# Supplementary material for: [1,2-Bis(di­phenyl­phosphan­yl)ethane-κ2 P,P]chlorido­(isonicotinamide-κN)palladium(II) nitrate aceto­nitrile monosolvate
Source: IUCrdata. 2021 Nov 19;6(Pt 11):x211171. doi: 10.1107/S2414314621011718 (PMC9462291; doi:10.1107/S2414314621011718)
Supplement: Supplementary file 1 [file x-06-x211171-sup1.cif]

##############################################################################
#                                                                            #
# This CIF contains the data for a data article accepted for                 #
# publication in IUCrData. It conforms to the requirements of                #
# Notes for Authors for IUCrData, and has been                               #
# peer reviewed under the auspices of IUCrData.                              #
#                                                                            #
# Full details of the Crystallographic Information File format               #
# are given in the paper "The Crystallographic Information File (CIF):       #
# a New Standard Archive File for Crystallography" by S. R. Hall, F. H.      #
# Allen and I. D. Brown [Acta Cryst. (1991), A47, 655-685].                  #
#                                                                            #
# The current version of the core CIF dictionary is obtainable from          #
# ftp://ftp.iucr.org/pub/cif_core.dic.                                       #
#                                                                            #
# Software is freely available for graphical display of the structure(s)     #
# in this CIF. For information consult the CIF software page                 #
# http://www.iucr.org/resources/cif/software.                                #
#                                                                            #
# This file may be used for bona fide research purposes within the           #
# scientific community so long as proper attribution is given to the data    # 
# article from which it was obtained.                                        #
#                                                                            #
##############################################################################
data_I
_audit_creation_method
;
Olex2 1.5
(compiled 2021.10.07 svn.r9718050b for OlexSys, GUI svn.r6410)
;
_journal_date_recd_electronic     2021-10-21
_journal_date_accepted     2021-11-04
_journal_name_full     'IUCrData'
_journal_year     2021
_journal_volume     6
_journal_issue     11
_journal_page_first     0
_journal_page_last     0
_journal_paper_category     HM
_journal_paper_doi     10.1107/S2414314621011718
_journal_coeditor_code     ZL4047
_publ_contact_author_name     'Rafael A. Adrian'
_publ_contact_author_address
;
Department of Chemistry and Biochemistry,
University of the Incarnate Word,
San Antonio TX 78209,
USA
;
_publ_contact_author_email     adrian@uiwtx.edu
_publ_contact_author_fax     ?
_publ_contact_author_phone     '12102543611'
_publ_section_title
;\
[1,2-Bis(diphenylphosphanyl)ethane-\k^2^<i>P</i>,<i>P</i>]\
chlorido(isonicotinamide-\k<i>N</i>)palladium(II) nitrate acetonitrile
monosolvate
;
loop_
    _publ_author_name
    _publ_author_footnote
    _publ_author_address
    'Adrian, Rafael A.' .
;
Department of Chemistry and Biochemistry,
University of the Incarnate Word,
San Antonio TX 78209,
USA
;
    'Lagemann, Bradley J.' .
;
Department of Chemistry and Biochemistry,
University of the Incarnate Word,
San Antonio TX 78209,
USA
;
    'Arman, Hadi D.' .
;
Department of Chemistry,
The University of Texas at San Antonio,
San Antonio TX 78249,
USA
;
_publ_section_synopsis
;
The crystal structure of the title complex, [PdCl(dppe)(INAM)]NO~3~^.^CH~3~CN
consists of a Pd^II^ metal center in a distorted square-planar geometry with
hydrogen-bond interactions contributing to the crystal packing. An
acetonitrile molecule completes the asymmetric unit.
;
_chemical_name_systematic
;\
[1,2-Bis(diphenylphosphanyl)ethane-\k^2^<i>P</i>,<i>P</i>]chlorido\
(isonicotinamide-\k<i>N</i>)palladium(II) nitrate acetonitrile monosolvate
;
_chemical_name_common     ?
_chemical_formula_moiety     'C32 H30 Cl N2 O P2 Pd +, N O3 -, C2 H3 N'
_chemical_formula_sum     'C34 H33 Cl N4 O4 P2 Pd'
_chemical_formula_iupac     '[Pd Cl (C26 H24 P2) (C6 H6 N2 O)] N O3, C2 H3 N'
_chemical_formula_weight     765.43
_chemical_melting_point     ?
_chemical_absolute_configuration     ad
_space_group_crystal_system     orthorhombic
_space_group_name_H-M_alt     'P 21 21 21'
_space_group_name_Hall     'P 2ac 2ab'
loop_
    _space_group_symop_operation_xyz
    'x, y, z'
    '-x+1/2, -y, z+1/2'
    '-x, y+1/2, -z+1/2'
    'x+1/2, -y+1/2, -z'
_cell_length_a     10.3343(2)
_cell_length_b     14.8655(4)
_cell_length_c     21.7942(4)
_cell_angle_alpha     90
_cell_angle_beta     90
_cell_angle_gamma     90
_cell_volume     3348.12(13)
_cell_formula_units_Z     4
_cell_measurement_reflns_used     14630
_cell_measurement_theta_min     2.5530
_cell_measurement_theta_max     28.4400
_cell_measurement_temperature     98(2)
loop_
    _twin_individual_id
    _twin_individual_mass_fraction_refined
    _twin_individual_twin_matrix_11
    _twin_individual_twin_matrix_12
    _twin_individual_twin_matrix_13
    _twin_individual_twin_matrix_21
    _twin_individual_twin_matrix_22
    _twin_individual_twin_matrix_23
    _twin_individual_twin_matrix_31
    _twin_individual_twin_matrix_32
    _twin_individual_twin_matrix_33
    1 0.8250 1.0000 0.0000 0.0000 0.0000 1.0000 0.0000 0.0000 0.0000 1.0000
    2 0.1750 -0.9996 0.0279 -0.0114 -0.0581 -0.9962 -0.0523 -0.0570 -0.1104
                                                                          0.9973
_exptl_crystal_description     plank
_exptl_crystal_colour     'clear colourless'
_exptl_crystal_size_max     0.3
_exptl_crystal_size_mid     0.1
_exptl_crystal_size_min     0.033
_exptl_crystal_density_diffrn     1.518
_exptl_crystal_density_meas     ?
_exptl_crystal_density_method     ?
_exptl_crystal_F_000     1560
_exptl_absorpt_coefficient_mu     0.774
_exptl_absorpt_correction_type     multi-scan
_exptl_absorpt_process_details
;
(CrysAlisPro; Rigaku OD, 2019)
;
_exptl_absorpt_correction_T_min     0.90850
_exptl_absorpt_correction_T_max     1.00000
_diffrn_ambient_temperature     98(2)
_diffrn_source     'Rotating-anode X-ray tube'
_diffrn_radiation_type     'Mo K\a'
_diffrn_radiation_wavelength     0.71073
_diffrn_radiation_monochromator     mirror
_diffrn_measurement_device_type     'XtaLAB AFC12 (RCD3): Kappa single'
_diffrn_measurement_device     'four-circle diffractometer'
_diffrn_measurement_method     '\w scans'
_diffrn_detector     'CCD plate'
_diffrn_detector_area_resol_mean     ?
_diffrn_reflns_number     36768
_diffrn_reflns_av_R_equivalents     0.0536
_diffrn_reflns_av_unetI/netI     0.0677
_diffrn_reflns_theta_min     2.317
_diffrn_reflns_theta_max     25.983
_diffrn_reflns_theta_full     25.242
_diffrn_measured_fraction_theta_max     0.996
_diffrn_measured_fraction_theta_full     0.998
_diffrn_reflns_limit_h_min     -12
_diffrn_reflns_limit_h_max     12
_diffrn_reflns_limit_k_min     -17
_diffrn_reflns_limit_k_max     18
_diffrn_reflns_limit_l_min     -21
_diffrn_reflns_limit_l_max     26
_diffrn_radiation_probe     x-ray
_refine_special_details     ?
_reflns_number_total     6511
_reflns_number_gt     5056
_reflns_threshold_expression     'I > 2\s(I)'
_refine_ls_structure_factor_coef     Fsqd
_refine_ls_matrix_type     full
_refine_ls_R_factor_all     0.0408
_refine_ls_R_factor_gt     0.0273
_refine_ls_wR_factor_gt     0.0438
_refine_ls_wR_factor_ref     0.0450
_refine_ls_goodness_of_fit_ref     0.966
_refine_ls_restrained_S_all     0.966
_refine_ls_number_reflns     6511
_refine_ls_number_parameters     416
_refine_ls_number_restraints     0
_refine_ls_hydrogen_treatment     constr
_refine_ls_weighting_scheme     calc
_refine_ls_weighting_details
              'w=1/[\s^2^(Fo^2^)+(0.0150P)^2^+0.0500P] where P=(Fo^2^+2Fc^2^)/3'
_atom_sites_solution_hydrogens     geom
_atom_sites_solution_primary     iterative
_atom_sites_solution_secondary     ?
_refine_ls_shift/su_max     0.001
_refine_ls_shift/su_mean     0.000
_refine_diff_density_max     0.604
_refine_diff_density_min     -0.531
_refine_ls_extinction_method     none
_refine_ls_extinction_coef     .
_refine_ls_abs_structure_details
;
Flack <i>x</i> determined using 1879 quotients
[(<i>I</i>^+^)-(<i>I</i>^-^)]/[(<i>I</i>^+^)+(<i>I</i>^-^)]
(Parsons et al., 2013)
;
_refine_ls_abs_structure_Flack     -0.028(12)
loop_
    _atom_type_symbol
    _atom_type_description
    _atom_type_scat_dispersion_real
    _atom_type_scat_dispersion_imag
    _atom_type_scat_source
    'C' 'C' 0.0033 0.0016
                         'International Tables Vol C Tables 4.2.6.8 and 6.1.1.4'
    'H' 'H' 0.0000 0.0000
                         'International Tables Vol C Tables 4.2.6.8 and 6.1.1.4'
    'Cl' 'Cl' 0.1484 0.1585
                         'International Tables Vol C Tables 4.2.6.8 and 6.1.1.4'
    'N' 'N' 0.0061 0.0033
                         'International Tables Vol C Tables 4.2.6.8 and 6.1.1.4'
    'O' 'O' 0.0106 0.0060
                         'International Tables Vol C Tables 4.2.6.8 and 6.1.1.4'
    'P' 'P' 0.1023 0.0942
                         'International Tables Vol C Tables 4.2.6.8 and 6.1.1.4'
    'Pd' 'Pd' -0.9988 1.0072
                         'International Tables Vol C Tables 4.2.6.8 and 6.1.1.4'
_computing_data_collection
;
CrysAlisPro (Rigaku OD, 2019)
;
_computing_cell_refinement
;
CrysAlisPro (Rigaku OD, 2019)
;
_computing_data_reduction
;
CrysAlisPro (Rigaku OD, 2019)
;
_computing_structure_solution
;
<i>olex2.solve</i> (Bourhis <i>et al.</i>,  2015)
;
_computing_structure_refinement
;
<i>SHELXL2014/7 </i>(Sheldrick, 2015)
;
_computing_molecular_graphics
;
<i>OLEX2</i> (Dolomanov <i>et al.</i>,  2009)
;
_computing_publication_material
;
<i>OLEX2</i> (Dolomanov <i>et al.</i>,  2009)
;
loop_
    _atom_site_type_symbol
    _atom_site_label
    _atom_site_fract_x
    _atom_site_fract_y
    _atom_site_fract_z
    _atom_site_U_iso_or_equiv
    _atom_site_adp_type
    _atom_site_calc_flag
    _atom_site_occupancy
    _atom_site_disorder_assembly
    _atom_site_disorder_group
    Pd Pd1 0.67734(2) 0.50517(2) 0.74927(2) 0.01367(7) Uani d 1 . .
    Cl Cl1 0.68284(10) 0.35931(7) 0.79151(5) 0.0218(3) Uani d 1 . .
    P P1 0.64267(10) 0.56282(8) 0.84262(5) 0.0151(3) Uani d 1 . .
    O O1 0.9177(2) 0.2660(2) 0.49657(13) 0.0188(8) Uani d 1 . .
    N N1 0.7138(3) 0.4446(2) 0.66393(15) 0.0130(8) Uani d 1 . .
    C C1 0.6432(4) 0.6856(3) 0.83773(18) 0.0174(10) Uani d 1 . .
    H H1A 0.5924 0.7112 0.8720 0.021 Uiso calc 1 . .
    H H1B 0.7331 0.7082 0.8410 0.021 Uiso calc 1 . .
    P P2 0.64956(9) 0.64655(8) 0.71380(5) 0.0143(3) Uani d 1 . .
    O O2 0.8163(3) 0.0909(2) 0.40345(13) 0.0285(7) Uani d 1 . .
    N N2 0.7101(3) 0.2228(2) 0.48694(15) 0.0197(9) Uani d 1 . .
    H H2C 0.7284 0.1859 0.4566 0.024 Uiso calc 1 . .
    H H2D 0.6298 0.2279 0.5000 0.024 Uiso calc 1 . .
    C C2 0.5844(4) 0.7147(3) 0.77645(18) 0.0168(10) Uani d 1 . .
    H H2A 0.6042 0.7790 0.7690 0.020 Uiso calc 1 . .
    H H2B 0.4892 0.7079 0.7780 0.020 Uiso calc 1 . .
    O O3 0.6447(2) 0.1373(2) 0.35577(13) 0.0347(9) Uani d 1 . .
    N N3 0.7550(3) 0.1013(3) 0.35401(17) 0.0213(9) Uani d 1 . .
    C C3 0.4854(3) 0.5284(3) 0.87202(18) 0.0172(11) Uani d 1 . .
    O O4 0.8039(3) 0.07869(19) 0.30404(13) 0.0251(7) Uani d 1 . .
    N N4 0.9979(4) 0.5452(3) 0.7596(2) 0.0487(12) Uani d 1 . .
    C C4 0.4001(3) 0.4843(3) 0.83214(19) 0.0230(11) Uani d 1 . .
    H H4 0.4232 0.4750 0.7904 0.028 Uiso calc 1 . .
    C C5 0.2814(4) 0.4542(3) 0.8540(2) 0.0298(13) Uani d 1 . .
    H H5 0.2219 0.4262 0.8268 0.036 Uiso calc 1 . .
    C C6 0.2499(4) 0.4647(3) 0.9147(2) 0.0352(14) Uani d 1 . .
    H H6 0.1705 0.4412 0.9296 0.042 Uiso calc 1 . .
    C C7 0.3327(4) 0.5092(3) 0.95467(19) 0.0346(12) Uani d 1 . .
    H H7 0.3090 0.5180 0.9964 0.042 Uiso calc 1 . .
    C C8 0.4517(4) 0.5410(3) 0.9326(2) 0.0266(12) Uani d 1 . .
    H H8 0.5093 0.5714 0.9595 0.032 Uiso calc 1 . .
    C C9 0.7583(4) 0.5316(3) 0.90152(18) 0.0171(11) Uani d 1 . .
    C C10 0.7398(4) 0.4525(3) 0.93414(19) 0.0250(12) Uani d 1 . .
    H H10 0.6675 0.4153 0.9252 0.030 Uiso calc 1 . .
    C C11 0.8265(4) 0.4273(3) 0.97990(18) 0.0276(11) Uani d 1 . .
    H H11 0.8116 0.3741 1.0030 0.033 Uiso calc 1 . .
    C C12 0.9337(4) 0.4795(3) 0.9917(2) 0.0285(12) Uani d 1 . .
    H H12 0.9934 0.4621 1.0226 0.034 Uiso calc 1 . .
    C C13 0.9544(4) 0.5575(3) 0.9584(2) 0.0278(12) Uani d 1 . .
    H H13 1.0282 0.5936 0.9666 0.033 Uiso calc 1 . .
    C C14 0.8680(4) 0.5832(3) 0.91306(19) 0.0219(11) Uani d 1 . .
    H H14 0.8837 0.6362 0.8898 0.026 Uiso calc 1 . .
    C C15 0.8005(4) 0.6961(3) 0.68666(18) 0.0165(10) Uani d 1 . .
    C C16 0.8613(4) 0.7658(3) 0.71808(19) 0.0201(10) Uani d 1 . .
    H H16 0.8237 0.7905 0.7541 0.024 Uiso calc 1 . .
    C C17 0.9785(4) 0.7988(3) 0.6957(2) 0.0242(11) Uani d 1 . .
    H H17 1.0214 0.8460 0.7170 0.029 Uiso calc 1 . .
    C C18 1.0331(4) 0.7638(3) 0.6432(2) 0.0256(12) Uani d 1 . .
    H H18 1.1127 0.7872 0.6283 0.031 Uiso calc 1 . .
    C C19 0.9720(4) 0.6942(3) 0.6118(2) 0.0271(12) Uani d 1 . .
    H H19 1.0097 0.6702 0.5755 0.033 Uiso calc 1 . .
    C C20 0.8546(4) 0.6597(3) 0.63382(18) 0.0199(10) Uani d 1 . .
    H H20 0.8126 0.6119 0.6129 0.024 Uiso calc 1 . .
    C C21 0.5341(4) 0.6623(3) 0.65165(18) 0.0165(10) Uani d 1 . .
    C C22 0.5517(4) 0.7282(3) 0.60718(19) 0.0222(11) Uani d 1 . .
    H H22 0.6283 0.7636 0.6072 0.027 Uiso calc 1 . .
    C C23 0.4574(4) 0.7425(3) 0.5626(2) 0.0281(12) Uani d 1 . .
    H H23 0.4700 0.7867 0.5316 0.034 Uiso calc 1 . .
    C C24 0.3441(4) 0.6914(3) 0.5636(2) 0.0324(12) Uani d 1 . .
    H H24 0.2790 0.7014 0.5336 0.039 Uiso calc 1 . .
    C C25 0.3261(4) 0.6268(3) 0.6080(2) 0.0304(12) Uani d 1 . .
    H H25 0.2484 0.5926 0.6086 0.036 Uiso calc 1 . .
    C C26 0.4203(4) 0.6111(3) 0.6518(2) 0.0227(11) Uani d 1 . .
    H H26 0.4078 0.5657 0.6819 0.027 Uiso calc 1 . .
    C C27 0.8370(4) 0.4304(3) 0.64540(17) 0.0177(10) Uani d 1 . .
    H H27 0.9058 0.4587 0.6669 0.021 Uiso calc 1 . .
    C C28 0.8648(4) 0.3759(3) 0.59625(18) 0.0161(10) Uani d 1 . .
    H H28 0.9520 0.3684 0.5835 0.019 Uiso calc 1 . .
    C C29 0.7669(3) 0.3321(3) 0.56531(18) 0.0132(10) Uani d 1 . .
    C C30 0.6398(3) 0.3463(3) 0.58466(18) 0.0163(10) Uani d 1 . .
    H H30 0.5697 0.3176 0.5644 0.020 Uiso calc 1 . .
    C C31 0.6181(4) 0.4027(3) 0.63362(18) 0.0169(10) Uani d 1 . .
    H H31 0.5314 0.4125 0.6466 0.020 Uiso calc 1 . .
    C C32 0.8038(4) 0.2709(3) 0.51318(18) 0.0127(9) Uani d 1 . .
    C C33 1.0676(5) 0.5989(4) 0.7770(2) 0.0360(13) Uani d 1 . .
    C C34 1.1546(5) 0.6688(4) 0.8000(2) 0.0596(17) Uani d 1 . .
    H H34A 1.2106 0.6897 0.7666 0.089 Uiso calc 1 . .
    H H34B 1.2079 0.6443 0.8332 0.089 Uiso calc 1 . .
    H H34C 1.1034 0.7195 0.8156 0.089 Uiso calc 1 . .
loop_
    _atom_site_aniso_label
    _atom_site_aniso_U_11
    _atom_site_aniso_U_22
    _atom_site_aniso_U_33
    _atom_site_aniso_U_12
    _atom_site_aniso_U_13
    _atom_site_aniso_U_23
    Pd1 0.01207(12) 0.01632(15) 0.01261(12) 0.00130(15) 0.00071(16) -0.00188(19)
    Cl1 0.0249(5) 0.0193(6) 0.0211(6) 0.0024(5) 0.0007(5) 0.0003(5)
    P1 0.0129(6) 0.0181(7) 0.0142(6) -0.0010(5) 0.0009(5) -0.0010(5)
    O1 0.0074(15) 0.028(2) 0.0212(17) 0.0013(13) 0.0016(12) -0.0099(15)
    N1 0.0139(19) 0.012(2) 0.0130(19) -0.0015(15) -0.0022(15) -0.0006(16)
    C1 0.018(2) 0.018(2) 0.016(2) 0.0007(19) 0.0045(19) -0.003(2)
    P2 0.0125(6) 0.0160(7) 0.0144(6) -0.0015(5) 0.0009(5) -0.0017(5)
    O2 0.0268(17) 0.037(2) 0.0217(17) 0.0077(17) -0.0009(16) -0.0044(16)
    N2 0.013(2) 0.027(2) 0.019(2) -0.0015(17) 0.0047(15) -0.0132(18)
    C2 0.0102(19) 0.019(3) 0.022(2) -0.0011(18) 0.0025(17) -0.001(2)
    O3 0.0113(16) 0.059(2) 0.034(2) 0.0073(16) 0.0046(14) -0.0062(18)
    N3 0.021(2) 0.018(2) 0.024(2) -0.0038(17) 0.0035(19) 0.000(2)
    C3 0.013(2) 0.017(3) 0.021(2) -0.0008(18) 0.0026(18) 0.001(2)
    O4 0.0301(17) 0.0287(19) 0.0166(16) 0.0077(16) 0.0098(15) -0.0024(15)
    N4 0.053(3) 0.046(3) 0.047(3) 0.008(2) -0.018(3) 0.003(3)
    C4 0.017(2) 0.025(3) 0.027(3) 0.003(2) 0.0033(18) -0.008(2)
    C5 0.013(2) 0.021(3) 0.055(4) -0.001(2) 0.000(2) -0.012(3)
    C6 0.014(2) 0.027(3) 0.064(4) -0.003(2) 0.017(2) -0.004(3)
    C7 0.034(3) 0.036(3) 0.034(3) -0.002(3) 0.024(2) -0.006(3)
    C8 0.025(2) 0.027(3) 0.028(3) -0.003(2) 0.006(2) -0.008(2)
    C9 0.019(2) 0.021(3) 0.011(2) 0.0050(19) -0.0020(18) -0.003(2)
    C10 0.027(2) 0.026(3) 0.023(3) -0.001(2) -0.005(2) -0.001(3)
    C11 0.038(3) 0.025(3) 0.019(2) 0.008(3) 0.004(2) 0.004(2)
    C12 0.024(2) 0.038(4) 0.023(3) 0.017(2) -0.009(2) -0.007(3)
    C13 0.015(2) 0.036(3) 0.032(3) 0.005(2) -0.005(2) -0.013(3)
    C14 0.018(2) 0.023(3) 0.025(3) -0.002(2) 0.003(2) -0.002(2)
    C15 0.014(2) 0.017(2) 0.018(2) 0.002(2) -0.0025(19) 0.005(2)
    C16 0.016(2) 0.020(3) 0.023(3) 0.0024(19) 0.000(2) 0.002(2)
    C17 0.016(2) 0.021(3) 0.036(3) -0.004(2) -0.004(2) 0.002(2)
    C18 0.016(2) 0.029(3) 0.032(3) -0.003(2) 0.002(2) 0.012(3)
    C19 0.021(2) 0.042(3) 0.019(3) 0.005(2) 0.005(2) 0.007(3)
    C20 0.015(2) 0.024(3) 0.020(2) -0.002(2) -0.0030(19) 0.002(2)
    C21 0.017(2) 0.018(3) 0.015(2) 0.003(2) -0.0020(19) -0.005(2)
    C22 0.021(2) 0.026(3) 0.019(3) 0.007(2) 0.004(2) -0.002(2)
    C23 0.038(3) 0.031(3) 0.015(3) 0.020(3) 0.003(2) 0.006(2)
    C24 0.028(3) 0.041(3) 0.028(3) 0.016(3) -0.016(2) -0.011(3)
    C25 0.020(2) 0.030(3) 0.042(3) 0.004(3) -0.011(3) -0.009(3)
    C26 0.021(2) 0.018(3) 0.029(3) 0.004(2) -0.007(2) -0.002(2)
    C27 0.013(2) 0.021(2) 0.018(2) 0.001(2) -0.0041(19) -0.001(2)
    C28 0.007(2) 0.024(3) 0.018(2) 0.0019(19) 0.0007(18) -0.003(2)
    C29 0.012(2) 0.012(3) 0.015(2) 0.0029(18) -0.0002(18) 0.004(2)
    C30 0.013(2) 0.017(3) 0.019(2) -0.0024(19) -0.0010(18) -0.004(2)
    C31 0.009(2) 0.020(3) 0.022(3) 0.0045(19) -0.0003(18) 0.003(2)
    C32 0.014(2) 0.013(2) 0.011(2) 0.001(2) -0.0025(19) 0.0012(19)
    C33 0.036(3) 0.035(3) 0.037(3) 0.004(3) -0.011(2) 0.004(3)
    C34 0.064(4) 0.046(4) 0.069(4) -0.014(3) -0.032(3) 0.016(3)
_geom_special_details
;
 All esds (except the esd in the dihedral angle between two l.s. planes)
 are estimated using the full covariance matrix.  The cell esds are taken
 into account individually in the estimation of esds in distances, angles
 and torsion angles; correlations between esds in cell parameters are only
 used when they are defined by crystal symmetry.  An approximate (isotropic)
 treatment of cell esds is used for estimating esds involving l.s. planes.
;
loop_
    _geom_bond_atom_site_label_1
    _geom_bond_atom_site_label_2
    _geom_bond_site_symmetry_2
    _geom_bond_distance
    _geom_bond_publ_flag
    Pd1 Cl1 . 2.3564(11) y
    Pd1 P1 . 2.2366(11) y
    Pd1 N1 . 2.100(3) y
    Pd1 P2 . 2.2577(12) y
    P1 C1 . 1.828(4) ?
    P1 C3 . 1.821(4) ?
    P1 C9 . 1.814(4) ?
    O1 C32 . 1.233(4) ?
    N1 C27 . 1.352(5) ?
    N1 C31 . 1.343(5) ?
    C1 H1A . 0.9900 ?
    C1 H1B . 0.9900 ?
    C1 C2 . 1.530(5) ?
    P2 C2 . 1.829(4) ?
    P2 C15 . 1.823(4) ?
    P2 C21 . 1.820(4) ?
    O2 N3 . 1.259(4) ?
    N2 H2C . 0.8800 ?
    N2 H2D . 0.8800 ?
    N2 C32 . 1.333(5) ?
    C2 H2A . 0.9900 ?
    C2 H2B . 0.9900 ?
    O3 N3 . 1.260(4) ?
    N3 O4 . 1.247(4) ?
    C3 C4 . 1.401(5) ?
    C3 C8 . 1.378(5) ?
    N4 C33 . 1.140(6) ?
    C4 H4 . 0.9500 ?
    C4 C5 . 1.390(5) ?
    C5 H5 . 0.9500 ?
    C5 C6 . 1.371(6) ?
    C6 H6 . 0.9500 ?
    C6 C7 . 1.388(6) ?
    C7 H7 . 0.9500 ?
    C7 C8 . 1.403(6) ?
    C8 H8 . 0.9500 ?
    C9 C10 . 1.387(6) ?
    C9 C14 . 1.393(5) ?
    C10 H10 . 0.9500 ?
    C10 C11 . 1.391(6) ?
    C11 H11 . 0.9500 ?
    C11 C12 . 1.378(6) ?
    C12 H12 . 0.9500 ?
    C12 C13 . 1.384(6) ?
    C13 H13 . 0.9500 ?
    C13 C14 . 1.385(6) ?
    C14 H14 . 0.9500 ?
    C15 C16 . 1.392(6) ?
    C15 C20 . 1.391(5) ?
    C16 H16 . 0.9500 ?
    C16 C17 . 1.394(5) ?
    C17 H17 . 0.9500 ?
    C17 C18 . 1.379(6) ?
    C18 H18 . 0.9500 ?
    C18 C19 . 1.391(6) ?
    C19 H19 . 0.9500 ?
    C19 C20 . 1.402(5) ?
    C20 H20 . 0.9500 ?
    C21 C22 . 1.390(6) ?
    C21 C26 . 1.401(5) ?
    C22 H22 . 0.9500 ?
    C22 C23 . 1.394(6) ?
    C23 H23 . 0.9500 ?
    C23 C24 . 1.396(6) ?
    C24 H24 . 0.9500 ?
    C24 C25 . 1.376(6) ?
    C25 H25 . 0.9500 ?
    C25 C26 . 1.383(5) ?
    C26 H26 . 0.9500 ?
    C27 H27 . 0.9500 ?
    C27 C28 . 1.373(5) ?
    C28 H28 . 0.9500 ?
    C28 C29 . 1.379(5) ?
    C29 C30 . 1.395(5) ?
    C29 C32 . 1.505(5) ?
    C30 H30 . 0.9500 ?
    C30 C31 . 1.376(5) ?
    C31 H31 . 0.9500 ?
    C33 C34 . 1.463(7) ?
    C34 H34A . 0.9800 ?
    C34 H34B . 0.9800 ?
    C34 H34C . 0.9800 ?
loop_
    _geom_angle_atom_site_label_1
    _geom_angle_atom_site_label_2
    _geom_angle_atom_site_label_3
    _geom_angle_site_symmetry_1
    _geom_angle_site_symmetry_3
    _geom_angle
    _geom_angle_publ_flag
    P1 Pd1 Cl1 . . 90.06(4) y
    P1 Pd1 P2 . . 86.24(4) y
    N1 Pd1 Cl1 . . 86.98(9) y
    N1 Pd1 P1 . . 176.86(9) y
    N1 Pd1 P2 . . 96.81(9) y
    P2 Pd1 Cl1 . . 173.44(4) y
    C1 P1 Pd1 . . 109.20(13) ?
    C3 P1 Pd1 . . 110.82(14) ?
    C3 P1 C1 . . 107.71(18) ?
    C9 P1 Pd1 . . 116.11(14) ?
    C9 P1 C1 . . 107.14(19) ?
    C9 P1 C3 . . 105.48(19) ?
    C27 N1 Pd1 . . 120.0(3) ?
    C31 N1 Pd1 . . 120.1(2) ?
    C31 N1 C27 . . 118.3(3) ?
    P1 C1 H1A . . 109.8 ?
    P1 C1 H1B . . 109.8 ?
    H1A C1 H1B . . 108.2 ?
    C2 C1 P1 . . 109.4(3) ?
    C2 C1 H1A . . 109.8 ?
    C2 C1 H1B . . 109.8 ?
    C2 P2 Pd1 . . 107.89(14) ?
    C15 P2 Pd1 . . 112.25(13) ?
    C15 P2 C2 . . 109.45(19) ?
    C21 P2 Pd1 . . 117.25(14) ?
    C21 P2 C2 . . 104.05(18) ?
    C21 P2 C15 . . 105.49(18) ?
    H2C N2 H2D . . 120.0 ?
    C32 N2 H2C . . 120.0 ?
    C32 N2 H2D . . 120.0 ?
    C1 C2 P2 . . 110.4(3) ?
    C1 C2 H2A . . 109.6 ?
    C1 C2 H2B . . 109.6 ?
    P2 C2 H2A . . 109.6 ?
    P2 C2 H2B . . 109.6 ?
    H2A C2 H2B . . 108.1 ?
    O2 N3 O3 . . 118.8(4) ?
    O4 N3 O2 . . 120.7(3) ?
    O4 N3 O3 . . 120.5(3) ?
    C4 C3 P1 . . 118.4(3) ?
    C8 C3 P1 . . 121.6(3) ?
    C8 C3 C4 . . 119.9(4) ?
    C3 C4 H4 . . 120.2 ?
    C5 C4 C3 . . 119.5(4) ?
    C5 C4 H4 . . 120.2 ?
    C4 C5 H5 . . 119.9 ?
    C6 C5 C4 . . 120.3(4) ?
    C6 C5 H5 . . 119.9 ?
    C5 C6 H6 . . 119.6 ?
    C5 C6 C7 . . 120.9(4) ?
    C7 C6 H6 . . 119.6 ?
    C6 C7 H7 . . 120.5 ?
    C6 C7 C8 . . 119.1(4) ?
    C8 C7 H7 . . 120.5 ?
    C3 C8 C7 . . 120.3(4) ?
    C3 C8 H8 . . 119.9 ?
    C7 C8 H8 . . 119.9 ?
    C10 C9 P1 . . 119.3(3) ?
    C10 C9 C14 . . 119.1(4) ?
    C14 C9 P1 . . 121.5(3) ?
    C9 C10 H10 . . 119.8 ?
    C9 C10 C11 . . 120.5(4) ?
    C11 C10 H10 . . 119.8 ?
    C10 C11 H11 . . 120.0 ?
    C12 C11 C10 . . 120.0(4) ?
    C12 C11 H11 . . 120.0 ?
    C11 C12 H12 . . 120.1 ?
    C11 C12 C13 . . 119.9(4) ?
    C13 C12 H12 . . 120.1 ?
    C12 C13 H13 . . 119.8 ?
    C12 C13 C14 . . 120.4(4) ?
    C14 C13 H13 . . 119.8 ?
    C9 C14 H14 . . 120.0 ?
    C13 C14 C9 . . 120.1(4) ?
    C13 C14 H14 . . 120.0 ?
    C16 C15 P2 . . 121.9(3) ?
    C20 C15 P2 . . 117.1(3) ?
    C20 C15 C16 . . 121.0(4) ?
    C15 C16 H16 . . 120.6 ?
    C15 C16 C17 . . 118.8(4) ?
    C17 C16 H16 . . 120.6 ?
    C16 C17 H17 . . 119.6 ?
    C18 C17 C16 . . 120.8(4) ?
    C18 C17 H17 . . 119.6 ?
    C17 C18 H18 . . 119.9 ?
    C17 C18 C19 . . 120.2(4) ?
    C19 C18 H18 . . 119.9 ?
    C18 C19 H19 . . 120.1 ?
    C18 C19 C20 . . 119.7(4) ?
    C20 C19 H19 . . 120.1 ?
    C15 C20 C19 . . 119.3(4) ?
    C15 C20 H20 . . 120.3 ?
    C19 C20 H20 . . 120.3 ?
    C22 C21 P2 . . 121.6(3) ?
    C22 C21 C26 . . 119.6(4) ?
    C26 C21 P2 . . 118.6(3) ?
    C21 C22 H22 . . 119.9 ?
    C21 C22 C23 . . 120.1(4) ?
    C23 C22 H22 . . 119.9 ?
    C22 C23 H23 . . 120.3 ?
    C22 C23 C24 . . 119.5(4) ?
    C24 C23 H23 . . 120.3 ?
    C23 C24 H24 . . 119.8 ?
    C25 C24 C23 . . 120.3(4) ?
    C25 C24 H24 . . 119.8 ?
    C24 C25 H25 . . 119.7 ?
    C24 C25 C26 . . 120.5(4) ?
    C26 C25 H25 . . 119.7 ?
    C21 C26 H26 . . 120.1 ?
    C25 C26 C21 . . 119.9(4) ?
    C25 C26 H26 . . 120.1 ?
    N1 C27 H27 . . 119.3 ?
    N1 C27 C28 . . 121.5(4) ?
    C28 C27 H27 . . 119.3 ?
    C27 C28 H28 . . 119.8 ?
    C27 C28 C29 . . 120.4(4) ?
    C29 C28 H28 . . 119.8 ?
    C28 C29 C30 . . 118.1(4) ?
    C28 C29 C32 . . 117.9(3) ?
    C30 C29 C32 . . 123.9(4) ?
    C29 C30 H30 . . 120.6 ?
    C31 C30 C29 . . 118.7(4) ?
    C31 C30 H30 . . 120.6 ?
    N1 C31 C30 . . 123.0(4) ?
    N1 C31 H31 . . 118.5 ?
    C30 C31 H31 . . 118.5 ?
    O1 C32 N2 . . 122.4(3) ?
    O1 C32 C29 . . 119.9(4) ?
    N2 C32 C29 . . 117.6(3) ?
    N4 C33 C34 . . 178.7(6) ?
    C33 C34 H34A . . 109.5 ?
    C33 C34 H34B . . 109.5 ?
    C33 C34 H34C . . 109.5 ?
    H34A C34 H34B . . 109.5 ?
    H34A C34 H34C . . 109.5 ?
    H34B C34 H34C . . 109.5 ?
loop_
    _geom_torsion_atom_site_label_1
    _geom_torsion_atom_site_label_2
    _geom_torsion_atom_site_label_3
    _geom_torsion_atom_site_label_4
    _geom_torsion_site_symmetry_1
    _geom_torsion_site_symmetry_2
    _geom_torsion_site_symmetry_3
    _geom_torsion_site_symmetry_4
    _geom_torsion
    _geom_torsion_publ_flag
    Pd1 P1 C1 C2 . . . . 34.8(3) ?
    Pd1 P1 C3 C4 . . . . -9.3(4) ?
    Pd1 P1 C3 C8 . . . . 167.7(3) ?
    Pd1 P1 C9 C10 . . . . -86.2(3) ?
    Pd1 P1 C9 C14 . . . . 91.1(3) ?
    Pd1 N1 C27 C28 . . . . 167.1(3) ?
    Pd1 N1 C31 C30 . . . . -166.1(3) ?
    Pd1 P2 C2 C1 . . . . 36.2(3) ?
    Pd1 P2 C15 C16 . . . . -109.9(3) ?
    Pd1 P2 C15 C20 . . . . 68.4(3) ?
    Pd1 P2 C21 C22 . . . . -147.5(3) ?
    Pd1 P2 C21 C26 . . . . 37.5(4) ?
    P1 C1 C2 P2 . . . . -45.1(3) ?
    P1 C3 C4 C5 . . . . 177.5(3) ?
    P1 C3 C8 C7 . . . . -176.4(3) ?
    P1 C9 C10 C11 . . . . -179.5(3) ?
    P1 C9 C14 C13 . . . . 180.0(3) ?
    N1 C27 C28 C29 . . . . -1.7(6) ?
    C1 P1 C3 C4 . . . . 110.1(3) ?
    C1 P1 C3 C8 . . . . -72.9(4) ?
    C1 P1 C9 C10 . . . . 151.5(3) ?
    C1 P1 C9 C14 . . . . -31.2(4) ?
    P2 C15 C16 C17 . . . . 178.1(3) ?
    P2 C15 C20 C19 . . . . -178.7(3) ?
    P2 C21 C22 C23 . . . . -175.8(3) ?
    P2 C21 C26 C25 . . . . 174.8(3) ?
    C2 P2 C15 C16 . . . . 9.9(4) ?
    C2 P2 C15 C20 . . . . -171.8(3) ?
    C2 P2 C21 C22 . . . . 93.5(4) ?
    C2 P2 C21 C26 . . . . -81.5(3) ?
    C3 P1 C1 C2 . . . . -85.6(3) ?
    C3 P1 C9 C10 . . . . 36.9(4) ?
    C3 P1 C9 C14 . . . . -145.8(3) ?
    C3 C4 C5 C6 . . . . -2.3(7) ?
    C4 C3 C8 C7 . . . . 0.6(7) ?
    C4 C5 C6 C7 . . . . 3.2(7) ?
    C5 C6 C7 C8 . . . . -2.1(7) ?
    C6 C7 C8 C3 . . . . 0.2(7) ?
    C8 C3 C4 C5 . . . . 0.5(6) ?
    C9 P1 C1 C2 . . . . 161.4(3) ?
    C9 P1 C3 C4 . . . . -135.7(3) ?
    C9 P1 C3 C8 . . . . 41.3(4) ?
    C9 C10 C11 C12 . . . . -2.1(6) ?
    C10 C9 C14 C13 . . . . -2.6(6) ?
    C10 C11 C12 C13 . . . . 0.7(6) ?
    C11 C12 C13 C14 . . . . -0.2(6) ?
    C12 C13 C14 C9 . . . . 1.2(6) ?
    C14 C9 C10 C11 . . . . 3.1(6) ?
    C15 P2 C2 C1 . . . . -86.2(3) ?
    C15 P2 C21 C22 . . . . -21.7(4) ?
    C15 P2 C21 C26 . . . . 163.3(3) ?
    C15 C16 C17 C18 . . . . 0.6(6) ?
    C16 C15 C20 C19 . . . . -0.4(6) ?
    C16 C17 C18 C19 . . . . -0.5(7) ?
    C17 C18 C19 C20 . . . . -0.1(7) ?
    C18 C19 C20 C15 . . . . 0.5(6) ?
    C20 C15 C16 C17 . . . . -0.1(6) ?
    C21 P2 C2 C1 . . . . 161.4(3) ?
    C21 P2 C15 C16 . . . . 121.3(3) ?
    C21 P2 C15 C20 . . . . -60.4(4) ?
    C21 C22 C23 C24 . . . . 1.3(6) ?
    C22 C21 C26 C25 . . . . -0.3(6) ?
    C22 C23 C24 C25 . . . . -0.7(7) ?
    C23 C24 C25 C26 . . . . -0.4(7) ?
    C24 C25 C26 C21 . . . . 0.9(6) ?
    C26 C21 C22 C23 . . . . -0.8(6) ?
    C27 N1 C31 C30 . . . . -0.1(6) ?
    C27 C28 C29 C30 . . . . 1.3(6) ?
    C27 C28 C29 C32 . . . . -178.0(4) ?
    C28 C29 C30 C31 . . . . -0.3(6) ?
    C28 C29 C32 O1 . . . . -5.1(6) ?
    C28 C29 C32 N2 . . . . 174.3(4) ?
    C29 C30 C31 N1 . . . . -0.3(6) ?
    C30 C29 C32 O1 . . . . 175.8(4) ?
    C30 C29 C32 N2 . . . . -4.9(6) ?
    C31 N1 C27 C28 . . . . 1.1(6) ?
    C32 C29 C30 C31 . . . . 178.9(4) ?
loop_
    _geom_hbond_atom_site_label_D
    _geom_hbond_atom_site_label_H
    _geom_hbond_atom_site_label_A
    _geom_hbond_site_symmetry_A
    _geom_hbond_distance_DH
    _geom_hbond_distance_HA
    _geom_hbond_distance_DA
    _geom_hbond_angle_DHA
    N2 H2C O2 . 0.88 2.04 2.891(4) 162.6
    N2 H2D O1 4_456 0.88 2.19 3.047(4) 162.9
    C28 H28 O3 4_556 0.95 2.39 3.082(5) 129.2
_shelx_space_group_comment
;
The symmetry employed for this shelxl refinement is uniquely defined
by the following loop, which should always be used as a source of
symmetry information in preference to the above space-group names.
They are only intended as comments.
;
_shelx_estimated_absorpt_T_min     0.801
_shelx_estimated_absorpt_T_max     0.975
_shelx_hkl_file
;
  -1   8  -9  173.35   26.63
  -1  -4   2  491.71   19.59
  -3 -12   2   57.64   28.46
  -4 -16   0   53.53   47.10
   3 -12   1  386.19   35.82
  -4 -10   2   16.78   22.87
  -2 -17   0   75.81   51.71
   6 -15  -3  103.73   44.66
  -1 -17   0  153.35   53.41
   1 -12   2    6.02   26.49
  -4  -7   2  456.08   25.34
   4 -13   0  135.02   34.52
   7 -16  -5   56.52   55.03
   2  10 -15   88.43   37.82
   0 -13   2   32.59   30.40
   2 -14   1   44.22   35.80
   0   6  -6 2514.49   49.40
  -2 -15   1  431.61   49.00
   3 -15   0   34.49   39.83
  -5   8 -11  252.46   33.72
   8 -15  -6   66.55   54.21
  -3 -17   0   30.05   51.83
   1   5  -5  169.90   18.52
  -4 -11   2  209.49   31.85
  -4 -14   1   15.86   36.16
   0  -4   2    1.92   11.86
  -3 -15   1   12.80   39.19
  -6   9 -15   43.90   49.70
  -6  -9   1  236.43   27.62
   6 -17  -4   63.81   52.97
   2 -10   2   92.40   21.58
  -7   8 -14   47.98   45.36
  -1   6  -6  134.88   19.43
  -3   9 -12    8.21   30.01
  -6  -8   1  462.62   30.02
   2 -11   2   67.80   25.84
   0 -15   1   18.20   38.40
   3 -13   1  181.15   35.32
  -2   6  -6 1844.16   43.77
  -6 -10   1   37.10   25.56
   2  -9   2   18.89   18.43
   1 -13   2  446.99   40.37
  -3   7  -8  390.41   28.12
   3   4  -5  498.58   22.11
   6 -13  -2   69.47   34.03
   5 -16  -2   59.98   48.17
   5 -14  -1  282.05   42.20
  -4  -6   2  417.76   22.74
  -3   5  -5   69.36   15.11
   3   8 -11   59.10   24.31
  -5 -13   1    9.89   34.97
  -3  -5   2  515.39   21.84
  -1  -9   3  265.25   23.57
  -3   8 -10   34.35   24.74
  -2 -16   1  147.20   47.85
   1 -17   0  143.69   51.96
  -1 -10   3  103.07   24.38
  -1 -16   1   89.93   45.45
  -4 -17   0    9.50   35.69
   0  10 -14 2098.96   65.76
   2 -16   0   96.58   44.97
  -4   6  -7  132.57   19.74
   6 -16  -3   73.73   55.93
   2  -8   2  585.63   27.58
  -1  -8   3  358.37   23.89
   4 -17  -2  140.81   56.60
   9 -11  -6   97.43   34.04
   1  10 -15  344.63   43.62
  -2 -13   2   40.52   31.50
  -2 -10   3    6.70   21.29
   0   7  -8    1.64   18.44
   0  -9   3  888.77   34.64
   0 -10   3   18.09   21.21
   5 -17  -3   25.68   56.19
  -5 -14   1  162.90   41.57
   1 -15   1  205.06   44.78
  -3  10 -14  140.87   38.23
  -1 -11   3   30.36   24.38
   3 -17  -1   59.02   51.12
   0 -16   1   62.33   44.78
  -6   8 -13  141.84   40.73
  -2   7  -8   30.78   19.68
   2   9 -13  190.59   33.31
  -7  -6   0    5.34   15.39
  -1  10 -14   44.98   33.98
  -3 -13   2   22.77   32.14
  -2 -11   3  210.26   29.49
   1   9 -12  414.97   34.81
  -5 -10   2   30.93   23.96
   0 -11   3   16.11   24.21
  -2  10 -14  455.74   43.48
  -4  10 -15    2.13   36.33
   3   3  -4   21.18   11.26
  -4   8 -11   42.54   27.89
   5 -15  -1   70.91   42.32
  -1   9 -11  105.23   29.37
  -1   8 -10   32.88   23.39
   2 -13   2   36.71   32.00
  -7   8 -15   36.35   45.78
   8   4 -13   94.13   25.45
  -6 -11   1   40.92   27.80
  -5   4  -5  725.45   22.79
  -1 -14   2   10.69   34.19
  -5   8 -12  132.29   32.98
   4 -15   0   17.93   40.55
  -1 -12   3  112.68   30.19
   0  -8   3  120.01   19.05
  -5 -11   2  181.53   31.91
  -2 -17   1   83.33   51.33
  -4 -12   2   45.61   28.54
  -4 -16   1   -2.08   47.79
  -1 -17   1   45.83   50.29
  -3 -10   3  109.42   25.70
   0  10 -15  453.12   43.82
  -2 -12   3   44.77   28.79
  -1  -7   3  111.98   17.81
   2 -17   0   57.19   50.22
  -3 -14   2  120.91   39.25
   4 -11   1   51.85   26.27
   0 -12   3   89.13   28.94
   7 -15  -4  365.48   53.39
   2  -7   2  573.59   24.83
   4 -10   1   95.14   24.42
   6 -15  -2    9.06   46.21
   1 -16   1   80.26   44.23
   5 -11   0   95.35   28.18
   1 -10   3  101.67   22.16
  -3 -11   3   39.71   25.98
   3   8 -12   39.69   24.70
  -3 -17   1   72.04   52.83
  -5   7 -10   22.77   26.03
  -4 -13   2  204.68   36.93
   5 -10   0   52.07   23.35
   4 -12   1   63.17   29.85
   4 -16  -1   12.70   45.08
  -3  10 -15 1055.00   56.23
   8 -15  -5   24.41   55.39
   0 -17   1   27.16   49.68
   1 -11   3   43.66   25.24
  -2 -15   2  154.67   43.12
   5  -6   0   31.59   13.46
   3  -4   1  550.47   16.88
  -1  10 -15  309.27   42.65
  -1 -13   3   80.81   32.52
   1  -9   3  249.42   23.58
   0   9 -12   17.69   26.30
  -2  10 -15   85.28   38.09
   2   9 -14  133.90   33.11
   7 -11  -2  189.87   31.80
   3 -16   0   81.45   46.41
   3 -11   2  130.96   27.49
  -8   7 -15   20.68   44.26
   7 -13  -3  129.96   38.18
   5  -9   0   37.51   21.11
  -3 -15   2   43.26   40.87
   1   8 -10   22.60   23.22
   0 -13   3    1.09   30.61
   3 -10   2   86.79   21.99
  -4 -14   2  175.41   39.18
   1   2  -2   33.94    9.20
   7  -8  -2   60.69   18.57
   2   8 -11  109.11   24.22
   3 -12   2   44.91   29.47
  -3   8 -11   77.79   27.85
   8   5 -16    4.97   34.54
   4  -6   1   21.24   12.54
  -3  -7   3   27.89   17.39
   1   9 -13   25.63   28.37
   5 -16  -1  107.75   51.63
   1 -12   3  109.71   30.07
  -6   8 -14  292.95   44.88
  -7   7 -13   25.68   32.23
   0  -7   3   49.80   15.60
  -7   8 -16   67.57   51.52
   0 -15   2   30.61   39.41
  -4   5  -6   37.74   14.04
   4   6  -9    5.97   17.97
   6 -11  -1   65.62   27.96
   7   3  -9  103.56   16.91
  -4 -17   1   19.06   32.97
   7 -12  -2  132.65   34.69
   1 -17   1   56.23   50.93
   8 -14  -5   22.01   46.27
  -3   7  -9   70.06   22.77
   6 -12  -1  117.93   33.40
   1 -14   2   26.48   35.31
   3  -9   2  608.88   30.82
  -2 -16   2  214.93   49.03
   6 -10  -1   55.86   23.34
   6 -16  -2  111.45   53.93
   7 -16  -4   13.71   58.49
  -4 -10   3   33.11   23.54
  -2   9 -12   68.46   30.89
  -1 -16   2   71.15   45.09
   4 -17  -1  159.50   58.21
   1  -8   3  281.68   23.18
   7   6 -16   37.08   35.55
   3 -13   2   36.63   31.23
   3   7 -10   76.97   21.34
   2 -16   1  203.71   47.81
   4 -14   1    6.01   35.03
  -4 -15   2  113.51   44.46
   4  -8   1   52.03   17.69
  -4   8 -12   40.34   29.12
  -5   8 -13  175.23   37.04
   1 -13   3   72.79   31.44
  -5 -13   2  272.40   40.41
  -2   8 -11  134.27   28.00
   5 -17  -2   50.69   59.38
  -7   5  -9   29.62   20.97
  -3   3  -3  314.17   13.74
  -3 -16   2  117.73   47.85
   6 -13  -1   41.20   33.37
   7 -14  -3   28.38   41.49
  -7   6 -11   21.23   27.71
  -2   6  -7   16.12   16.70
   3 -17   0    7.59   51.87
   8   2 -10  557.05   24.39
   9   3 -15  140.61   31.68
   8   4 -14  258.33   31.41
   0 -16   2  306.33   49.95
   2   7  -9  116.05   22.39
  -4  -8   3   23.91   19.68
   2 -11   3  238.04   28.37
   0   9 -13   96.71   30.87
  -5 -14   2   34.62   38.34
  -2   7  -9   76.59   22.21
   0   8 -10   33.88   23.41
  -6   7 -12   25.34   29.02
   1   9 -14  859.45   45.44
   3   6  -8  130.57   21.61
  -8   7 -16   81.13   49.08
   9   2 -13  359.88   28.09
   8   3 -12  109.63   22.47
   2 -10   3   27.88   19.94
   6 -14  -1  103.08   39.37
  -6 -10   2   22.21   25.64
   5   5  -9   42.08   17.89
   8   5 -17   97.05   38.11
   2   4  -5   80.68   14.88
   3  -8   2  316.66   22.32
   3 -14   2  137.10   37.83
  -2 -17   2   16.78   49.36
   2 -12   3   57.38   28.87
  -1   7  -9  157.04   23.27
  -4   7 -10   48.85   24.89
  -6 -11   2   28.85   27.60
  -4   6  -8   11.66   17.60
  -6   8 -15   19.31   43.72
   8 -11  -4   62.43   31.16
   6 -17  -3   28.07   55.11
  -1 -17   2   50.72   51.41
   2   6  -7   23.61   17.24
  -5   5  -7    9.43   15.35
   6   4  -9  282.25   21.54
  -4 -16   2   30.68   47.93
  -6  -9   2    1.67   22.34
  -3   9 -13  176.59   37.96
   3 -15   1   34.42   40.03
  -7  -8   1   17.30   20.09
   2   8 -12  149.27   26.89
   2 -17   1   98.81   51.47
  -6   5  -8   52.31   18.51
  -3 -13   3   20.54   32.39
  -5   7 -11   75.20   27.86
  -2 -14   3  106.97   37.66
  -1   9 -13   30.17   31.00
   7 -15  -3   21.34   50.47
  -3 -17   2   24.54   48.72
  -7   7 -14  114.26   38.70
  -5   9 -15   27.04   42.52
   8 -12  -4  202.28   38.58
   7   6 -17   35.93   38.34
   9 -11  -5   11.05   31.83
  -6   6 -10  384.84   29.88
   2  -9   3  975.83   35.80
  -3   8 -12   38.23   27.57
  -2   9 -13  161.57   35.37
   1 -16   2   84.05   44.36
   7 -14  -2   42.39   39.62
   1  -7   3  132.89   17.54
  -1 -10   4   37.49   22.44
   0 -17   2   20.16   49.73
  -4   9 -14   74.60   38.72
   0  -6   3   13.66   13.55
   4 -16   0  103.28   48.93
   8 -15  -4   69.01   52.02
   6 -15  -1   47.12   43.18
  -5   6  -9 1435.40   40.29
  -5   8 -14  233.39   42.10
  -2 -11   4  106.09   28.25
   9 -12  -5  149.12   34.41
  -4 -12   3   82.34   32.12
  -1 -12   4   17.64   27.52
   0   9 -14   78.04   31.23
   8 -13  -4   12.86   38.28
   0 -11   4    3.05   25.11
  -4   8 -13  165.80   36.90
   0 -14   3  206.01   38.28
  -1 -15   3  217.92   45.05
  -8   7 -17   56.86   50.32
   8   5 -18   51.24   43.23
   2 -15   2  119.38   41.35
   3   7 -11   93.14   23.39
  -5 -11   3   65.77   27.81
   4   6 -10   31.35   19.38
   5 -16   0   30.11   47.03
   0  -9   4   59.44   20.02
   7   4 -12  102.74   22.69
  -4   4  -5  298.99   17.05
   1   6  -8   19.71   18.38
  -3 -15   3  139.87   43.15
   4  -5   1 1474.00   28.35
   5  -5   0   29.47   11.55
   7 -10  -2   18.64   24.18
   2 -14   3   87.82   37.07
  -6   8 -16  324.27   51.98
  -5   9 -16  365.07   42.26
  -2   3  -3  461.66   15.72
  -3   9 -14   28.06   35.34
  -7  -7   1   53.29   19.03
   8   4 -15   14.40   29.55
  -3   7 -10   58.18   22.75
   7   6 -18   17.61   41.08
  -5  -9   3   86.27   22.82
   3  -2   0   25.30    5.51
  -7   6 -12   51.82   28.87
  -6   7 -13   89.29   33.94
   4 -14   0  531.06   46.15
  -5   9 -14  323.38   45.51
  -4   9 -13  431.41   42.93
  -4 -15   1  543.63   53.33
  -6  -7   1  375.45   24.88
   2 -12   2  295.42   35.44
  -2  -9   3 1069.68   40.62
   5  -7   0  498.09   25.01
  -3 -16   1  381.47   54.03
  -2  -8   3  551.38   29.57
  -1 -13   2  437.92   41.32
   1   1  -1  458.06    9.38
   6 -14  -2  478.77   48.92
   1   4  -4  444.60   20.18
   3 -14   1 1164.36   57.74
  -5  -9   2  217.79   25.88
  -2   8 -10  306.85   30.61
  -1   7  -8  485.30   29.53
   0   5  -5 1580.35   36.53
  -2 -14   2  360.13   42.78
  -3  -2   1 4083.57   34.36
  -5  -8   2  345.93   25.67
  -2   5  -5 1362.22   33.99
  -4   7  -9  248.70   26.75
   1  -2   1 1382.59   19.44
   6  -7  -1  372.53   22.84
  -3  -9   3  342.46   28.44
  -2  -7   3 1367.36   38.50
   5   3  -6  543.64   21.52
  -1   5  -5  161.45   17.77
  -6  -6   1  192.73   19.22
  -3  -8   3 1617.16   44.88
   1   6  -7  177.84   20.83
   2   5  -6  681.91   27.13
   1 -17   2   29.83   50.81
  -4 -14   3   33.84   36.75
   7 -17  -3   79.41   46.53
   7 -16  -3   23.35   55.49
   4 -12   2   66.36   29.44
   7 -15  -2  199.76   48.93
  -1   9 -14  797.33   45.45
   0 -15   3   77.73   39.84
   2  -8   3  496.76   26.41
   4 -17   0   46.46   53.59
   6 -16  -1   46.72   51.88
  -3 -11   4  133.20   30.19
   0   8 -11   22.44   25.02
   2   8 -13  248.45   30.16
   3  -7   2   48.58   16.63
  -2 -16   3   76.06   46.74
  -2   9 -14  115.14   33.60
   8 -14  -4  208.81   47.83
   0 -13   4    9.67   31.52
   5 -11   1   62.45   25.74
  -3   6  -8  128.82   20.88
  -1 -16   3  123.20   46.60
   5 -13   1   10.03   31.74
   5 -17  -1   29.87   56.48
  -3 -12   4  160.44   33.62
  -7   7 -15   43.86   39.51
   2 -16   2  248.59   48.90
   7   2  -8   38.40   13.44
   1 -10   4   19.97   20.44
   3 -17   1   56.63   54.13
   1   8 -12   17.36   24.14
  -3 -16   3  175.18   50.04
   0   9 -15   20.59   33.82
  -6  -7   2   45.37   17.55
   4 -10   2   18.70   22.57
   4   5  -8    8.72   17.23
   2  -4   2  380.25   16.17
   7   3 -10  955.92   30.95
   8   5 -19   -0.04    7.31
   1 -12   4   29.82   28.14
   7   5 -15  100.80   31.32
   3 -11   3   38.06   24.03
   5 -10   1   88.30   24.06
   4 -14   2  149.71   38.98
   0 -16   3   28.71   43.35
   0  -8   4 2276.71   48.15
  -4   7 -11    8.22   24.74
  -5 -13   3   35.22   34.93
  -5   7 -12   42.65   29.58
   3 -13   3   20.49   30.47
  -3   9 -15   32.79   38.17
   9   2 -14   55.51   25.73
  -1   7 -10   11.19   21.60
   8   3 -13  496.19   31.11
   9   1 -12   33.21   21.26
   8   2 -11  107.30   19.41
   5  -7   1    1.82   15.52
   7   0  -6   68.39    9.45
  -5  -4   1  125.11   12.88
   3   2  -3 2693.56   31.43
   0 -14   2 1232.56   58.93
   1   3  -3  620.06   19.83
   1  -4   2  484.48   19.03
   5 -12   0  236.78   33.17
  -5  -7   2  859.83   32.75
  -1 -15   2  893.88   57.59
   4   3  -5 1387.21   29.31
   2 -15   1  439.21   49.92
   4  -9   1  351.29   26.77
   2 -14   2  389.14   43.02
  -4  -5   2   64.77   14.00
  -3   6  -7 1105.96   35.97
   4 -13   1  651.21   44.83
  -3 -12   3  542.62   40.51
   2  -5   2  104.53   14.13
   5 -13   0  296.54   39.17
  -2  -4   2  307.71   16.95
   0   4  -4 6139.61   59.88
  -1   9 -12  406.81   37.92
  -5 -12   2  338.54   37.37
  -2 -17   3   46.00   51.57
  -5 -14   3   87.48   38.50
  -4   9 -16  144.22   45.24
   1 -15   3  228.43   44.35
   6 -17  -2   41.25   58.10
  -1   9 -15   42.18   33.59
  -1 -17   3   82.51   52.82
   3 -10   3   90.99   22.86
   7 -16  -2   21.36   53.52
   1  -9   4 1668.63   45.42
  -2   9 -15  648.42   44.84
   6 -11   0    1.14   26.07
  -4 -16   3   86.55   50.17
   2 -17   2   33.99   50.46
   3   7 -12   51.57   24.34
   5 -15   1   54.31   44.88
  -3 -17   3   11.72   45.58
   1  -5   3   20.77   13.39
   4  -9   2   22.23   19.03
   6   4 -10 2564.88   47.55
  -6   6 -11  243.59   28.12
  -1   6  -8    7.84   17.65
  -4 -11   4    6.81   26.87
  -4   5  -7 1898.72   39.42
   8   4 -16  433.52   38.46
   3  -5   2  538.71   19.71
   3 -15   2   23.79   39.37
   4 -15   2  123.31   43.55
   2   6  -8  132.78   20.11
  -2 -13   4  154.98   35.63
  -4   6  -9    5.17   19.99
  -4 -12   4   87.76   31.51
  -4 -10   4  102.83   25.86
   0 -17   3   10.06   49.34
  -8   6 -15   52.42   40.16
  -7   7 -16  334.80   49.19
   5  -9   1   62.73   19.99
   0   8 -12  111.01   26.00
   1 -16   3  117.02   46.03
   6   2  -7    0.40   11.69
  -3   9 -16  106.37   39.63
  -6   7 -14  134.99   37.34
   3   5  -7   50.27   16.80
   4 -16   1   20.61   46.01
   1   8 -13   68.84   27.21
   5   4  -8   62.46   17.16
   8 -15  -3  128.75   55.14
   6 -10   0   60.84   23.57
  -3 -13   4   49.06   32.84
   2 -11   4   79.27   26.91
  -5   6 -10   16.83   21.59
  -1   9 -16 1079.23   53.30
  -7  -6   1   97.35   17.22
   6   3  -8    4.07   13.37
   7   4 -13   73.66   25.42
   7   5 -16  451.23   40.05
  -6   5  -9  289.63   25.17
  -7   6 -13    4.21   32.13
  -3   7 -11   91.10   25.08
  -2   2  -2 1422.24   20.73
  -8   2  -6  722.02   20.53
  -5   2  -3  492.12   13.24
  -3   4  -5  434.61   18.67
  -5   5  -8  268.23   20.85
   5 -14   0  369.29   44.73
   0   6  -7  279.33   23.14
   1  -5   2 2832.86   43.18
  -4  -9   3 1005.75   40.21
  -1  -3   2  809.60   20.38
  -4 -11   3  395.70   35.07
  -2   4  -4 1695.84   32.91
   1   7  -8  450.22   28.15
  -2  -6   3  463.36   24.39
  -7  -5   0  881.21   27.14
  -1  -6   3 2014.72   41.65
   5  -8   0   17.32   18.14
  -5  -6   2    5.36   13.54
   0   7  -9  216.17   25.12
   7 -13  -2  412.47   43.10
  -1   6  -7  171.88   20.79
  -1   4  -4  448.59   20.19
   1 -15   2  929.58   57.35
   4   2  -4  241.98   13.06
   5   4  -7  563.06   25.45
   6  -6  -1  178.78   17.49
   6  -9  -1  242.90   24.90
  -1 -14   4  142.91   38.90
   3  -9   3  293.29   24.94
   6 -15   0  112.80   46.29
  -2   9 -16  201.65   39.22
   2   7 -11   77.01   23.10
   3 -16   2   82.69   46.39
  -6 -11   3   40.51   27.15
   8 -12  -3  149.93   36.91
   8 -11  -3   69.44   30.75
  -2 -15   4  197.26   44.04
   5 -16   1   79.94   51.45
   2 -13   4  191.31   37.32
   7 -17  -2   83.74   55.63
   1   7 -10   11.50   20.50
  -1   8 -12   16.36   26.24
   1  -8   4   69.66   17.67
  -6 -10   3  130.16   28.53
  -4 -14   4    9.18   38.19
   2 -10   4  298.45   27.46
   0  -7   4    4.25   16.28
   1 -17   3  102.52   52.28
   7  -8  -1   18.14   18.08
   8 -13  -3  120.53   40.28
  -3  -7   4   32.95   17.78
  -3 -15   4  186.39   44.12
  -5   7 -13    4.22   32.47
  -2   8 -12   97.49   28.51
  -1   2  -2   29.09    9.51
   8 -10  -3    1.11   25.02
   4 -17   1  169.15   56.03
   3   3  -5   37.98   12.45
  -7   7 -17   90.85   50.13
   6 -16   0  410.51   59.31
  -4 -13   4  153.72   36.53
   4  -3   0 1070.40   18.20
  -4   7 -12   10.41   27.59
   4   3  -6   74.50   13.98
   8   4 -17   30.86   35.53
   6   6 -17   44.38   36.89
   5 -17   0    9.82   54.14
   7 -13  -1  132.42   38.46
  -2 -16   4  150.12   48.82
  -1 -11   5  162.27   29.18
   9 -11  -4   46.28   32.51
   7 -12  -1   34.87   32.45
   9 -12  -4   60.11   35.99
  -1 -12   5  133.54   32.04
   0 -15   4   12.21   39.27
   3  -3   1  323.03   12.02
  -2   7 -11   99.83   26.13
  -8   6 -16  172.08   47.88
  -1 -16   4   90.01   46.06
   1   8 -14   91.96   29.13
   6  -9   0    4.48   20.18
  -6  -9   3  115.92   24.65
   0   8 -13   13.90   25.56
  -2 -12   5  158.65   32.78
  -1 -10   5  138.23   25.77
   8   3 -14   26.99   25.13
  -4 -15   4   97.66   43.72
   7   3 -11   34.31   18.70
  -6   7 -15   56.85   36.45
   7   5 -17   11.21   34.18
  -3  -4   2  586.97   20.79
   7  -7  -2 1693.71   37.67
   2  -6   2  695.69   26.50
  -2 -13   3  447.57   41.65
   8  -6  -4  431.12   19.79
   5   2  -5 1405.06   26.32
  -6  -5   1  323.21   19.25
   5 -15   0  431.00   50.33
   8 -10  -4  283.06   30.96
  -2  -3   2  319.01   15.08
  -3  -6   3 1605.90   38.57
   4 -15   1  558.51   51.54
   0  -3   2 6144.20   49.72
   1   5  -6 1175.70   33.66
  -8  -5  -1  126.56   15.71
   1   8 -11  287.21   31.26
  -6  -3   0   10.63    8.48
  -1 -14   3  547.86   47.20
   0   3  -3 4514.81   45.30
   2 -13   3  479.42   43.07
  -1 -11   4  279.90   31.88
  -4  -7   3 2320.38   49.12
  -3 -14   3  780.87   52.84
  -1  -9   4 1587.81   47.82
  -6  -8   2  736.23   33.63
  -2 -10   4  328.80   30.25
   4   1  -3 3111.82   28.01
  -3   5  -6 1255.63   34.42
   0 -10   4  614.31   35.14
   4  -7   1 2935.62   51.16
   9   0 -10  248.11   18.16
  -2 -15   3  392.72   48.34
   3 -17   2   42.45   51.91
   8 -14  -3   80.19   46.78
   7 -14  -1   68.90   41.56
   2 -16   3   93.93   45.52
  -3 -16   4   29.64   46.77
  -1 -13   5  113.61   33.82
   0 -11   5   -2.61   24.70
   0 -12   5  169.92   32.46
   7 -11  -1   48.98   28.67
   4   5  -9 1020.67   33.95
  -2 -10   5   32.27   24.03
  -5 -11   4   93.67   29.89
   2  -9   4  207.72   23.60
   3  -8   3 1614.66   40.98
  -3   5  -7   57.57   16.31
   0 -16   4  145.09   47.09
   0 -13   5   12.42   31.03
   4 -12   3   62.47   28.81
   7 -15  -1   56.69   50.15
  -6   6 -12   95.18   27.43
   1 -14   4  139.20   38.19
  -2 -17   4   11.43   50.06
   9 -10  -5  133.33   30.12
   6 -17  -1   30.37   61.72
  -7  -8   2   20.84   19.07
   8  -9  -3  119.79   23.71
  -1 -17   4   38.28   51.45
  -5 -10   4   36.94   25.79
   6   4 -11  184.00   22.60
  -2   4  -5   83.98   14.87
  -1   8 -13   78.08   27.31
   6   6 -18  283.09   44.48
   5 -14   2   72.99   40.37
   4 -14   3   48.06   38.19
   2   7 -12   45.69   22.80
  -7   6 -14   15.58   34.83
   2 -17   3   66.87   50.60
   0   6  -9   24.07   18.54
  -3 -11   5   -1.93   26.08
   4  -6   2  442.04   20.26
   0   7 -10   -0.90   20.03
   8   4 -18  294.14   44.58
  -3 -17   4   -0.06   34.81
  -4   8 -14   62.14   34.50
   7   4 -14   37.20   25.74
  -4 -16   4   52.36   49.95
  -2   8 -13  225.06   31.62
   1   8 -15  592.46   41.30
  -9   2  -8   50.31   16.45
   3 -12   4  151.32   31.96
  -5 -14   4    2.56   36.55
  -8   6 -17   37.26   53.03
   2   6  -9   22.05   18.65
  -3   7 -12   37.87   25.80
  -2   6  -9   21.98   19.02
   1 -12   5  146.22   31.42
  -5   7 -14  152.99   35.83
  -6  -8   3  142.48   23.10
   9   1 -13   51.75   24.39
   1 -11   5  140.77   28.69
  -4   6 -10   23.67   20.93
   0   8 -14  245.78   32.05
   3 -13   4   22.46   31.22
   1   7 -11   13.35   21.99
   7   5 -18  441.90   45.99
   0   5  -7   31.02   15.82
   8   2 -12  208.99   23.19
   7   2  -9  210.24   18.04
  -6   7 -16   39.63   41.15
  -7   2  -5   65.25   10.68
   9   2 -16    3.29   29.08
  -6   2  -4 1563.28   24.30
  -9   1  -7   17.06   13.65
   8  -1  -7   43.03    8.96
   3 -16   1  414.76   52.79
  -2  -9   4  200.22   25.14
   6  -8  -1  426.39   26.62
  -4 -13   3  865.55   50.72
   8   1  -9  116.06   16.37
  -2 -12   4  433.33   39.20
  -5 -10   3  326.60   31.22
   0 -12   4  598.56   41.14
   7   1  -7  536.77   18.71
   3   4  -6  137.81   16.28
  -1  -8   4   68.78   19.66
  -1 -13   4  372.02   39.52
   4 -11   2  234.59   31.40
   5 -12   1  318.96   36.66
  -8  -3  -2  156.50   11.64
  -4   9 -15  457.07   49.16
  -3 -10   4  208.07   28.07
   4 -13   2  241.81   37.70
  -2  -8   4 1036.98   38.01
  -1   3  -3  635.72   19.75
   0   5  -6  338.77   21.93
   1   7  -9  157.61   24.21
  -3   1  -1  101.73    5.71
   2   7 -10  242.97   27.01
   4   4  -6   34.59   13.94
   1 -11   4  225.25   29.71
  -3  -9   4  551.87   32.61
  -4 -15   3  406.81   52.20
   1 -14   3  534.02   47.01
   3 -12   3  465.53   38.84
  -5  -5   2  626.99   23.72
  -2   5  -6  677.81   27.38
  -2  -5   3 1081.05   30.09
  -5 -13   4  226.62   40.27
   0 -17   4   33.95   51.19
   7 -16  -1   27.04   56.29
   7 -10  -1   16.10   24.19
   1 -13   5  120.62   34.61
   1  -7   4 2876.80   50.37
  -5   8 -16   28.88   41.91
   3 -15   3  157.96   44.69
   1 -16   4   78.41   45.71
   3 -11   4  104.58   25.87
   6 -13   1   24.62   34.52
   1 -10   5  159.61   25.16
   9  -7  -5   40.50   16.27
  -5 -12   4   80.42   33.38
   4 -16   2   54.73   49.28
   6 -14   1   45.92   39.34
   6 -12   1  130.14   31.38
   8 -15  -2    8.52   51.62
   4 -10   3   42.84   21.02
  -3   8 -14  169.85   34.48
   8   4 -19    4.25   41.07
   4  -4   1   69.40   10.03
   7 -17  -1   24.19   59.79
   5   4  -9  992.41   31.00
  -2 -14   5   62.57   37.27
  -1   8 -14   89.72   29.12
  -4   8 -15   -0.88   34.06
  -3  -9   5   54.78   21.79
   8   3 -15  249.94   31.71
   5 -10   2   27.32   22.88
   6 -15   1   46.28   46.98
   2  -8   4 1008.10   34.44
   3 -16   3  112.84   47.32
  -4   4  -6   33.44   12.93
  -6   5 -10  509.17   30.28
  -1 -14   5  155.17   38.31
   7   5 -19   47.91   45.16
   5 -16   2   57.21   49.16
  -4 -12   5   85.61   31.94
  -4   5  -8   17.81   15.72
  -5   8 -17  185.92   39.48
   1 -17   4   37.05   51.11
  -3 -13   5   50.68   33.96
  -2 -15   5   64.55   41.44
   0   8 -15   18.11   29.61
   6   5 -15   90.50   31.04
   3   6 -11  242.33   24.63
   6 -11   1   68.93   26.31
  -7   6 -15   40.11   38.25
   6   3  -9   93.53   16.76
  -6   6 -13    7.76   27.70
  -5   7 -15   31.37   36.00
   7   3 -12 1229.58   38.19
   7   4 -15   13.06   27.56
  -5   5  -9   16.43   16.72
   6  -3  -2   16.84    6.04
   5 -14   1  304.74   44.01
  -4  -4   2  105.97   13.21
  -5  -8   3  932.93   37.14
   7  -6  -2   11.69   12.80
   2   3  -4  461.37   18.37
  -2   7 -10  253.34   26.98
   0   2  -2 2140.53   26.08
   7  -9  -2  469.38   30.80
  -1   5  -6 1153.59   33.25
  -1  -5   3   17.53   12.66
  -1   8 -11  316.52   31.36
  -4  -6   3  171.75   18.43
   0   6  -8  282.03   24.01
  -5 -12   3  376.70   38.46
   3   6  -9  474.72   29.71
   1 -13   4  404.05   40.05
   6 -12   0  540.42   41.61
   6 -13   0  446.05   42.36
  -2   6  -8  161.97   21.41
  -3  -8   4  114.94   22.32
   1  -6   3 1956.86   40.87
   1   4  -5  789.01   25.93
  -3  -3   2   85.70   10.22
  -2  -7   4  173.04   21.34
   9  -8  -5  318.76   24.45
   6 -14   0 1353.50   61.19
  -1  -7   4 2864.47   53.82
   3 -10   4  228.58   25.89
   4 -17   2  142.93   58.10
  -1 -15   5  152.90   43.80
   2 -15   4  183.67   44.21
   5 -17   1   41.06   58.38
  -3 -15   5   15.35   42.19
   6 -16   1   24.45   51.18
   1  -9   5  179.18   23.27
   2 -12   5  211.24   34.04
   0 -14   5  130.88   39.42
  -2 -16   5   57.80   47.39
   3 -17   3    0.21   52.32
  -5  -8   4   36.54   20.25
   8 -12  -2  174.91   37.43
   0   7 -11   67.58   23.17
   6   4 -12  702.63   32.78
   4   5 -10  170.57   21.33
  -4 -10   5   94.27   27.00
  -4   8 -16   63.30   38.34
   8 -13  -2   12.31   38.48
  -3   8 -15  492.54   42.11
   3  -7   3   23.48   15.45
  -1 -16   5  229.92   50.35
   2 -11   5  254.33   29.65
   1   7 -12   54.81   22.97
  -3   6 -10  137.77   23.80
  -7   5 -12  781.79   39.37
  -1   8 -15  436.12   39.41
   0 -15   5  199.91   44.84
   7  -9  -1   61.22   22.32
   2 -16   4  168.47   48.56
  -3 -16   5   64.58   48.50
  -4   7 -14  231.23   37.84
   4  -9   3 1045.54   36.58
  -4 -14   5   75.37   40.22
  -6 -11   4   46.25   28.97
   2 -14   5   76.79   37.42
   8 -11  -2   22.94   28.70
  -2 -17   5    7.40   38.23
   8 -14  -2  187.71   48.94
  -2   8 -15   -0.23   30.53
   5   2  -6   35.87   10.79
  -3   3  -4   22.28   10.09
  -4 -15   5  292.21   49.24
   7  -7  -1   52.39   16.89
   6 -17   0   32.28   60.25
   6 -10   1   51.18   23.55
   7 -14   0  199.16   45.93
   5   6 -17  336.35   40.30
  -5   6 -12  101.57   26.40
 -10   2 -11   44.11   24.83
  -4   8 -17    6.91   42.51
   8   3 -16   59.72   31.10
   1   4  -6   33.83   13.90
   6   5 -16   18.60   29.21
   3  -4   2  611.47   18.21
  -7   6 -16   30.95   39.83
  -1  -2   2   28.82    8.56
   4   2  -5   27.08   10.12
   9 -12  -3  133.58   37.04
   9   1 -14  133.16   28.56
   8   2 -13  122.01   23.25
   3 -14   3  772.24   51.83
  -3  -5   3   20.14   12.65
   7  -4  -3  129.12    9.92
  -2 -14   4  396.44   44.93
   2  -7   3 1406.29   38.26
   1  -3   2  772.14   19.98
   5   1  -4  238.90   10.86
  -5   1  -2 2312.12   19.72
   2 -12   4  407.59   37.73
  -5  -7   3   65.13   17.79
  -4  -9   4  202.23   24.98
   6  -7   0  202.48   19.59
  -3 -14   4  640.88   52.24
   0  -5   3  713.64   24.93
  -7  -4   0  263.11   15.53
   8   0  -8  447.84   17.42
  -5  -3   1  119.85   10.94
  -1 -15   4  316.72   47.42
  -1  -4   3 2020.18   35.17
   2 -15   3  371.88   47.56
   0 -14   4 1150.45   57.91
  -6  -6   2 1360.51   36.12
   8  -7  -3  198.98   19.16
  -6  -4   1  220.03   14.91
   1   5  -7  206.54   20.16
   3  -6   2   39.04   14.46
   4  -8   2  209.83   21.30
   2 -14   4  365.30   43.74
  -4  -2   1  406.86   12.53
   0 -16   5  134.15   47.21
  -1 -17   5   18.24   47.96
  -1 -12   6   80.55   30.55
  -3   8 -16   52.10   35.02
   2 -17   4   27.52   50.63
   3  -9   4  520.40   29.44
  -1   7 -11   12.55   22.62
   2 -10   5   14.09   21.38
   7 -12   0   64.97   31.10
   1 -14   5  186.80   38.61
  -4 -16   5   46.12   51.87
   8 -13  -1  195.69   42.06
  -2   8 -16  120.55   35.68
   4 -13   4  123.13   36.44
   0 -13   6    7.64   31.60
   0 -17   5   88.71   54.09
  -1   6 -10   47.78   20.58
   7   4 -16   26.35   29.09
   1 -15   5  151.43   42.71
   5 -14   3  299.40   44.51
   4 -14   4    7.01   37.86
  -6   6 -14  132.88   33.86
   5 -13   3   38.52   33.15
   7 -16   0   85.48   52.88
   8 -14  -1   56.33   46.62
   1   7 -13  284.48   29.91
   0 -11   6    8.41   25.56
  -3   8 -17  683.65   49.93
   5   6 -18   88.40   38.30
   4 -12   4   92.47   31.23
   0   7 -12  587.03   33.87
   5 -15   3   89.42   44.79
  -5 -11   5  110.61   29.90
  -4   7 -15   91.40   35.46
   1  -8   5 1140.64   36.47
  -1 -10   6  124.17   26.33
   1 -16   5  224.95   50.81
  -5 -14   5   50.85   38.44
   2  -3   2  321.84   13.48
   5   4 -10    3.61   15.74
   9  -8  -4  115.31   20.83
   4 -16   3   65.16   47.97
   7 -11   0  115.21   29.65
   6   4 -13   42.85   23.34
   4 -15   4   87.74   42.71
   7   2 -10   21.78   15.42
  -3   4  -6  137.33   14.91
   7 -17   0  123.88   55.91
  -7   6 -17   61.78   45.26
  -6   5 -11  225.79   28.10
   6   5 -17   97.11   35.20
   5  -4   0   40.82    9.60
  -6  -9   4   15.83   21.78
  -6   7 -17   -3.24   44.34
   3   5  -9    3.78   16.84
   8 -15  -1  114.50   51.72
   3 -13   5   57.83   32.61
   8   3 -17  152.12   36.66
   7   3 -13    8.44   21.85
   0   5  -8    8.62   15.64
   4  -5   2   86.93   12.32
   9   0 -12   73.14   21.40
   9  -1 -10  110.63   16.00
   9   2 -15  346.28   36.85
  -4  -8   4  260.53   24.39
  -2 -11   5  277.01   32.55
  -3   6  -9  493.70   29.41
   0   4  -5 1258.99   30.53
   3   6 -10  178.55   24.11
   0  -4   3  164.11   15.00
   5  -8   1  947.71   34.59
   4 -13   3  903.82   50.80
  -1  -1   1  439.24    8.84
   0 -10   5  334.72   30.55
   6  -5  -1  285.53   15.58
  -5   8 -15  325.91   46.18
   2   2  -3  559.47   16.30
   5 -13   2  268.06   38.04
   2   4  -6  493.52   23.12
  -3   8 -13  297.56   35.74
   5  -6   1  513.77   22.73
   5 -12   2  326.52   36.54
   8  -5  -4  232.92   13.64
  -2  -6   4 1514.45   37.75
  -1  -9   5  166.24   24.06
  -4  -5   3 1000.56   28.85
  -3 -12   5  496.76   40.78
   4 -11   3  376.50   33.42
  -1  -6   4   73.28   16.31
   1 -15   4  371.10   48.59
  -2  -9   5 1259.95   44.38
  -8  -4  -1    5.61   11.33
  -1   4  -5  771.08   25.35
   5 -11   2  227.87   32.39
   0  -9   5  350.25   28.71
  -3 -10   5  651.68   37.25
   5 -15   2  379.57   49.22
  -5   6 -11  362.56   30.80
  -5  -6   3  846.32   29.95
   9   0 -11  157.41   19.93
  -1   6  -9  264.07   24.29
   3 -15   4  229.88   45.75
  -5 -13   5  142.34   38.91
   4   5 -11  612.91   30.50
  -3 -11   6   54.11   27.80
   1 -12   6   99.97   31.21
   0  -7   5   77.83   18.08
   4 -11   4   11.20   24.79
   3 -16   4   24.04   45.83
   1 -17   5   44.13   52.56
   2  -9   5 1134.50   39.10
   1 -14   6   34.25   36.68
   6 -13   2   71.84   35.86
   4  -8   3   19.28   16.97
   6 -15   2    7.55   42.62
   4 -17   3   88.55   55.99
  -2 -14   6   58.76   36.69
   7   4 -17   71.11   32.28
   9 -10  -4   28.52   27.08
  -1   7 -12   42.69   24.85
   5 -11   3   73.55   27.35
  -3  -7   5  128.24   20.22
  -2 -13   6   43.73   33.74
   2   6 -11   11.41   19.46
   6   3 -10  103.14   18.40
  -2 -15   6   59.76   41.84
  -1 -14   6   41.47   36.73
   5 -17   2   33.90   57.38
   7  -8   0   95.85   20.05
   1   7 -14  124.40   27.52
  -8   2  -7  186.44   16.27
  -4   5  -9 1145.63   35.13
  -1 -15   6   92.60   44.29
  -2   7 -12   62.40   25.41
  -9   2  -9  279.84   22.31
  -4   7 -16   18.19   36.90
  -6   6 -15   46.73   35.98
  -3 -15   6  108.75   45.99
   3 -11   5    2.11   24.86
  -5   5 -10  288.22   25.74
   8  -9  -2   48.77   21.87
   6 -16   2  140.82   55.64
   6   5 -18   29.67   37.22
   3 -17   4   14.30   55.14
   2 -15   5   90.84   41.96
  -3 -14   6   79.89   38.28
  -2 -16   6   78.24   49.37
   3  -8   4  128.45   18.66
  -4   6 -12   10.66   24.22
   0   7 -13   32.89   26.31
  -4  -8   5   54.51   21.12
  -3 -16   6   75.11   49.72
  -1 -17   6    2.62   35.02
   8   3 -18   95.45   42.74
   9   1 -15  112.89   31.32
   1   6 -10   38.41   19.89
  -4 -12   6  216.89   35.25
   0  -9   6  103.99   23.04
  -5   7 -16  201.50   42.69
   1 -10   6  106.82   25.47
  -2   1  -1 4476.61   23.87
  -9   4 -16   21.90   44.50
   8   2 -14  355.14   29.80
  -2   6 -11    5.02   20.16
   7   4 -18   14.74   34.90
  -8   5 -17  123.27   45.82
   8   1 -10  126.66   18.26
   4   4  -7  122.16   16.59
  -5  -9   4  464.04   31.91
   4 -15   3  436.79   49.97
  -4   7 -13  250.57   34.24
   1   3  -4 1947.10   32.87
   2  -6   3  422.23   23.07
   2  -5   3 1079.62   29.02
  -2   5  -7 1821.62   41.82
  -4  -7   4  197.07   22.18
   3 -14   4  659.12   51.44
  -3  -6   4  374.70   23.32
  -2 -13   5  352.28   41.44
  -1  -8   5 1224.82   40.43
  -1   5  -7  231.40   20.13
   3   5  -8  489.61   26.28
  -5  -4   2   23.60   10.99
  -7   1  -4 1500.96   21.12
   6  -8   0  397.98   26.10
  -1 -16   6   21.10   47.37
   2 -16   5   64.13   46.95
   0 -14   6  154.98   40.82
   7 -10   0   35.61   24.56
  -3 -13   6   74.82   35.32
   0 -15   6    3.29   39.39
   0 -17   6    2.16   42.31
   4 -10   4  114.90   23.04
   6 -17   1   11.86   57.63
  -5  -9   5   60.24   23.62
   6   5 -19  206.64   42.47
  -1   4  -6   31.63   14.35
  -4 -11   6   72.76   30.84
  -4 -15   6  138.61   48.81
   2 -13   6   79.82   34.71
   6   4 -14  963.61   39.16
   0 -16   6   52.42   46.57
  -3   7 -13  219.12   32.15
   5   5 -15    2.96   26.60
   6 -11   2   59.88   28.44
   2 -14   6   45.71   38.04
   2 -17   5   32.72   52.76
   5 -10   3  318.86   28.56
   4   6 -17   14.77   32.80
  -4 -14   6  111.01   39.78
  -1   7 -13  314.80   30.72
   3  -5   3   12.01   11.92
   8   3 -19   48.53   45.09
  -7   5 -14  977.35   46.86
   3 -10   5  595.18   33.54
  -6   6 -16  450.44   45.57
  -4   4  -7  121.88   16.25
  -5   7 -17   72.42   42.41
   5   4 -11 1316.68   39.16
  -2   7 -13   39.11   26.57
   7 -14   1   86.08   44.39
  -5   6 -14  130.06   31.37
   7   3 -14  869.24   37.72
   7 -15   1   40.10   46.36
   1 -17   6   46.88   45.59
  -4 -16   6   16.48   50.02
  -6   5 -12  212.08   29.24
   7   4 -19  109.91   43.18
   2 -11   6  453.71   34.04
  -4 -13   6  219.24   39.60
  -1  -8   6   98.38   21.54
   3   5 -10  139.14   20.95
  -8  -5   0    3.92   12.75
  -6 -11   5   23.88   26.65
  -4   7 -18   61.27   42.24
  -9   4 -17  361.72   51.65
   8   3 -20   -0.04    7.66
  -3   6 -12  104.63   25.15
   7   2 -11   10.15   17.41
   4   6 -18  142.72   37.08
  -3   5  -9    6.61   17.01
  -2   8 -14  342.45   38.12
  -2  -8   5   75.40   20.67
   0  -6   4 2000.17   42.26
  -2  -4   3  135.60   13.74
  -3 -14   5  528.81   49.64
   4  -7   2  446.84   24.93
  -4 -11   5  335.14   34.50
   8  -8  -3  195.14   22.33
  -7  -7   2 1545.95   41.96
   6   1  -6   27.25   10.08
   0  -8   5    2.01   18.22
  -7  -5   1   64.31   14.83
   2   5  -7 1729.09   41.04
   1  -4   3 2089.23   35.16
   2 -13   5  366.40   41.51
   7  -5  -2  929.23   22.03
  -6   1  -3  507.63   12.03
   6  -6   0 1513.87   33.59
  -6  -5   2  260.98   18.34
   5   3  -7  101.27   14.93
   7   1  -8 1101.58   27.20
  -3  -8   5 1772.83   47.99
  -3  -4   3  854.85   24.45
  -4 -13   5  522.34   45.76
   2   6 -10  464.97   29.60
   7 -13   0  609.83   47.22
   1   5  -8 1562.37   40.42
  -2  -1   1 3748.47   24.11
   5  -9   2  191.88   24.97
   7 -13   1  119.82   39.21
   2  -8   5   78.41   19.19
   8 -11  -1   21.95   28.61
   7 -16   1   13.39   56.52
   1 -15   6  119.99   43.66
  -1 -13   7  242.41   39.00
  -7  -6   2   24.55   16.40
  -5   7 -18   16.78   30.51
   9  -9  -4  130.60   24.50
  -4   6 -13   48.56   26.81
   7 -17   1   26.68   51.39
   1 -16   6   24.56   46.76
   5 -14   4   16.60   37.81
  -3   7 -14  153.91   32.03
   4 -14   5   99.30   41.15
   5 -15   4  156.18   48.14
   4 -16   4   74.53   50.15
  -1   7 -14  134.37   28.26
   6   3 -11  157.37   20.95
  -2 -12   7   37.21   31.20
   5   5 -16  543.42   38.94
   0   7 -15   48.23   28.45
   7 -12   1   23.06   32.12
   9 -12  -2   10.17   35.40
   5 -16   3  182.53   53.80
   3 -15   5   22.04   41.26
   4 -15   5  274.77   47.97
   0 -12   7   56.13   31.28
   4   4  -9   36.12   17.07
  -2   7 -14   16.76   25.85
   8   2 -15   44.84   29.58
   6   4 -15   44.93   27.06
   4  -9   4  174.20   22.74
   4   6 -19    1.08   35.85
  -5 -14   6    7.28   39.75
  -1 -11   7   72.18   28.02
   6 -10   2   39.25   22.97
   4  -6   3  167.70   16.75
   2 -10   6  366.75   29.50
  -5   5 -11  384.55   28.72
  -7   5 -15   49.22   36.39
   3 -16   5   52.51   48.56
   2 -17   6    9.31   42.80
   4 -17   4  102.22   57.69
   5  -6   2    6.37   12.43
  -6 -10   5   70.87   26.86
  -2   6 -12   97.51   25.41
   4 -12   5   66.64   32.02
  -5   6 -15  190.15   34.79
   2   6 -13  296.67   27.63
  -4   5 -10  160.62   20.72
  -7   6 -18    9.32   45.91
  -6  -6   3   55.24   16.33
   9 -11  -3   63.33   31.27
   0   7 -16   23.67   28.36
   0 -11   7   55.73   27.77
  -3   7 -15   86.31   32.94
   7   3 -15   32.10   26.79
   6   2  -9  100.02   16.53
   8   1 -12   11.71   20.72
  -7   2  -6  101.33   12.93
   5   5 -17   24.65   28.98
  -6   5 -13   49.83   25.86
   3   2  -4  133.02   11.59
  -4   6 -11  201.11   26.73
   7 -15   0  416.95   55.48
  -6  -7   3  143.97   21.02
  -1 -13   6  322.11   40.44
  -6 -10   4  286.49   30.76
   1   6  -9  235.46   23.69
  -4  -9   5  523.66   32.84
  -2   6 -10  436.06   29.48
  -2 -12   6  569.56   43.51
  -1  -7   5  110.88   19.40
  -1 -11   6  596.80   39.25
   8 -12  -1  297.68   39.13
   8 -10  -2  354.85   32.17
   0 -12   6  426.38   38.94
  -2  -7   5 1812.40   45.57
  -2 -11   6  380.61   35.11
   6   2  -8 1574.17   34.22
   8  -6  -3  169.26   15.45
  -3   5  -8  467.02   26.69
   0   3  -4 2740.42   37.76
  -4  -6   4  440.27   24.68
   5  -7   2  845.32   30.74
   2  -7   4  184.01   20.34
   1  -6   4   64.13   16.67
   5 -12   3  389.99   37.47
  -2  -5   4  268.15   18.65
  -4  -3   2    1.84    9.23
  -3 -12   6  355.66   38.42
  -2 -10   6  366.50   32.22
   2   3  -5  673.90   21.87
   5 -17   3   49.93   55.53
   5 -12   4   84.62   32.24
   3  -9   5   47.26   19.52
   6 -15   3   95.85   46.53
   6 -14   3  124.01   43.34
   3 -13   6   86.88   34.69
   3 -14   6   84.08   39.15
   5  -9   3   93.51   21.45
  -1   7 -15   49.67   26.90
   8 -10  -1  128.41   27.58
  -5 -11   6  115.19   30.04
   3 -17   5   47.62   52.93
  -5 -13   6  169.76   40.30
  -2 -16   7   25.97   48.58
   5   4 -12   64.89   20.35
  -2 -15   7   91.47   43.30
   1 -13   7  233.86   37.80
   1 -14   7  139.07   39.60
   8 -16   0  113.25   53.55
   6 -16   3   47.88   53.13
   3  -7   4   26.26   16.01
  -1 -15   7  151.78   44.38
  -1 -14   7  128.51   39.40
  -2   7 -15  167.15   31.99
   6 -13   3   22.20   35.52
  -2 -14   7  101.37   40.22
  -1 -16   7   92.25   49.74
   2 -15   6   72.86   42.38
  -3 -15   7    3.71   42.33
  -3 -16   7  144.49   53.04
  -4   6 -14   33.39   30.56
  -9   2 -10   90.26   22.74
   7 -11   1   50.60   29.21
   3   5 -11  223.03   22.82
  -3 -11   7   17.66   26.59
   2 -16   6  110.17   48.28
  -3   7 -16    5.98   31.29
   6 -17   2   40.27   58.79
  -2 -10   7  137.72   27.58
   6   4 -16  903.05   43.63
   4 -11   5  287.57   30.32
   3   6 -17  439.10   40.28
   4   5 -14    2.94   23.05
  -1   7 -16  481.82   40.07
  -3 -14   7  165.29   41.73
  -3   4  -7 1106.81   29.51
  -7   5 -16  430.54   45.10
   1   6 -12   -5.88   19.40
   2   6 -14  169.89   28.55
   0 -15   7   17.07   42.33
  -2   7 -16   57.05   30.80
   0 -14   7  211.44   42.20
   5   5 -18  344.58   39.90
  -5 -12   6   41.94   32.82
   1 -11   7   79.58   29.11
   5 -11   4  120.65   27.49
   1  -8   6  106.21   21.54
   0   6 -11   90.70   21.93
  -5 -10   6   97.43   26.75
  -9   3 -14  121.21   35.98
   6   3 -12   11.66   19.16
  -3   7 -17   43.23   35.18
   7   2 -12  210.92   22.24
  -7  -4   1   21.19   11.00
   9  -7  -4   16.98   15.29
   7  -6  -1   88.80   14.13
   8  -8  -1   49.16   19.61
  -8   2  -8  354.87   21.76
   9  -1 -11   23.89   17.48
   8   0 -10   35.30   15.52
  -1  -5   4 1417.57   33.54
   3 -12   5  512.55   40.24
   0 -10   6  766.87   40.28
   1 -13   6  339.20   40.46
   4   4  -8   32.60   16.75
   6 -14   2  444.31   49.24
  -2  -2   2 1328.21   21.41
   3 -14   5  530.73   49.26
  -5 -10   5  684.19   39.74
   4   3  -7 1252.31   31.20
  -2   3  -4  495.51   18.51
   6  -9   1  200.16   24.50
  -5  -5   3   57.93   13.93
  -3   6 -11  306.38   29.10
   2   4  -7  304.77   20.86
   1 -11   6  588.23   38.86
  -5   6 -13  267.64   34.79
   0  -2   2 1984.88   24.98
  -2   5  -8  547.10   27.37
   8   1 -11  230.70   22.32
  -3  -5   4  748.48   26.66
   2   1  -2  235.25    9.28
  -1   3  -4 1804.50   31.30
  -1  -9   6 1273.13   44.60
  -5 -12   5  470.01   43.08
   0   4  -6  894.88   28.10
  -1   5  -8 1447.94   39.07
  -3 -10   6  296.98   31.24
   6 -12   2  280.80   36.44
   6  -7   1  347.57   22.87
  -2  -9   6  100.52   24.12
   0 -16   7  165.32   50.27
   6 -12   3   27.04   32.03
   8 -15   0    5.45   52.28
   3 -11   6   48.51   25.65
  -1   7 -17   17.88   31.35
  -4 -15   7  238.75   48.89
   2  -9   6   79.44   21.42
  -3 -13   7  208.05   38.67
   3 -17   6   15.78   36.87
  -6  -7   4   71.13   19.69
  -4 -12   7   54.84   32.58
   3   6 -18   46.51   32.93
  -2   7 -17  654.94   45.22
  -3   7 -18   44.96   38.09
   5   4 -13  336.01   27.64
   2 -14   7   78.64   39.45
  -4 -16   7   21.76   52.76
   5   5 -19   21.21   36.78
   9 -10  -3   93.42   27.40
  -4 -14   7   32.54   39.48
   6   4 -17   63.15   30.97
   5   3  -9   17.89   14.16
  -5   5 -12  323.33   28.76
   2  -7   5 1765.01   40.92
  -3   5 -10  134.84   23.04
  -7   5 -17   27.01   40.38
   4   5 -15  677.03   38.42
   7 -15   2  238.17   54.00
  -2   7 -18   46.59   36.31
  -3   3  -5   32.39   10.85
   4   4 -10  330.74   22.36
   6  -9   2    4.80   20.17
  -6   5 -14   84.20   30.77
   8 -13   0   14.33   37.42
   7 -16   2   11.99   51.82
   7 -14   2   40.20   43.17
  -6   6 -17   42.99   43.37
   3   6 -19  121.18   38.69
   8   2 -17   30.36   34.47
   1  -2   2   29.73    7.96
   0  -7   6   13.01   16.56
   3   4  -8   70.82   17.13
   2 -12   7   38.49   30.64
   1 -15   7  110.99   44.69
   1   6 -13  285.53   27.66
   4  -8   4  224.51   22.09
   3   5 -12   19.31   20.64
   1 -16   7   55.10   48.63
  -4   5 -11  669.68   31.43
   4 -10   5  105.21   23.58
   8  -9  -1    3.57   21.53
   2   3  -6   39.38   12.53
  -5  -6   4   67.36   17.01
  -4   4  -8   56.80   16.18
   9   0 -14   93.70   26.68
   2   5 -10   83.39   19.94
  -5   4  -9 1083.95   33.38
   7   3 -17   23.12   34.58
   0   5 -10    4.68   17.95
   6 -11   3   99.23   27.30
   6   4 -18  625.97   44.25
   7 -10   1   19.82   24.32
  -6   6 -18  225.80   49.55
  -9   3 -15  122.75   39.57
   8   1 -13   57.02   23.78
  -8   4 -16  452.54   46.10
   6  -5   0    0.05   10.37
   8   2 -18  267.72   43.43
   6   3 -13  243.42   25.16
   8  -1  -8    6.65   11.22
   3   3  -6  188.26   16.13
   8   0  -9  117.07   15.52
   5  -8   2  324.44   25.62
   5  -5   1  133.54   13.63
  -7  -8   3   32.24   20.58
  -4  -4   3   59.22   12.65
   2   5  -8  625.29   28.34
  -5  -7   4 1086.85   36.49
   1  -5   4 1248.10   32.02
  -2   4  -6  475.38   22.25
  -1  -3   3  638.43   19.75
   0  -5   4  518.05   22.84
   1   2  -3  397.79   15.77
   3  -6   3 1662.90   37.35
  -4   7 -17  685.97   53.91
  -6  -8   4  892.19   37.38
   2 -12   6  584.15   42.42
   0   7 -14  364.48   35.41
  -2  -6   5  311.47   21.62
   2   6 -12  102.37   25.10
  -3  -9   6   90.33   23.31
  -2  -3   3  434.67   16.67
   5   3  -8  623.08   25.41
   1  -7   5  120.82   19.17
  -1  -6   5 1078.05   33.35
   2  -4   3  123.29   13.27
   8  -7  -2  281.79   20.41
   3   4  -7 1020.66   30.38
  -4 -10   6  363.18   32.64
   1  -9   6 1261.60   43.77
   0  -3   3 4335.68   44.58
  -2  -8   6 1182.70   40.97
  -2 -13   7  454.10   44.17
  -1 -12   7  322.42   37.75
   9   1 -16  390.53   36.84
   4 -13   5  483.88   44.63
   0  -8   6 1804.09   48.28
   4 -16   5   92.30   49.94
   3  -8   5 1658.10   42.79
   5 -15   5   60.81   44.24
   5 -16   4  104.13   50.82
   5 -14   5  180.90   42.13
   4 -14   6   99.56   40.00
   4 -17   5   62.15   47.04
   5 -10   4   48.30   23.21
   3 -10   6  300.25   27.98
   3 -15   6  112.25   45.18
  -2 -13   8    3.43   35.40
   4 -15   6  172.69   48.43
  -2   5 -10   78.15   19.79
   3 -16   6   62.19   48.98
   4   5 -16   19.48   26.78
   4 -13   6  175.72   39.10
   5 -17   4    7.00   52.01
   2   6 -17    6.15   29.48
   5   4 -14   16.94   21.79
  -7  -8   4   11.12   19.58
   0 -13   8   38.56   34.40
   8 -12   0  235.66   38.23
  -1 -12   8    1.48   30.42
   7  -8   1   15.93   18.56
   6   4 -19   49.58   37.42
   5 -13   5  204.29   38.24
   1   6 -14   99.55   24.54
  -6   5 -15  130.31   34.65
  -9   2 -11  581.13   32.22
  -4 -10   7   14.00   25.48
   8 -16   1   22.88   58.07
   6 -15   4   23.25   47.39
  -2 -16   8  152.23   52.52
   6 -16   4  133.66   56.22
   7 -12   2  146.32   35.38
   6   4 -20  160.93   41.15
   3   5 -13  138.44   22.84
  -3  -9   7  151.03   25.92
  -5   5 -13  140.36   28.03
   7   2 -13   12.29   20.62
  -2   2  -3  619.52   15.72
   8   2 -19   26.05   44.19
   2   6 -18  222.25   38.07
  -1 -16   8   45.31   50.37
  -2 -15   8   33.71   44.44
   6 -14   4  242.30   45.05
  -1   6 -12   12.56   22.21
  -5  -7   5  109.63   20.60
  -5   6 -16   17.31   37.90
   1   4  -8   11.96   15.42
   9 -12  -1   95.61   36.77
   3 -14   7  187.43   42.21
  -8   4 -17   63.70   44.98
   4 -12   6  266.12   33.50
   4   5 -17  634.47   41.70
   1 -14   8  107.40   40.97
   7   3 -19   23.00   43.09
   0   6 -13   27.08   24.03
   4   4 -11  254.54   22.86
  -9   3 -16   97.84   43.41
   3 -13   7  213.17   38.88
   6  -7   2   51.58   16.73
   8   2 -20    0.04   25.44
  -2   6 -15   53.44   28.31
   2   6 -19  274.34   40.12
   7   3 -20  147.91   46.76
 -10   1 -11  176.52   29.37
   9   0 -15  221.05   32.68
   8  -9   0    5.30   20.79
   0 -13   7  346.65   41.32
   0   6 -10  777.58   34.67
   1   6 -11  340.57   28.69
   5 -13   4  265.70   38.22
   6  -8   1  429.02   26.97
   2  -6   4 1405.70   36.27
   0   5  -9  358.58   24.95
   1   4  -7  880.14   28.96
  -5  -8   5  747.58   35.54
  -9   0  -6  177.50   12.22
  -8   1  -6  174.67   14.27
  -2 -11   7  598.64   40.40
   9  -5  -6  264.85   13.10
   8  -8  -2  404.27   25.67
  -3  -6   5 4662.51   64.65
   4  -7   3 2277.08   46.68
   0  -6   5   88.62   17.34
   9   0 -13  268.44   27.03
   7  -9   0  397.88   29.14
   7   1  -9  117.37   16.45
  -4  -5   4   30.41   13.61
  -1  -4   4  438.99   19.60
  -3 -12   7  607.18   44.36
   7   0  -7   77.09   11.33
  -3 -16   8  175.00   54.61
   6 -17   3   15.43   47.98
  -1 -15   8  112.86   44.14
   2 -15   7   88.94   44.42
   2 -16   7   24.30   48.55
   1   6 -15   30.24   25.96
   2  -8   6 1109.68   37.34
  -5 -13   7   36.85   37.10
  -3 -15   8   45.15   45.70
  -3 -12   8   13.77   31.28
  -2 -11   8  145.12   32.07
   2 -10   7  128.13   28.03
  -2 -14   8  141.82   41.71
   2   4  -9   31.57   16.70
   4  -4   2  107.34   11.04
   6 -13   4   85.33   37.44
   5   3 -10 1162.19   33.39
  -6   5 -16   21.19   33.52
   5   4 -15  889.65   40.07
   0 -11   8   22.65   28.18
  -4   5 -12   37.78   23.71
  -1 -14   8  122.18   41.84
   0 -15   8  106.90   45.83
   0 -16   8   86.54   50.89
   6 -10   3  154.54   25.62
   9 -11  -2   58.95   30.71
  -5 -11   7   55.08   31.61
  -8   4 -18  312.02   51.26
   4   5 -18  206.22   37.07
  -3 -14   8   16.06   38.72
   4  -9   5  485.07   29.58
   1 -12   8    9.48   30.08
   1   6 -16   51.80   27.37
   3   5 -14   81.52   27.24
   0 -14   8  210.67   43.06
  -4   6 -15   78.77   34.16
   9  -9  -3   63.62   23.20
  -5   6 -18   78.48   44.04
   6   3 -14   19.73   22.91
   8 -15   1   76.52   50.74
  -3   6 -14   45.80   27.17
   8   1 -14   73.03   26.41
  -3   4  -8   87.99   15.83
   0   6 -14  714.45   37.07
   0   5 -11   74.11   21.07
   8 -11   0   37.83   28.87
  -9   3 -17   77.68   49.37
  -4 -15   8   61.20   47.13
  -4 -16   8   34.45   50.14
   3  -9   6   97.58   21.83
   4   5 -19  487.88   43.50
   1   6 -17  275.31   36.72
  -3 -11   8  154.08   32.06
  -7   4 -14   42.33   31.22
  -5   5 -14  709.93   38.39
   4 -11   6  106.65   28.20
  -1 -10   8  172.10   29.50
   7 -11   2  167.57   30.93
   1   6 -18    3.85   32.57
   3  -4   3  871.77   21.82
   4  -5   3 1078.75   25.99
  -5   4 -10   20.10   17.45
   5   4 -16   30.34   25.74
   7   2 -14   67.96   26.49
  -9   2 -12   49.21   27.30
  -8   2  -9   48.56   18.95
   9   0 -16   86.07   29.93
   9  -1 -12   36.56   20.47
   8   0 -11   71.52   18.49
  -6  -3   1  439.66   15.15
  -4  -9   6  311.24   28.67
  -2   5  -9  447.00   26.55
   2   5  -9  483.72   27.17
   1   3  -5  105.64   13.83
  -1   5  -9  296.98   23.91
   3 -12   6  323.12   38.04
  -6  -2   0  786.47   14.35
  -7  -7   3  298.64   24.46
   1 -12   7  373.24   38.98
  -1 -10   7  212.42   29.12
  -3   6 -13  552.52   37.07
   9  -6  -5  474.07   18.26
  -7  -3   0  502.52   15.16
   2   4  -8  608.50   26.51
  -4  -7   5 1425.10   40.73
   5   2  -7  808.66   24.67
   8   2 -16  332.87   37.44
  -3  -2   2   90.04    9.22
   0 -10   7  418.88   34.27
   0  -4   4 6143.28   60.25
  -1  -7   6 2983.46   56.84
   2  -5   4  228.56   17.91
   4   3  -8  135.12   17.41
  -6  -4   2  669.96   21.59
  -6  -9   5  266.41   29.00
  -3  -8   6  354.79   27.42
   4   1  -4  245.03   11.58
   7   3 -16  624.34   42.87
   8 -14   0  326.97   49.96
  -2   6 -13  310.38   30.96
  -2  -7   6  392.54   26.43
  -3  -3   3  278.05   14.07
   6   1  -7  473.39   18.69
   3   1  -3  210.49    9.96
   0   4  -7  123.18   17.25
  -3 -10   7  838.88   43.28
   2 -13   7  499.24   45.28
   8 -14   1   49.75   44.51
  -5 -12   7  271.69   35.76
   5  -9   4  417.89   28.26
   7 -16   3   20.32   58.54
   7 -15   3   53.19   50.28
   2 -14   8  160.29   41.61
  -5  -8   6   78.74   21.58
   3   5 -15   20.22   24.49
  -3 -13   8  204.82   39.51
  -4   6 -16   90.07   34.87
  -4 -14   8   11.09   39.87
   4   4 -12  197.89   22.53
   5 -11   5  136.92   27.23
   0   6 -15  135.62   28.15
   1 -16   8   25.09   50.29
   3 -11   7   14.19   25.36
  -4 -12   8  168.04   37.44
   7  -9   1   38.61   21.97
   1 -15   8  139.18   45.35
   2 -13   8   12.69   35.46
   1   6 -19  357.35   42.58
   7 -14   3   15.86   41.94
   2   5 -12  188.59   23.38
   4 -16   6   42.65   50.57
  -4   4  -9   27.35   15.74
  -1   6 -14  120.18   26.33
  -2   6 -17    8.08   33.48
  -4   6 -17   31.16   37.35
   5 -16   5  333.64   58.45
   8 -13   1  150.18   40.77
   3   5 -16   79.03   28.30
  -6   4 -12  674.34   34.74
   0   6 -16  897.94   44.43
   6   3 -15  133.49   27.45
   5 -15   6   35.26   46.32
  -3   5 -12   36.23   22.67
   3 -16   7  136.07   52.30
  -2  -8   7  127.39   23.68
   3  -7   5  131.14   18.08
  -5   5 -15    7.76   28.93
   5   4 -17  449.89   37.83
  -4   6 -18  125.65   43.62
   3 -15   7   16.89   42.54
  -7   4 -15   28.30   33.77
   5   3 -11   53.04   18.23
   5 -14   6   52.47   40.17
  -6  -9   6  105.71   26.00
  -4 -13   8   16.30   33.64
   8   1 -15    7.75   27.51
   4 -15   7  261.73   50.68
  -3   6 -16    6.34   31.67
  -7  -6   3    2.37   15.74
   0   6 -17    6.12   28.61
   3  -5   4  664.77   22.52
  -2   6 -18  150.68   40.02
  -1   4  -8   19.02   15.28
  -4   6 -19    0.04   25.92
   4 -14   7   51.10   39.32
  -1   6 -15   13.47   26.08
 -10   1 -12    2.86   24.83
  -1 -13   9    4.02   35.61
  -4 -11   8  161.20   32.92
   0 -14   9   19.83   39.31
   0   6 -18  492.36   42.40
   5  -5   2  610.61   20.40
   0   5 -12    7.86   19.19
   3   5 -17   71.39   28.70
   6   2 -11  134.98   20.99
   7   2 -15    6.48   27.09
   5   4 -18   26.64   30.86
   4  -6   4  382.65   20.26
   5   0  -4   19.49    6.54
   4  -2   0    5.92    4.83
  -1  -9   7  222.39   26.76
  -2  -4   4 1705.05   33.45
   0   2  -3  336.07   14.40
   1 -10   7  203.57   29.36
  -4 -11   7 1192.16   51.74
  -1   6 -11  300.11   28.32
  -2   4  -7  315.37   20.48
   7  -7   0 1043.97   31.72
  -5  -3   2  346.66   14.65
   2   2  -4  104.53   11.80
  -4 -13   7  427.06   44.65
   5   1  -5   17.46    8.93
   1  -6   5 1035.83   32.89
   1  -3   3  646.23   19.74
   0  -9   7  298.46   29.13
   7 -13   2  356.61   45.21
  -1   4  -7  968.62   30.34
   0   6 -12  237.77   26.92
  -1 -13   8  519.28   45.66
   6   0  -5   25.83    7.62
   7 -13   3  166.14   41.84
   0   6 -19  169.24   38.93
   4   4 -13  124.51   23.32
   8 -16   2   73.71   56.17
  -2 -13   9   85.09   37.63
   9 -10  -2   13.62   25.91
  -2   6 -19  277.12   45.18
   6 -16   5   73.32   55.09
   1 -10   8  147.03   28.68
   2   5 -13 1327.66   43.30
  -2 -16   9   80.44   53.17
   4 -10   6  355.26   31.17
   0 -13   9  197.68   40.84
   6 -11   4  109.37   31.03
   6 -15   5  195.45   48.67
  -1   6 -16   59.03   27.93
  -4  -7   6   87.46   19.82
  -9   2 -13  382.26   35.29
  -1 -16   9  147.14   54.87
   1   5 -11   12.45   18.72
   6   3 -16  153.50   31.64
   4  -3   1 1143.26   19.41
  -3   6 -18   66.56   39.64
  -1 -12   9  148.01   36.05
   2 -16   8  189.49   55.05
  -1   6 -17  316.04   37.00
   6  -9   3  118.23   23.94
  -2 -15   9  212.54   50.03
  -7   4 -16   34.34   36.04
   2 -11   8  153.81   31.72
   5  -6   3  711.44   24.96
  -3   6 -19  133.86   40.40
   3   5 -18  568.57   42.48
   3 -10   7  800.76   38.83
   2 -15   8   23.47   44.31
   6 -14   5   82.64   41.34
  -2 -12   9    9.76   33.08
  -1   6 -18    7.26   32.44
  -4   5 -14    7.64   27.89
   7   1 -11    4.09   17.56
  -1   6 -19  429.50   44.91
   3 -14   8   16.39   39.28
  -1 -15   9    6.51   45.76
   0  -9   8   82.48   24.40
   5 -10   5  648.68   34.81
   1 -14   9   20.35   40.94
   5   4 -20   20.51   42.70
   7 -10   2   25.38   25.11
   8   1 -16  137.57   33.37
  -3 -15   9   21.06   47.60
   4   4 -14  182.00   27.10
   0 -12   9   48.35   33.15
   4  -8   5   36.81   17.67
   3   5 -19   49.13   33.78
   2   5 -14    2.64   21.92
   0  -7   7   53.21   18.87
  -6   4 -13   30.21   26.80
  -3   5 -13  171.14   27.62
  -5   4 -11 1434.72   41.89
   7 -12   3   17.93   31.76
  -5  -9   7   41.84   23.39
  -3   3  -6  215.42   15.68
   3 -13   8  173.90   39.66
   5   3 -12  905.97   33.49
   1 -13   9    5.68   35.36
   3   5 -20  218.33   35.15
   7   2 -16  224.44   34.85
   6   3 -17   60.12   32.52
   4   3 -10   18.09   16.23
  -7   4 -17  100.67   40.09
  -4 -10   8   28.85   26.20
   9 -12   0    8.95   34.91
   1   2  -4   80.77   12.04
  -8   2 -10  582.24   29.38
  -9   1  -9   26.26   19.82
   8   1 -17   27.39   34.19
   9  -1 -13   44.58   23.35
  -8   0  -5   42.37    9.88
   9  -2 -10   71.52   15.79
  -5  -9   6  689.38   36.92
  -7  -2  -1  174.93    8.06
   9  -8  -3  311.67   22.83
  -4  -8   6  535.38   31.25
   2 -11   7  634.92   41.63
  -2   6 -14  198.99   30.78
   0   3  -5 2098.99   36.00
   6  -6   1  192.76   16.93
  -2  -9   7 1053.85   42.90
   5  -8   3  937.58   34.77
  -2  -5   5 1368.42   34.06
  -3  -4   4  142.81   14.40
  -1   5 -10  686.78   32.78
  -5  -2   1 1720.01   22.00
  -5  -4   3  616.40   21.59
   7   3 -18  432.60   44.71
  -2 -12   8  393.10   40.40
   1   5  -9  307.34   23.79
  -1  -5   5  159.95   17.37
   0 -12   8  416.88   41.42
  -6  -8   5  191.77   25.87
   0 -16   9  120.96   53.34
   4 -12   7   76.77   29.97
  -2 -14   9   60.83   41.23
   3  -8   6  325.64   25.27
  -5 -13   8   38.10   35.35
  -2  -9   8  104.58   25.21
  -1 -14   9   -2.65   41.30
   5 -12   6   58.53   31.32
   0 -15   9   13.19   44.92
   6 -13   5   75.40   38.34
  -1 -11   9   18.39   30.01
  -3 -14   9   42.20   42.00
   8 -15   2   18.01   52.12
  -4  -8   7    3.36   19.87
   2   5 -15  356.16   31.21
   0   5 -13   32.15   22.63
  -6   5 -17  124.03   42.16
  -4 -15   9  164.86   52.22
   2  -3   3  510.94   16.07
  -4   4 -10  338.00   23.73
   4   4 -15   75.02   25.50
   6   3 -18  124.60   36.94
  -8   3 -15  238.79   37.63
  -3  -9   8   46.21   25.05
   7 -16   4   16.04   54.13
  -9   2 -14   60.66   34.18
   3 -12   8   25.75   31.98
   1 -12   9  168.54   36.83
  -6   5 -18   23.02   47.05
   5  -4   1  121.18   10.58
   3   4 -11 3500.57   58.78
   7   2 -17  104.88   34.03
   2   5 -16   66.98   27.18
  -6   5 -19   87.94   30.09
   0   4  -9  122.67   18.77
   1 -16   9  149.18   55.44
   6   3 -19   19.53   40.08
  -1   5 -11    5.72   18.54
   8 -14   2  226.97   48.56
   9 -11  -1  108.07   32.99
   5   3 -13   38.78   20.65
   1 -15   9    5.24   44.82
   2 -14   9   64.31   41.29
   4 -16   7   23.68   50.60
   8   0 -12  132.48   21.90
   8   1 -18    4.89   37.95
   6   3 -20    0.97   43.73
  -6 -10   7  111.84   28.37
  -6   4 -14 1045.01   45.13
   2   5 -17  363.27   35.89
   6 -10   4  377.21   30.26
   7   2 -18   29.28   37.51
  -2   4  -9   27.91   16.60
  -3 -11   9   58.81   30.32
   2   4 -11   47.36   19.01
   4   4 -16  126.51   27.66
   7  -8   2   62.14   19.59
   8   1 -19  110.58   44.98
  -8   3 -16   74.27   39.59
  -2   3  -6   34.85   12.68
 -10   0 -10   66.44   22.01
   7   2 -19   31.44   38.39
  -9   2 -15  362.53   42.65
   7  -1  -6  269.69   11.09
   3   2  -5 2348.55   33.82
   1  -4   4  436.36   19.97
   1  -9   7  246.44   27.97
  -2   3  -5  616.18   21.27
   6   2 -10 1120.22   33.71
  -3  -1   1  104.83    6.03
   9  -2  -9  280.11   15.10
  -1 -11   8  970.52   47.69
  -1   2  -3  443.59   15.52
   1 -13   8  493.68   44.94
   5 -12   5  507.65   42.39
  -1  -8   7  353.06   28.43
  -4   1  -2  131.51    7.38
  -1   3  -5  105.67   13.74
   7   1 -10  938.16   30.41
  -3   5 -11  211.87   24.64
   2   5 -11  393.99   28.24
   1  -7   6 2950.50   56.35
  -5   6 -17  429.61   47.89
  -6 -10   6  386.80   35.37
   3 -12   7  621.55   44.39
  -8  -4   0  662.36   19.98
  -9   1  -8  293.34   21.16
  -3  -5   5   72.42   15.82
   0  -8   7   86.59   21.81
   3  -6   4  386.30   22.77
  -1  -6   6  144.92   19.00
   3   4  -9 3386.57   56.58
  -1   6 -13  238.79   29.74
   4   3  -9 1531.71   38.59
  -4 -14   9   11.10   40.01
   5 -16   6   39.30   51.90
  -3 -13   9   32.43   34.49
  -5 -12   8    1.99   30.04
   4 -11   7 1094.39   46.22
   7 -14   4   38.06   41.38
   1   5 -13  154.94   23.22
   6 -12   5  107.93   33.07
   4  -9   6  287.88   26.31
   3 -16   8  163.70   54.27
   2 -13   9   88.89   38.37
   2   5 -18  218.22   34.17
   8 -11   1   30.39   29.42
   0   5 -14    9.22   23.29
   5 -15   7   95.87   49.73
  -4 -12   9    0.16   34.61
  -5   4 -12   54.27   21.33
   7 -11   3  125.82   31.09
   3 -15   8   50.28   45.05
   3  -9   7  162.56   24.17
   5 -11   6  116.48   30.25
   7  -7   1   47.42   17.51
   1 -11   9   20.62   28.90
   3 -11   8  168.40   30.73
   7   2 -20   36.07   43.12
   2   5 -19  728.16   47.37
  -2  -4   5   74.02   13.75
   4 -15   8  103.06   49.95
   5 -14   7  188.97   46.77
   8 -13   2   16.25   37.94
   2   5 -20  127.18   35.66
   8 -16   3   93.39   59.19
  -2 -10   9   19.19   25.48
   3   4 -12   56.29   18.78
   4   4 -17   75.18   29.81
  -4  -9   8  124.81   26.48
   9  -8  -2   83.74   19.20
  -8   3 -17  153.51   43.79
   6 -16   6  134.67   59.27
   9  -7  -3   85.47   15.61
  -6   4 -15   47.40   31.59
   1   5 -14  980.32   40.41
   4 -14   8   15.12   40.40
   3   2  -6   49.53   12.13
  -4 -13   9  148.18   37.62
   0 -10   9   40.40   26.61
   5   3 -14  575.74   32.66
   5  -9   5   63.76   21.17
   0 -14  10   76.55   42.60
  -2 -16  10   95.46   38.01
   2 -12   9   18.25   32.22
   6 -15   6   43.83   51.08
  -8   2 -11  108.08   24.68
   9  -1 -14  147.92   27.95
   4   4 -18   18.77   29.63
  -8   3 -18  118.39   48.89
  -2 -13  10   -0.53   37.53
   0   5 -15    5.68   25.58
   1   5 -15   23.97   23.25
  -7   1  -5   18.41    9.30
  -9   2 -16   34.31   41.67
   4   4 -19   35.92   36.40
   8   1 -20    6.87   36.24
   4   4 -20  153.58   41.99
   6   2 -13   14.59   21.97
  -8   1  -7   35.99   13.57
   7  -6   0    1.54   12.71
   3  -2   1 4043.76   29.53
  -9   1 -10  120.20   24.18
   8   0 -13    2.22   21.84
   7   0  -9    4.44   12.82
   0  -5   5 1696.16   37.30
  -2   6 -16  373.57   39.29
  -4  -9   7  652.44   36.60
  -2  -6   6 1814.83   43.10
  -2   5 -11  456.83   29.78
  -3  -7   6   55.14   18.03
   6 -12   4  280.15   36.55
  -2 -10   8  386.16   34.62
   1  -5   5  181.73   17.74
   1   5 -10  670.66   31.22
   1 -11   8  922.34   47.14
   6  -8   2  670.94   30.81
   0   4  -8 2828.98   50.10
   0 -10   8 1032.44   46.62
   5   2  -8  123.13   15.18
  -3   6 -15  260.28   35.47
  -7   5 -18  462.12   55.77
  -5 -10   7  666.84   42.33
   8  -6  -2  714.93   21.97
  -4  -6   5  199.10   19.16
   3   3  -7  562.34   23.42
  -4   5 -13 1363.50   48.63
   4  -7   4  204.91   21.38
  -2   4  -8  609.08   26.47
   2  -6   5  301.72   21.75
   0  -6   6 2742.53   51.44
   1   3  -6 1216.98   29.28
   2 -12   8  378.84   40.41
   2  -9   7 1054.80   42.08
   1  -8   7  367.15   27.86
  -3 -10   8  288.86   33.31
   4   2  -6  493.82   19.08
  -8  -3  -1   73.56    9.23
   8  -5  -3  190.97   11.80
  -4  -3   3  492.83   17.23
  -1 -16  10   17.10   46.55
   2 -16   9   93.69   53.38
  -3  -6   6   15.71   16.28
   4 -13   8   31.72   35.48
  -5   5 -17   16.33   36.53
   2 -15   9  234.58   50.64
  -5  -8   7  622.15   31.64
   0 -13  10   -2.63   37.12
  -2 -15  10   40.06   47.16
   3 -15   9   32.90   47.03
   5 -13   7   93.24   37.57
  -5   5 -19   -1.66   42.97
   1   5 -16  887.07   42.57
  -1 -15  10  202.81   51.03
   3   4 -13 1679.73   45.96
   2  -9   8   93.06   25.46
   6 -14   6  245.42   46.81
   3 -14   9   47.76   42.31
   1   5 -17   29.06   27.08
  -3 -15  10   39.80   48.65
  -5   4 -13  376.33   30.31
   1 -14  10    4.26   41.67
   1   5 -18  745.99   44.59
  -1 -12  10   64.52   33.67
   6 -11   5  131.60   27.61
   5   3 -15    8.58   25.43
   0   5 -16   20.84   28.03
  -6  -9   7   96.28   27.71
  -9   2 -17  191.15   48.39
   4 -10   7   22.32   22.60
   1   5 -19  159.79   35.51
  -2 -12  10  232.59   39.27
   1  -8   8   12.47   20.24
  -1   5 -13  136.60   25.67
  -2 -14  10   43.59   39.12
   3   4 -14   47.70   21.76
   8 -12   2  135.30   36.75
   9 -10  -1  148.87   27.89
   3 -13   9   58.33   37.43
   0 -15  10    7.50   45.60
   3 -10   8  246.83   29.15
   7   1 -13   43.51   22.63
  -9   2 -18   40.91   41.95
   4 -12   8  165.86   33.37
  -1 -14  10    0.72   41.93
   8 -15   3  106.43   56.10
  -1  -8   8    5.76   19.93
   3  -7   6   43.37   18.59
   9  -1 -15   97.02   30.36
   4  -7   5 1282.70   36.10
   7 -12   4   32.64   31.82
  -7   4 -19  111.43   44.47
  -1   4 -10   11.43   16.95
  -7   4 -18   -3.15   42.15
  -7  -4   2   64.22   12.36
  -8   2 -12  222.24   29.13
   6   0  -6  926.22   19.39
  -5   4 -14   12.01   26.91
  -7   3 -14  805.20   41.45
 -10   0 -11    6.00   24.79
  -4  -4   4  724.01   23.68
  -3  -8   7 1072.99   41.29
   8  -7  -1  407.31   22.13
   4 -13   7  396.27   44.40
   7   0  -8   16.29   12.41
  -7  -7   4  811.17   33.55
  -3   6 -17  459.48   44.86
   6   1  -8  458.63   20.51
  -7  -5   2  901.23   28.06
  -1  -9   8  940.25   42.43
   5 -13   6  273.37   40.72
   3   4 -10  337.09   24.79
  -1  -7   7  173.70   22.49
   2   4 -10 1009.19   35.50
  -2   5 -12  196.91   26.28
  -6  -6   4 1129.05   34.47
  -3 -16   9  460.44   58.28
   5   4 -19  313.73   45.46
   2   3  -7 2687.61   44.24
   5  -7   3   69.01   18.30
   5  -3   0  274.41   10.48
   8 -12   1  279.92   39.71
  -6  -5   3  460.87   21.91
   2  -7   6  371.38   25.44
   8 -10   0  369.77   32.21
  -6  -7   5   44.00   18.44
   1   1  -2 2819.50   24.21
  -3   4  -9 3372.02   56.84
  -9   0  -7  554.02   21.18
  -3 -12   9  369.16   41.71
   2  -4   4 1698.83   33.00
   7  -4  -2   61.86    8.05
   7 -16   5   82.93   61.49
  -3 -14  10   20.88   38.89
  -4 -15  10   22.63   49.80
   6 -13   6   13.65   37.29
   5 -10   6  127.36   26.21
  -3  -8   8   19.00   19.11
   3   4 -15 1468.20   47.33
   5 -12   7  283.71   36.58
  -4   5 -16   17.66   32.10
   2 -16  10  226.01   55.48
  -3 -12  10   27.48   33.98
  -3   5 -14   92.73   26.98
   7 -15   5   42.64   53.69
   4 -16   8   93.95   55.08
   0  -9   9   74.40   25.17
   6  -9   4   16.39   21.02
  -3   3  -7  622.06   22.08
   1 -16  10   28.32   52.03
  -4   5 -19  496.86   47.17
   7 -10   3   20.51   25.17
   0   5 -20   29.89   33.49
  -4   5 -18  213.49   38.22
   4   3 -12   44.98   19.06
   5 -16   7  186.04   58.75
  -5  -4   4   55.38   12.71
   0   5 -17  127.25   33.23
  -4 -10   9   28.60   28.78
  -3  -3   4   25.93   10.66
   8 -14   3   91.85   48.25
   0   5 -18  126.67   33.94
   3   4 -16   88.09   27.45
   5   3 -17   13.44   30.96
   2   4 -13  168.63   25.55
   2 -14  10   40.92   43.09
   1 -12  10   67.98   33.74
  -2 -11  10   32.87   30.10
   8 -10   1  146.26   28.18
  -4  -7   7  838.07   33.01
  -4 -14  10   39.53   40.64
   4  -8   6  500.06   27.71
  -1   5 -15   22.35   26.35
   1 -15  10  205.71   50.94
   3  -8   7 1024.81   37.03
   7 -14   5    3.12   44.76
  -7  -7   5   32.06   18.14
  -5 -11   9   96.61   33.27
  -3 -13  10   84.19   37.13
   5 -15   8   90.00   48.43
   3   4 -17  918.27   44.06
  -1   5 -20  475.81   38.39
  -9   1 -11   25.06   24.07
   5   3 -19   40.84   36.78
  -4   3  -8  143.78   16.86
   5   3 -20  163.89   43.14
  -3   5 -16   49.53   30.88
   0 -11  10    9.51   30.64
  -5   4 -15  828.39   41.26
   4 -16   9   20.14   54.27
   0   3  -7   32.33   14.35
   6   2 -15   18.18   26.22
  -2   2  -4  130.27   11.36
  -3   5 -19   24.16   36.34
   2 -13  10   -0.83   37.80
   2 -10   9   36.29   26.47
   8 -16   4   59.48   52.59
  -1   5 -19  156.11   38.61
   4 -15   9  283.70   53.46
  -7   3 -15   43.98   33.08
  -2   5 -20   36.55   19.99
  -3   5 -17   80.63   35.13
   0  -7   8   -2.61   18.06
   4  -5   4   31.51   12.61
   3   4 -18   85.46   33.57
  -6  -3   2   12.05    9.00
   3   4 -20   85.29   39.53
   9  -6  -4   16.47   11.47
  -8   2 -13  110.60   29.50
   8   0 -15   34.22   27.56
  -6   1  -4  170.10   10.06
  -9  -1  -5   68.39    6.80
   1   5 -12 1118.05   41.02
  -2 -11   9  780.29   46.53
   5  -8   4   46.92   19.79
   1  -6   6  142.03   18.74
   0 -11   9  267.56   35.07
   0   3  -6  461.37   21.05
   1  -9   8  949.73   41.56
   2 -10   8  366.23   34.10
  -8  -5   1  122.43   15.27
  -5 -11   8  616.10   43.86
   7 -15   4  403.67   56.06
   8  -4  -4  535.62   10.34
  -4  -2   2   47.20    8.15
  -1  -3   4 1816.69   31.40
  -1  -4   5  788.38   25.29
   2  -5   5 1354.74   34.15
  -6  -8   6 1401.13   46.30
   6   2 -12  738.84   32.99
   2  -8   7  175.85   24.55
   5   2  -9  838.43   28.85
  -5  -6   5  549.26   27.63
  -1   4  -9  302.74   22.50
  -5  -5   4  639.71   24.82
  -2  -3   4  482.25   18.83
  -5  -7   6 1407.51   42.40
   8  -1  -9  114.30   15.25
   1  -7   7  200.58   22.47
  -5 -12   9  165.02   35.23
   9 -11   0   17.04   30.70
  -3  -9   9   57.60   25.03
   6 -16   7   71.33   56.38
  -3   5 -18  580.78   43.83
  -1   5 -17   11.84   30.68
   4 -11   8  177.05   31.00
   5 -14   8   90.75   45.05
  -7  -6   4  319.71   21.55
  -3 -11  10   15.35   31.22
  -4  -8   8   96.98   21.89
  -2   5 -16   73.97   29.92
  -4 -12  10   12.73   35.06
  -6 -10   8   58.10   28.49
  -6  -7   6  117.49   20.44
   4  -6   5  215.53   18.27
  -2   5 -18  199.89   39.46
  -4   4 -13   96.68   25.49
   4 -14   9   13.38   44.07
   6 -10   5   91.24   25.21
   6 -15   7  111.51   51.37
  -2   4 -11   41.77   20.12
   0 -14  11   24.44   42.12
   8 -13   3  125.04   41.01
  -6  -6   5   50.36   16.21
   5 -11   7   71.03   28.64
  -4 -13  10   21.99   37.17
  -7   3 -16  738.63   46.01
   3 -11   9   75.81   31.61
   3  -5   5   68.15   14.47
   6   1 -10   48.71   15.42
   3 -16  10  233.14   47.89
   8 -11   2   32.55   30.04
   2 -15  10   38.35   47.75
   4  -9   7  663.51   34.28
  -1 -13  11   30.87   40.18
   7   1 -15  164.09   29.00
   7 -13   5   52.05   39.41
  -2 -15  11  397.17   52.72
   3 -15  10   37.63   48.32
   4  -4   3   66.59   10.77
  -3   4 -12   43.91   21.49
   2 -12  10  243.38   39.93
  -2 -13  11   95.27   41.58
   3  -9   8   52.08   23.02
  -6   3 -12   11.52   22.77
  -6  -8   7   65.78   22.05
   5  -6   4   83.74   15.22
   6   2 -17    8.90   32.32
  -1 -15  11   47.72   45.87
  -7   3 -17   47.58   39.46
 -10   0 -12   14.74   25.72
  -8   3 -19   40.39   50.99
   4 -13   9  182.91   40.83
   5 -13   8  116.42   40.17
   0 -13  11    2.26   38.38
  -9   1 -12   51.61   27.25
   3  -4   4  140.97   13.23
  -8   1  -8    1.08   15.24
   3 -14  10   15.59   41.72
  -6   4 -19   31.29   42.00
  -4   4 -14  163.36   28.58
   6   2 -19   48.70   37.36
   4   3 -14    7.87   21.84
   7   1 -16  177.04   32.67
  -5   3 -10 1126.52   35.71
  -8   2 -14  368.83   36.81
   7   0 -10   13.25   14.85
   8   0 -17    2.58   33.48
  -5   1  -3  110.09    7.89
  -1   3  -6 1117.91   29.02
   3   3  -8  767.62   27.19
   7   1 -12  513.17   28.85
   0  -4   5 1186.34   29.86
   0  -8   8 2297.88   56.16
  -1  -5   6 1102.42   32.62
   0  -3   4 2761.45   38.00
  -1 -10   9  731.25   41.89
  -2  -5   6  676.41   26.72
  -1   5 -12 1119.50   41.30
   9  -9  -2  162.97   24.18
   7 -13   4  316.48   44.44
  -1 -13  10  437.53   47.17
  -5 -10   8  328.54   34.57
  -2  -7   7  700.23   32.28
  -5   5 -16  524.27   45.61
   5   1  -6  391.64   16.54
   2   2  -5  595.05   19.53
  -3   4 -10  370.84   25.41
  -4   4 -11  260.95   24.83
   1   4  -9  322.15   23.32
   6  -7   3  127.68   19.59
  -1  -2   3  446.91   15.33
   6 -14   7  114.83   47.16
  -3 -15  11   15.75   46.13
  -1 -10  10   46.32   27.93
   1 -14  11   12.26   42.76
  -4  -9   9 1071.00   42.39
   3   3 -10   39.48   17.43
   5  -5   3   58.58   12.32
   5  -9   6  638.37   33.84
  -6   4 -17   72.60   40.78
  -4 -11  10   72.55   34.41
   0   1  -2   13.05    6.43
   7 -16   6    1.14   58.49
   0 -15  11   35.37   47.70
  -2 -14  11   73.25   41.67
  -1 -12  11  122.47   38.39
   8 -15   4   73.89   52.98
   2   4 -16  200.43   31.46
   7   1 -17    7.10   30.50
  -3 -10  10   18.72   27.86
   8   0 -18  138.15   39.38
   7  -8   3   80.03   20.69
  -1 -14  11   18.48   43.41
  -2 -12  11    1.56   34.47
   8   0 -19   34.01   42.23
  -4 -15  11   68.54   49.33
  -5  -7   7  107.45   20.78
   3 -13  10  100.72   39.68
   6 -11   6  -20.81   26.66
   1 -13  11   12.43   38.44
  -3 -14  11  103.28   43.56
   2   4 -17   13.31   28.92
  -9   1 -13   66.74   30.56
   0 -12  11    5.05   34.37
   7   1 -19   40.26   40.44
   4   3 -15 1356.03   45.61
   7 -15   6  276.63   54.61
   4 -12   9   15.40   30.33
   5 -16   8   83.61   56.14
   5   1  -7   22.27   10.46
  -6   3 -13  272.08   29.36
   5   2 -12   65.41   19.22
   4 -10   8   42.37   24.88
   6 -13   7  153.61   40.01
  -5  -6   6   38.80   16.66
   2 -15  11  373.48   57.93
   2   4 -18  352.51   36.15
   2 -11  10    9.60   30.89
  -8   2 -15   68.11   34.79
   8 -12   3  163.54   37.20
   2   4 -19   46.96   32.31
   9  -9  -1   20.08   21.84
   1 -10  10   55.27   28.31
  -3   3  -8  797.73   26.01
  -5  -8   8   48.09   21.38
   7 -12   5   99.71   34.80
  -2  -7   8   30.94   19.59
   9  -2 -12   52.47   20.94
  -4   3  -9 1537.41   36.71
   8  -6  -1   32.13   12.43
  -6  -9   8   44.86   22.62
   4   3 -16   22.68   24.33
  -7   1  -6  302.45   15.53
  -8   2 -16  358.75   42.75
   6   1 -11  154.77   19.37
  -9   1 -14  169.14   35.12
  -8  -4   1    6.52   10.97
  -7   0  -4    0.42    7.88
  -4 -11   9 1125.64   53.21
  -5   5 -18  414.12   48.60
  -3 -10   9 1001.70   47.87
   6  -6   2 1395.06   33.22
  -6   4 -16  858.40   49.59
   4   3 -11 1961.12   46.74
   1   3  -7  122.33   15.81
   6   1  -9  328.21   20.39
   7  -9   2  457.16   30.49
  -3  -7   7  160.90   22.95
   0 -16  10  745.73   65.30
   3  -6   5 4406.46   61.94
  -1  -6   7  170.16   20.18
   2   4 -12 1057.36   39.26
   4   1  -5 1548.92   25.89
   6  -8   3  128.57   22.28
  -6  -4   3  264.19   16.13
   6  -1  -4  179.39    7.05
   1 -10   9  720.54   41.69
   8  -8   0  798.02   31.47
   4   2  -7  255.43   17.04
   1   5 -20  618.76   48.04
  -2  -8   8  618.03   35.05
   2 -11   9  840.46   47.53
   0 -12  10  636.89   47.99
  -3  -4   5  459.51   21.34
   0  -5   6  330.41   21.64
  -4   5 -15  669.37   43.68
   1 -13  10  464.40   47.59
  -2   4 -10 1031.55   35.57
   5 -12   8   -3.19   32.90
   7  -9   3   97.54   23.69
   8 -14   4  224.94   51.20
   2 -14  11   85.24   45.33
   5 -16   9  108.47   52.05
   8   0 -20  227.57   43.94
   5 -10   7  607.91   36.20
  -4 -14  11   49.57   42.44
   1 -15  11   58.79   50.17
   9 -10   0   29.21   26.04
   1  -8   9  159.28   25.34
  -2  -8   9  293.94   26.70
   5 -15   9   22.42   52.86
   7 -14   6   51.46   47.36
   4   3 -20   55.40   39.85
  -3  -7   8  371.67   25.59
   3 -12  10   38.66   35.64
  -1 -11  11   68.93   32.90
  -6   3 -14   11.77   25.66
  -8   2 -17   53.82   39.47
   6 -16   8  196.61   64.30
   4   3 -18  119.30   35.21
   4   3 -19  256.47   41.57
   1 -12  11  143.18   38.63
   2  -4   5   84.10   14.89
  -5   3 -11   68.17   19.73
  -3 -13  11   16.94   37.62
   4 -15  10   25.95   49.91
  -8   2 -18  305.48   48.18
  -5   4 -19  255.54   44.11
   7 -10   4   38.71   26.26
  -1  -4   6   33.13   13.87
   5   2 -13  648.79   31.63
   6  -7   4   58.07   18.38
   2 -13  11  129.50   42.34
  -3  -8   9  478.89   30.60
  -5  -5   5    6.88   12.96
   3  -7   7  136.13   21.78
   5 -14   9   69.87   43.56
   6  -9   5  222.91   26.00
   6 -15   8    6.27   51.83
  -1  -6   8   18.41   17.34
  -8   1  -9   96.54   18.90
  -9   1 -15  128.91   37.87
  -5   4 -18    9.56   34.85
  -5 -12  10   14.03   31.84
   1   4 -20   21.72   35.30
  -2   3  -8   65.25   15.86
  -3   1  -2  454.55   10.40
  -6   3 -15  121.48   30.49
   7  -1  -7  535.10   16.48
   4 -14  10   38.13   44.74
   1   4 -19  139.64   34.27
  -5  -9   9  164.89   27.49
   0 -14  12   52.60   45.14
  -5   4 -16   14.52   32.19
   1   4 -18   67.05   29.77
   7   0 -11    4.85   17.94
  -9   1 -16  469.85   47.59
  -6   3 -16  156.50   32.84
  -9   1 -17  132.78   50.42
   6   0  -7  889.90   21.40
   9  -3  -9   29.33   13.35
  -2   5 -13 1478.34   48.72
   5   2 -10  100.09   18.06
   0   2  -4  299.85   15.81
  -2  -2   3  569.12   16.34
   5   3 -16  599.68   38.78
   0  -6   7  309.25   23.61
   6   2 -14  740.83   37.05
   2  -6   6 1731.24   41.82
  -1   5 -14  945.73   42.69
  -4   5 -17  639.34   48.08
  -4   4 -12  200.60   26.00
  -1 -11  10 1094.42   52.25
   0   5 -19  456.49   45.47
   0  -2   3  345.65   14.06
   1  -4   5  744.95   25.04
  -4  -6   6  262.75   21.80
  -2   5 -14    5.65   24.37
   3 -12   9  378.78   41.50
  -5  -9   8  310.49   32.82
  -3   4 -11 3648.39   64.89
   0 -11  11  168.52   36.00
   6 -12   7   22.55   30.72
   4 -11   9  975.77   46.29
  -2  -9  10   59.58   23.87
  -4 -12  11   10.64   36.47
   1   4 -17  284.09   32.70
   9 -12   1  114.37   37.67
   1   4 -16   23.50   26.97
  -3 -11  11   40.29   33.26
   8 -13   4   15.86   39.59
  -2 -15  12    7.37   50.14
   3 -15  11    1.00   51.21
  -4 -13  11  220.46   43.23
  -1  -9  10  118.32   27.57
   4  -8   7   12.12   18.50
   3  -8   8    5.52   20.78
   0  -5   7   17.96   15.19
  -1 -15  12  209.18   55.43
  -1 -13  12  219.02   46.31
   2  -6   7   15.79   17.31
   8  -8   1   66.13   20.33
   7 -13   6  270.31   44.05
  -3  -9  10  251.55   29.14
   5 -11   8  542.95   38.53
   5   2 -14   94.64   21.89
  -3 -15  12   59.20   48.51
  -4   4 -20   69.59   27.52
  -7   3 -19   42.71   48.39
  -8  -5   2   11.07   13.28
   2  -7   8   32.60   18.94
   6  -6   3   49.68   15.34
  -2 -13  12   38.42   41.53
   6 -14   8  138.00   46.47
  -9   1 -18  177.94   54.74
   9 -10   1  153.87   28.60
   6   1 -12   33.89   17.27
   5 -13   9   27.52   41.19
   6 -10   6  704.64   37.52
   3 -11  10   21.22   30.80
  -4  -7   8  167.10   22.01
  -4   3 -10   19.23   16.50
  -5   3 -12  957.84   37.03
   0   4 -20  287.31   39.10
   1  -9  10  116.41   26.98
   2 -12  11   -2.96   35.21
   7 -11   5  213.76   34.93
   0 -13  12   11.57   40.68
   3 -14  11   79.37   45.45
   4 -13  10    1.88   39.00
   1 -14  12   12.79   45.07
   7 -16   7   60.83   63.89
   3   3 -13    1.34   17.92
  -7   2 -12  241.64   27.81
   8 -11   3   33.20   30.20
  -4   4 -19   57.27   38.13
  -4  -8   9  226.05   26.50
  -3   3  -9    5.55   14.11
   0 -15  12   16.97   46.59
   5   2 -21   81.64   30.58
   0   4 -13   52.63   22.07
   8 -15   5    9.58   56.85
   0   4 -19   55.11   32.30
  -4  -6   7  125.78   19.05
   4  -9   8  158.73   24.61
   5   2 -15  461.63   32.25
  -1   1  -2 2841.64   23.60
   8  -1 -12   12.28   19.67
   0   2  -5   24.31   12.44
  -7  -7   6  326.76   24.93
  -4   4 -18   18.77   33.94
   3   3 -14  188.21   24.08
   5   2 -20   45.52   38.66
   9  -2 -14   52.46   26.41
   3   3 -21    4.65   19.52
  -8   1 -10  136.13   21.43
   5   2 -16  116.62   26.19
   7   0 -12   28.81   19.99
   8   0 -14  399.02   31.42
   3 -16   9  534.91   64.02
   3   3  -9    6.36   15.59
   1  -5   6 1108.40   32.52
  -3   5 -15    3.37   27.74
  -2  -9   9  853.57   41.65
   1   4 -10   18.39   17.41
   2  -7   7  644.20   31.34
   5   3 -18  277.54   39.74
   6  -5   1  260.76   15.75
  -1  -9   9  470.96   34.38
   7   1 -14  342.39   30.45
  -2   5 -15  374.01   34.42
  -1   5 -16  889.74   46.20
  -4  -5   5 1117.68   32.17
   5  -7   4 1127.83   35.71
   9  -2 -11  549.54   25.08
   6 -12   6  324.83   39.17
  -1   5 -18  661.31   47.16
   1  -3   4 1855.08   31.73
   3   4 -19 1002.99   53.50
   1  -9   9  433.82   34.03
  -2   5 -19  767.27   52.41
  -1   2  -4   72.93   11.94
   2   1  -3 6729.63   42.51
  -2   5 -17  392.38   39.60
   4   3 -13 1834.16   49.46
   9  -3  -8  369.02   13.46
   8  -1 -10  117.35   17.85
   3   1  -4  321.02   12.75
   5   2 -11  291.50   22.92
  -2 -14  12   33.17   42.12
  -2 -10  11   59.68   27.41
   0  -9  10    7.68   24.73
   3  -9   9   45.52   24.95
   1 -11  11   58.48   32.73
  -3   4 -20   98.41   37.15
  -1 -14  12    5.53   41.79
   5  -8   6   68.03   19.43
   0   4 -18  219.19   32.71
  -1   4 -20   15.27   35.90
   7 -15   7  177.85   59.71
  -3 -14  12   11.11   42.66
  -1 -12  12   59.42   38.09
   2 -15  12   24.35   53.96
   3 -13  11   23.97   40.94
  -4   4 -16  120.85   33.49
   5   1  -8  558.60   20.74
   5   2 -19  165.81   37.74
   3   3 -15   67.37   23.57
   0   4 -17   15.95   26.50
   1 -13  12  274.78   47.34
  -2   4 -20  330.87   42.26
   5  -4   2   19.64    8.88
  -6  -7   7   64.70   20.57
  -2 -12  12   71.82   38.69
   0   4 -15   14.44   23.84
  -5 -10  10   57.70   29.20
  -5   3 -13   55.70   22.61
   5   2 -17  642.58   39.10
   7  -6   1   77.33   14.49
   5   2 -18   23.30   31.99
   6 -13   8   27.53   39.32
   6   1 -13  241.61   23.43
   3   3 -20    4.18   38.04
  -3   4 -19 1043.42   53.09
  -4  -9  10  374.23   33.37
  -1   4 -19  165.05   34.80
  -7   2 -13    4.91   24.23
  -6  -8   8  313.84   28.29
   6 -11   7   69.36   29.41
   5  -9   7   56.41   22.37
   4 -12  10   22.77   35.95
   3   3 -16   23.46   24.08
   4   2 -10  329.18   20.68
  -3 -10  11  737.55   41.94
   3   3 -19   38.68   31.78
  -2   4 -19   20.45   34.07
   8 -14   5   18.31   46.88
   2   3 -10   57.46   17.55
   3   3 -17   14.17   25.88
   3   3 -18   12.21   27.82
   2 -14  12   45.38   46.84
   5 -12   9  213.09   38.19
   8 -12   4  206.38   38.51
   7 -12   6   35.04   34.30
  -3   4 -18  125.40   33.88
   1 -15  12  198.38   56.46
   1  -6   8   15.08   17.19
   4 -10   9   37.23   26.22
  -1   4 -18   54.63   29.74
  -4   3 -11 2062.93   45.51
   0 -10  11    9.91   28.03
  -2   2  -5  660.73   19.25
  -4 -14  12   10.00   45.38
   5 -15  10   33.67   52.46
   4  -6   6  275.76   20.28
  -3 -12  12   50.33   37.77
  -7   1  -7  575.68   21.35
  -5   3 -14  547.47   33.91
   4  -3   2    1.89    7.67
  -7  -6   5  252.22   21.41
  -4  -5   6   38.84   14.72
   6   1 -21   31.42   35.40
   8  -1 -13   72.40   23.37
  -3   4 -14   34.22   25.36
  -2   4 -18  335.45   37.67
  -1   4 -17  334.74   34.09
  -6  -6   6  715.24   28.69
   4 -15  11  146.50   54.55
   2  -9  10   32.22   25.69
   6   1 -14   16.12   23.52
  -7   2 -14   54.39   29.48
   3 -10  10    7.59   27.72
  -8   1 -11  226.64   26.37
   1  -4   6   36.44   13.89
   7   0 -13    9.71   21.66
  -6   1  -5  628.78   17.84
   6   1 -20   15.74   38.84
  -9   0  -9    8.52   19.61
   5  -8   5  772.22   33.30
  -2   3  -7 2764.08   45.11
   6   2 -16  601.65   39.25
   1 -11  10 1103.35   52.09
   7 -11   4  270.43   34.11
   2  -8   8  584.98   33.99
  -1   3  -7  125.03   15.65
   8  -2  -7  211.16   11.88
  -5  -3   3  103.08   11.27
   2   4 -14  837.19   39.61
  -2 -10  10  575.26   40.38
   1  -6   7  155.56   20.30
   1   4 -11  603.72   30.89
   1   3  -8 2982.56   48.52
   8   0 -16  571.62   40.28
   4   0  -3  959.93   14.24
   6   2 -18  343.78   40.66
   6   2 -20  401.00   48.12
  -5 -10   9  427.56   37.79
   2   4 -15   61.11   25.61
   7 -14   7    8.65   44.93
  -3   4 -16  118.01   30.98
  -1   4 -16   19.67   25.56
  -3 -13  12    7.51   38.53
  -2   4 -17   13.21   28.05
   6 -15   9   25.83   53.75
  -3   3 -10   36.54   17.48
   8  -7   0    2.83   15.18
  -5   3 -15   15.83   28.33
   1 -12  12   67.81   37.57
   5 -10   8  354.15   33.75
  -8   2 -19   40.95   56.10
  -2   4 -16  196.20   29.53
   4  -5   5 1142.07   28.88
   5 -14  10  181.15   51.58
   2 -13  12   26.14   41.57
  -5  -8   9  371.27   29.82
  -7   2 -15   18.31   29.73
  -5  -7   8  225.51   24.68
  -6  -9   9   38.37   25.14
  -2 -11  12   77.95   34.19
   4   2 -11  115.25   18.05
  -6   3 -19    6.67   45.14
   6   1 -19   62.11   38.05
   4 -14  11   40.76   47.87
   5  -6   5  531.67   23.95
   0 -14  13    3.18   47.31
   3  -5   6 1205.60   31.55
   9 -11   1   96.25   32.10
   8  -1 -14   66.40   25.29
  -7   2 -16  201.31   37.74
  -2 -15  13   42.41   30.29
   8  -1 -20    7.83   37.67
  -5 -12  11   42.42   34.74
   3 -15  12   44.90   53.17
   6   1 -16   15.27   28.07
  -2  -7   9   58.52   19.12
  -4   3 -12   42.53   20.44
   2   3 -21  140.11   27.60
   6   1 -18   57.75   35.51
   6 -12   8  259.94   36.30
  -7   2 -17   83.09   38.88
   6   1 -17   65.85   32.45
  -4 -10  11  123.83   29.54
  -1 -15  13   64.82   41.36
  -2  -8  10  268.90   27.41
   0 -11  12  151.20   36.66
  -5 -11  11    3.83   33.37
   7   0 -20   11.32   44.64
   1  -8  10    6.40   23.03
   7   0 -14   15.01   23.25
   4 -11  10   74.30   30.89
  -4 -13  12   12.75   39.25
  -8   1 -12   13.58   24.95
  -6   3 -18  150.56   42.06
   7 -10   5   13.50   23.96
   8 -13   5  140.18   44.41
  -4 -12  12   37.59   39.55
   8  -1 -19   90.01   44.41
  -1 -13  13  125.04   44.85
   6   0  -8  595.61   20.65
   5   1  -9   51.32   13.71
   2   3 -20   36.16   33.35
   8  -1 -15    4.19   27.15
   7   0 -19   33.77   39.28
   8  -1 -18    0.41   38.00
  -2   3 -10   46.05   17.37
   7  -1  -8 1025.26   23.85
   7   0 -15   22.41   26.46
   8  -1 -16  162.13   33.87
   8  -1 -17   36.98   34.18
   7   0 -18    5.74   33.70
   7   0 -16   23.11   27.75
  -6   4 -18  666.80   53.57
   1  -7   8  419.20   27.96
   0  -8   9  479.83   32.72
   4   2  -8  929.55   27.88
   0   4 -10 2078.40   47.21
  -4  -4   5  273.74   18.24
  -6  -5   4  275.75   19.20
  -7  -5   3  278.88   18.97
   7   1 -20  349.05   50.02
  -3   4 -13 1700.45   49.88
   1   2  -5 2695.45   36.86
   7   1 -18  424.25   43.55
   2  -9   9  730.96   39.56
   0 -10  10  530.70   39.19
   2   3  -8   68.66   16.35
   1   4 -12   11.80   19.23
   2   4 -20  347.76   44.45
  -2  -6   7   22.89   16.09
   3 -10   9 1022.53   46.76
  -3  -2   3 2837.38   31.85
  -3 -12  11  376.60   44.19
   2  -5   6  694.94   27.27
  -1  -7   8  443.51   28.35
  -7  -3   1   96.97   10.04
   2   2  -6 2142.49   35.21
   3   3 -11  102.62   19.48
   4   3 -17  922.30   46.56
   1   4 -13  367.05   28.69
   6  -8   4  839.69   34.74
   6 -14   9   86.32   47.82
  -1  -8  10   26.92   20.26
   7 -16   8    0.16   46.59
   7 -13   7   88.98   41.95
  -5  -6   7  400.05   23.74
  -3 -11  12   39.58   33.74
  -2 -13  13   85.94   43.77
   9 -12   2    7.84   36.92
   4   2 -12  154.83   20.67
   6  -9   6   88.60   22.77
  -3  -7   9   64.62   19.30
   5 -13  10   68.99   42.35
  -6   3 -17   47.54   38.70
   3 -14  12   13.85   46.99
  -3  -8  10   36.51   22.69
   1 -14  13   52.88   48.04
  -2  -9  11  164.92   28.03
   5 -11   9   88.63   30.75
   0 -13  13  243.28   47.88
   2   3 -19  454.35   39.12
   2 -10  11   58.29   31.73
   8 -15   6   68.46   55.22
  -3  -3   5   40.25   11.30
   0 -15  13   21.22   43.95
   4   2 -21   36.83   35.22
   4 -13  11  212.25   47.56
  -5  -9  10  361.37   33.34
  -3   3 -11  110.24   20.98
  -1  -9  11  118.30   26.62
   7   0 -17   26.41   30.56
   8 -10   3    7.76   26.44
   2   3 -18   17.48   28.09
   7   0 -21    2.28   38.12
  -2 -14  13   52.22   44.26
   3 -11  11   54.08   33.71
   4   2 -13  101.13   20.82
  -6   2 -11  143.52   21.03
   5  -5   4  633.59   22.38
   2   3 -17  802.60   41.50
   7 -11   6  341.32   35.20
   7 -15   8  137.65   55.07
  -8   1 -13   66.84   28.31
  -3  -9  11  186.23   29.02
   4  -8   8  116.34   25.10
   8  -9   2   42.15   23.05
  -3  -6   8  110.62   19.75
  -1 -14  13   53.62   44.74
   6 -10   7  258.22   29.32
   2   3 -16  108.05   25.86
  -5   3 -20  131.81   34.29
   4   2 -20  142.14   40.73
 -10  -1 -10   93.64   23.76
   2   3 -14   18.37   19.59
   2 -15  13   52.43   45.46
   2   3 -15 1812.29   50.43
  -3 -14  13   33.18   45.52
  -3   2  -6   44.11   12.20
  -7   1  -8 1133.25   29.86
  -4   3 -14    5.46   22.65
   2 -12  12   80.24   39.23
   0  -8  10   45.04   23.15
   3  -4   5  529.12   20.40
   1   3 -21   20.41   25.14
   8 -11   4   71.87   33.08
   4   2 -14  188.30   23.43
   2  -7   9   84.50   22.14
   3 -13  12   19.85   41.97
   1 -13  13  114.01   44.84
  -1 -12  13  287.68   45.59
  -8   1 -19  121.38   58.74
   4   2 -19   30.77   30.92
   6  -7   5   55.94   17.49
  -2 -10  12  376.56   35.63
  -8   1 -14   85.33   31.73
   9  -9   1   22.61   22.08
  -4  -4   6   23.48   13.41
  -4   1  -3 3238.73   29.57
  -7  -5   4  508.58   22.01
  -3   3 -12  142.82   22.81
   1   3 -20  642.50   45.14
   5   1 -10  710.97   25.72
  -5   1  -4  201.40   11.00
   4   2 -18  173.39   31.20
   4   2 -15  140.93   24.19
  -8   1 -18   12.63   46.76
  -9   0 -11  138.50   29.15
  -8   1 -15   18.65   33.21
  -6   2 -12  674.44   33.26
  -8   1 -17   39.39   38.95
  -8   1 -16  179.64   38.07
   8  -2  -9   60.70   14.85
   7  -7   2 1668.22   39.50
   0   3  -8  117.78   17.04
  -1  -5   7  207.32   19.61
   8  -1 -11  212.78   20.94
  -3  -6   7 1079.51   35.72
  -1  -8   9  185.18   25.84
  -2 -11  11  726.72   48.20
   0   4 -11  155.73   21.85
  -4 -10  10  243.36   34.04
   3  -6   6   17.41   15.59
   1   4 -14    5.76   22.67
  -5 -11  10  339.89   39.76
   4  -7   6  107.95   19.64
  -8   0  -6  363.52   17.02
   9  -8  -1  456.84   24.72
   1  -2   3  395.20   14.95
   7  -5   0  848.38   21.27
  -5   4 -17  405.86   44.42
  -4  -3   4  177.24   13.53
   4  -9   9 1062.49   42.87
   6 -13   9  163.80   46.81
  -2 -12  13   81.44   39.87
  -1 -10  12    2.45   28.32
  -5   3 -19   49.40   39.09
   2  -6   8  135.02   20.73
   0  -9  11  123.89   26.76
  -4 -11  12   52.35   33.01
   1 -15  13   76.00   45.92
  -4  -8  10   36.74   21.38
   8 -14   6  177.57   52.65
   0 -12  13   64.33   39.57
   2 -14  13   13.91   48.66
  -4  -7   9  263.21   24.44
   5 -15  11   -2.10   57.15
   4   2 -17   44.34   26.29
   4   2 -16  120.41   25.43
  -4 -14  13   13.43   46.70
   4 -12  11   14.30   38.15
   0  -6   9   30.03   18.16
   6 -11   8    4.96   29.39
   5 -12  10   37.97   35.06
   7 -14   8   13.24   49.85
  -5 -10  11  435.79   38.46
   4 -15  12   46.57   56.30
   7 -12   7   34.92   32.02
   1   3 -19  209.51   35.05
   0   3 -21   50.85   22.50
   5  -8   7  594.70   31.42
   8 -12   5   20.65   35.56
   0  -5   8    8.80   15.49
  -5   3 -18  281.37   40.63
   6 -15  10   30.76   57.47
  -3 -10  12   67.87   29.76
   6   0  -9  266.98   17.35
   5  -9   8  283.48   29.14
  -4  -9  11  827.51   41.48
  -4   3 -20   54.43   40.39
  -9   0 -12   58.47   30.53
   1   3 -18  613.19   39.56
 -10  -1 -11  224.58   28.76
   0 -10  12  757.73   43.42
   5  -7   6 1398.32   38.17
  -3 -13  13    0.05   40.01
  -3  -5   7   48.66   15.95
   9  -8   0   35.72   18.42
  -7   2 -19   39.91   48.68
  -4  -6   8    2.39   15.82
  -6   2 -13   39.12   24.54
   0   3 -20   18.07   33.78
   5 -14  11  100.54   48.92
   5   1 -11  261.53   20.66
  -5   3 -17   40.61   33.23
   5   1 -21    8.64   39.46
   3 -12  12   24.45   38.48
  -7   1  -9  117.72   18.42
   4   1  -6   37.32   10.84
  -6  -8   9  156.79   24.75
   4 -14  12   29.71   47.98
   6  -6   4 1065.29   29.89
  -9   0 -18   10.61   56.81
  -9   0 -14   86.88   36.83
  -6   1  -6   22.27   10.76
  -6   2 -14  711.05   36.93
  -9   0 -17   94.02   51.04
  -9   0 -15  234.01   42.55
 -10  -1 -12   34.97   27.77
  -9   0 -16  129.61   45.42
   7  -1  -9  114.04   14.48
  -9  -1  -6  200.14   13.35
   9  -3 -11   45.81   18.96
  -7   0  -5   58.41   10.78
  -6   0  -3    4.42    6.40
   7  -4  -1   21.42    7.38
  -8  -1  -4    3.52    8.03
   1   4 -15  606.67   37.65
  -2  -4   6  475.41   22.53
   8 -10   2  401.94   32.87
  -1   3  -8 2985.63   48.99
   3   3 -12  150.43   22.45
   2 -10  10  559.28   40.25
   4   2  -9   66.67   15.97
   9  -2 -13  353.51   28.78
  -3  -5   6 1224.42   34.14
   0  -6   8  280.40   23.92
   0   4 -12 3212.61   62.35
   0  -4   6  889.37   28.31
   2   3  -9 1430.00   36.65
  -1   4 -11  631.34   31.17
   5   0  -5  781.05   17.63
  -9   0  -8  806.94   27.88
   1 -12  13  293.51   45.41
   2 -13  13   73.57   43.26
   0 -14  14  104.29   51.48
   3 -15  13    0.06   36.23
  -6  -7   8   50.70   20.91
   1   3 -17   46.08   26.69
  -1 -11  13  218.16   37.16
   5 -10   9  401.27   35.77
   2  -9  11  130.79   29.50
  -4   3 -19  251.77   39.63
   3   2 -21  708.72   48.65
  -2 -11  13  615.87   45.92
   6 -12   9   91.59   36.27
   0   3 -19   10.47   29.22
  -3   3 -20   33.75   36.69
  -7   2 -18   52.15   45.68
   1  -9  11  143.40   27.74
   5   1 -20  261.51   43.75
   6 -14  10  154.83   52.23
   1   3 -16  890.72   40.72
  -6   2 -15    8.66   27.21
  -1   3 -20  665.40   45.72
  -4 -13  13   99.32   41.98
  -6   2 -16  589.14   40.66
   2 -11  12   62.33   34.59
   8 -13   6   39.23   44.93
   5   1 -12  475.34   25.83
   0 -11  13   33.60   31.78
  -1 -13  14   62.75   45.25
   1   3 -15   19.05   21.95
  -2   3 -20   37.66   35.11
  -4 -12  13   25.24   39.97
   1  -7  10    9.07   20.37
   8 -15   7   24.43   61.36
   1   3 -13   20.38   19.88
   3 -14  13   55.84   50.11
  -5 -11  12   98.64   34.33
   1   3 -14 1575.67   45.52
   1 -14  14   14.02   49.95
  -6  -9  10   24.35   25.43
  -2 -13  14  126.17   47.98
   9 -11   2   79.48   32.33
   3   2 -20   -6.65   32.68
  -4   3 -18  159.09   34.99
  -4 -10  12  190.01   33.05
  -5   2 -10   82.26   18.03
  -5  -8  10   79.82   23.95
   5 -13  11   26.52   41.60
   5   1 -19   28.16   35.42
   0 -13  14    2.01   44.75
   6   0 -10  458.24   22.31
   0   3 -18   -3.23   26.79
   7  -9   5  119.29   26.80
   1 -10  12   29.76   28.46
   4 -13  12   27.59   43.58
   7 -10   6  191.69   29.38
  -3 -11  13   -7.04   32.88
  -7   1 -10  903.67   32.47
  -3   3 -19   39.90   33.98
   9 -12   3  103.81   38.98
   6   0 -21   13.86   40.80
  -1   3 -19  193.25   34.47
   4  -6   7  138.99   17.75
   5   1 -13  105.75   20.57
   3   2 -19  567.20   41.32
  -3   2  -7  655.45   21.79
   4   0  -4   44.92    7.93
  -7   3 -18  518.25   53.83
  -1  -1   2 2640.23   23.84
  -1  -3   5   94.81   13.62
   2  -8   9  325.74   29.39
   0  -7   9  220.70   24.93
   5  -7   5  120.18   19.35
  -1 -10  11  356.59   37.31
   0   4 -14 2265.72   57.98
   2  -3   4  477.99   18.37
  -4   4 -17   41.97   33.81
  -4 -11  11  574.34   47.14
  -4   4 -15   77.47   30.51
  -1   4 -12   21.47   19.93
   9  -7  -2  183.57   16.86
   0   3  -9  704.11   28.78
   0   4 -16 2616.76   66.99
  -2  -3   5  633.06   22.27
   1  -5   7  212.22   20.17
   0 -12  12  443.13   45.89
  -3  -4   6  140.56   17.04
  -2   4 -12 1117.92   40.83
   9  -2 -15  344.04   34.41
  -1   4 -13  311.55   28.08
   0  -3   5 2048.33   35.34
   7 -15   9   90.33   61.74
  -2 -14  14   50.41   46.52
   5 -11  10  374.27   38.94
  -2  -8  11  117.50   24.96
  -5  -7   9  103.83   21.88
  -1 -14  14    6.40   46.67
  -6  -6   7   11.28   16.85
  -2  -7  10  208.31   24.92
  -3 -14  14   42.28   48.39
  -2   3 -19  433.17   40.85
  -1  -8  11  305.44   29.04
  -7  -6   6   91.75   18.28
   6  -9   7  146.33   25.48
  -2  -9  12   96.69   28.08
   0   3 -17   86.30   26.98
   3  -6   8  115.65   20.57
   3 -11  12   35.18   35.53
  -6   2 -20  166.69   31.67
   5   1 -17   20.37   28.35
   7 -11   7  104.95   32.19
  -1  -7  10   11.98   18.33
   5   1 -14   17.41   19.51
  -3  -8  11   69.40   23.82
   7  -8   4   30.06   20.61
   2 -12  13   67.87   40.02
   6  -8   6 1388.70   40.96
  -1  -9  12  414.32   34.56
   3   2 -18  224.95   32.72
  -5  -9  11    4.63   26.69
  -3   3 -18   16.62   30.37
   5   1 -16  102.30   25.91
   6 -13  10   16.37   39.44
   5   1 -15  334.20   28.88
   6 -10   8  248.28   31.03
   1 -13  14   73.11   45.52
  -1   3 -18  634.65   40.73
  -4   3 -16   40.42   29.77
  -3  -7  10   70.75   20.82
  -3  -9  12   15.22   25.33
  -1 -12  14   68.43   41.92
   7  -6   2   16.71   13.43
   3  -8  10   26.61   24.00
  -5   2 -11  281.15   23.52
   1 -11  13  200.38   37.33
   8 -14   7   92.30   51.86
   0   3 -16   22.36   23.77
   3  -7   9   87.47   22.34
   5 -15  12  125.57   51.02
   3   2 -17  596.93   36.92
   8 -11   5   79.86   33.56
   2 -14  14   41.44   51.71
   3   2 -11 1700.79   39.87
  -2   3 -18    7.17   28.49
  -2 -12  14  255.37   43.87
  -7   1 -11    2.84   20.01
   7 -14   9   26.29   49.56
   2   2 -21   42.70   35.83
  -2  -6   9   42.70   18.81
   3 -13  13    7.38   44.28
   3   2 -16   55.54   23.96
   8  -2 -20  100.30   30.92
   0   3 -11   92.10   20.11
   5  -6   6   32.37   16.23
   3   2 -15  768.09   35.65
   6   0 -11   33.12   16.06
   0 -12  14  319.08   48.37
  -2 -10  13   36.74   30.50
  -3   3 -17    6.28   29.70
   0   3 -15  126.16   23.83
  -4 -11  13 1179.46   55.61
  -5  -6   8   90.03   18.58
   4  -7   8  157.32   23.25
  -6   2 -19   44.94   45.84
   0  -8  11   18.53   21.83
   7  -1 -10  952.48   27.85
   0   2  -7   73.91   14.52
  -1   3 -17   34.56   26.35
   3   2 -12  108.95   18.69
   6   0 -19   27.41   36.68
   4 -12  12   33.88   39.64
   3   2 -14   58.99   20.59
   8  -9   3  104.33   25.38
   3  -5   7   42.50   16.09
   4  -5   6   44.57   14.05
   3   2 -13 1682.68   43.84
   9  -3 -13   22.21   24.11
  -5   2 -12   53.39   19.49
  -4   2  -9   59.87   14.57
   8  -2 -19   28.19   42.78
  -7   1 -12  543.70   31.95
   9  -3 -14   94.50   28.75
   9  -3 -15  116.22   29.49
   9  -7  -1    6.62   14.11
   8  -2 -11  113.02   19.58
   2 -11  11  686.69   47.01
  -2   3  -9 1496.54   38.18
   3   0  -2  162.82    6.25
  -3   4 -17  912.67   48.85
  -1   3  -9  216.26   20.44
  -6  -4   4  651.84   23.38
  -1   4 -14   12.37   22.62
  -2   4 -13  149.83   25.68
   6  -3  -1  426.77   10.23
   1  -7   9  162.02   23.60
  -1   2  -5 2936.39   38.33
  -3   4 -15 1467.67   51.67
  -1   4 -15  602.66   37.20
   3   2  -7  708.34   23.37
   8  -2  -8  359.65   16.81
   3 -12  11  387.07   45.48
  -2   4 -14  887.00   40.99
   2   2  -7  132.22   14.82
   3  -6   7 1042.59   35.53
  -4  -1   1 3157.89   21.21
  -1 -11  12  812.07   51.04
  -2   4 -15   75.97   27.55
  -5  -4   5  618.23   24.10
   6   1 -15  253.80   29.12
   1   2  -6  576.75   21.20
  -5  -2   2  353.01   12.05
   2   3 -11 1822.36   44.74
   9  -9   0  588.69   30.76
   7  -9   4  512.41   32.42
  -2  -1   2  219.53    9.09
  -1  -7   9  157.81   22.98
   1 -10  11  354.96   36.98
   6  -8   5  173.87   23.69
  -2  -6   8  146.48   20.50
   3   1  -5  270.24   14.08
   6  -5   2  219.29   15.63
   2   3 -12   41.29   18.97
  -7  -4   3  128.78   14.26
  -1 -10  13  324.65   37.73
   5 -12  11  245.79   39.33
   6 -15  11   65.07   58.29
   6 -11   9  153.78   33.85
   7 -12   8    6.07   35.22
   0   3 -14   49.90   20.53
   0  -9  12    8.68   24.51
   0   3 -13    8.71   18.95
   0  -7  10    3.14   20.18
  -2   3 -17  815.41   41.92
   7  -1 -21    8.28   38.25
  -3 -12  14  110.72   44.79
  -3 -13  14  102.40   44.14
  -2  -3   6   33.26   12.65
  -3   3 -16    7.91   25.74
   2   2 -20  524.38   42.71
  -4  -8  11   68.23   23.73
  -5 -10  12   52.89   31.82
   5 -14  12   75.18   53.75
  -1   3 -16  906.24   40.70
   5  -4   3  587.74   18.74
   4 -10  11  142.94   34.97
   2  -3   5  706.63   20.92
   4 -14  13   10.58   51.39
   0 -14  15   67.66   53.64
   6   0 -12   41.02   17.90
  -3 -10  13  709.50   44.14
   2 -13  14  127.63   47.52
  -5   2 -13  699.50   34.23
   0 -10  13   24.60   29.18
   1 -12  14   72.90   41.21
   7  -1 -19   38.40   38.22
   2  -6   9   31.83   19.69
  -7   1 -17    2.50   36.90
  -2   3 -16   92.04   26.27
   5  -9   9  169.81   27.83
   2  -8  11  107.63   26.58
   5  -8   8   65.41   21.23
  -3   3 -15   61.01   25.99
  -4  -7  10   64.88   21.43
  -1   3 -15    9.86   23.30
  -5   2 -14   83.29   26.03
   6   0 -17   13.09   30.81
  -4  -9  12   70.31   27.81
  -7   1 -13   58.07   25.77
   6 -14  11   20.85   50.92
  -5   2 -15  465.39   34.84
   2   2 -19   17.78   29.73
  -7   1 -16  155.20   37.13
   6  -7   6  109.59   19.75
  -5   2 -20   67.84   42.67
   6 -12  10  379.07   44.24
   6   0 -13  181.05   22.46
  -1 -11  14  844.07   51.20
  -7   1 -14  414.64   34.71
   1   2 -21  109.81   37.82
   7  -1 -11   17.66   16.45
  -7   1 -15  128.83   32.89
   4   1 -20  103.26   37.80
   6   0 -16  111.09   30.20
   3 -10  12   64.20   32.30
  -2 -11  14  122.04   36.03
  -6   2 -17   13.01   35.46
   6   0 -15  187.77   29.52
   2   2 -18  352.58   34.15
  -9  -1  -7   10.86   13.89
   8  -2 -17   46.07   34.82
  -4   2 -10  329.00   21.10
  -8   0 -19   39.41   52.03
   7  -1 -12  543.15   26.94
   8  -3  -6   26.78    7.79
  -4   3 -13 2039.76   53.53
   3  -7   8  375.33   28.09
  -1   3 -10 2708.70   51.93
   1   3  -9  197.72   19.38
   2   3 -13 1693.56   48.36
  -9   0 -10  200.63   27.06
   3  -8   9  519.61   33.70
   4  -7   7  773.79   33.29
   1   1  -3  478.33   14.05
   8  -5  -2   21.00    9.01
  -6  -5   5   55.82   15.51
  -6  -2   1  122.94    7.92
   2  -5   7 1672.08   39.92
   1 -11  12  794.24   50.55
   7  -7   3  346.43   24.25
   1  -3   5   98.98   13.89
  -1  -5   8 1574.20   40.66
  -4 -13  14   42.30   44.02
   8 -15   8   54.27   59.94
   5 -10  10   76.04   30.30
   8 -13   7  132.77   46.75
   7 -13   9  140.21   41.99
  -1   3 -13   35.35   20.48
  -1 -13  15   69.27   48.02
   3 -14  14   44.11   52.90
   1 -14  15   72.41   53.74
   5  -7   7  113.31   21.22
   7 -15  10  101.64   61.09
  -2   3 -14   21.89   21.97
  -6  -5   6   74.20   15.34
  -2 -13  15   67.89   48.92
   0 -11  14   57.20   35.53
  -4 -12  14  130.94   41.88
   1  -9  12  369.62   33.69
   5 -13  12   74.81   47.97
  -2 -14  15   36.05   41.51
   5  -5   5   19.03   12.28
   6  -5   3  411.82   17.57
  -6  -8  10  117.43   25.72
   0 -13  15  171.62   51.28
   7  -1 -17    4.36   30.22
   4 -13  13  124.51   49.74
  -1 -14  15   69.45   49.37
   4 -11  12   87.23   38.95
   4   1 -19  247.65   38.85
   1   2 -20   54.77   33.33
   2   2 -17  155.84   29.06
  -4  -6   9    0.04   17.60
  -5   2 -19  169.12   39.57
   5 -11  11    2.28   32.90
   0   2 -21   -3.68   34.24
  -4 -10  13    3.76   30.54
  -3 -11  14   91.98   36.35
   9 -11   3   46.32   32.74
   1 -10  13  281.65   36.98
   8  -2 -13  125.80   24.28
   9 -12   4   74.53   39.04
   7  -1 -16  159.64   30.73
  -8   0  -9  130.58   21.31
   8  -2 -15   64.14   28.64
   7 -10   7   26.05   27.17
  -5  -5   7    3.80   15.11
   3  -4   6  140.55   15.06
  -8   0 -18  165.90   51.87
   7  -1 -13   49.72   22.50
   1  -1   2 2846.03   23.10
  -1   2 -21  110.44   34.34
   7  -1 -15  150.63   28.94
   6 -13  11   60.06   42.84
   2   2 -16  136.46   25.06
  -7  -5   5  214.76   17.85
   7  -9   6  497.51   31.80
   4   1 -18   30.30   27.11
  -4   2 -20  111.90   39.39
  -4   2 -11   79.91   18.51
   5   0 -21  256.72   46.17
   1   2 -19  231.71   34.20
   1 -13  15   74.19   48.04
  -2   2 -21   23.24   25.25
   2  -1   1 3886.73   23.00
   6  -6   5   42.74   15.18
  -8   0 -10   41.10   21.10
  -8   0 -17   -3.16   42.73
   7  -2  -5   57.34    6.92
   3   2  -8  341.61   20.37
   3  -9  10  260.32   31.27
   9  -3 -10  187.62   18.97
  -1  -2   4   84.19   11.49
  -2  -5   7 1781.50   41.73
  -2   3 -11 2006.12   47.34
  -4  -2   3  183.43   11.46
   2  -8  10  290.88   30.63
   1   3 -10 2672.15   51.22
   0   2  -6 2266.41   36.49
   2   1  -4  386.07   14.03
  -5  -5   6  481.50   23.85
   8  -8   2  433.33   26.78
  -3 -12  13  499.04   50.20
   4 -10  10  257.33   35.52
  -9   0 -13  254.77   37.30
  -1  -4   7 1007.33   31.22
   2  -4   6  479.07   22.43
  -2  -2   4  116.51   11.58
   1   3 -11  201.44   21.76
   3 -10  11  760.13   45.28
  -5  -3   4   78.72   12.05
   1   2  -7  642.30   23.10
  -2   2  -6 2154.11   35.74
  -2  -4   7  309.83   20.57
   2 -12  14  288.30   47.38
   8 -14   8  145.94   55.00
   7 -11   8  608.16   42.85
  -2  -8  12  117.15   25.71
   2 -14  15   29.04   52.30
  -2  -9  13  172.04   31.36
   1  -6  10   28.70   19.93
   7 -14  10    9.43   54.56
   6  -9   8   98.90   26.55
  -1 -12  15  310.22   45.63
   0   2 -20  809.58   47.15
  -5   2 -18   19.66   35.32
  -1  -8  12    1.92   22.82
  -7   1 -19   66.21   49.01
   6 -10   9  145.15   29.55
   1 -11  14  789.41   50.09
   3 -13  14   96.50   48.09
   9 -10   2   13.16   26.57
  -1  -9  13   47.94   27.23
   4   1 -17  319.61   31.58
  -2 -12  15   58.44   41.04
   2   2 -15  140.76   24.55
  -1  -4   8   30.18   15.69
  -2  -7  11  104.78   23.39
   3   1 -21   15.64   39.61
   8 -15   9   27.06   58.37
  -8   0 -11   92.29   23.25
   8 -11   6  160.67   35.85
   0 -12  15   83.71   40.37
   1   2 -18   89.65   28.64
  -5  -9  12  246.68   34.62
   8 -10   5    3.92   27.25
  -3  -9  13  185.79   31.30
   6  -8   7   56.04   22.09
   5 -12  12    7.91   38.27
  -1  -7  11    9.18   19.77
  -4   2 -13   80.14   24.03
   7 -12   9   46.23   38.17
   4 -12  13   27.10   41.50
   4   1 -16   22.56   24.23
  -3   2 -20    5.48   34.93
  -9  -1 -18  176.92   54.75
  -1 -10  14   40.67   31.00
  -4   2 -14  168.20   28.08
  -4 -11  14   57.51   35.77
   5   0 -20  109.46   41.55
   4  -8  10   41.88   24.70
  -8   0 -12  167.50   27.64
   3  -8  11   61.14   26.10
   6 -11  10   95.42   32.65
   2   2 -14  399.90   27.94
  -2 -10  14  471.19   42.00
  -1   2 -20   39.94   33.26
  -4   2 -19   38.71   35.32
   7  -8   5  162.80   22.15
  -3 -13  15   28.93   45.17
   3  -7  10   51.36   22.63
  -8   0 -15   31.30   36.35
   5 -14  13   60.25   54.26
   8 -12   7    2.79   38.57
  -3  -7  11  108.22   22.73
   4   1 -15  327.59   28.52
  -6  -6   8  676.11   30.20
  -5   2 -17  682.94   44.25
  -9  -1  -8  293.73   20.94
  -8   0 -13    3.91   27.48
   0   2 -19  124.28   31.40
  -3 -12  15  430.94   49.21
  -2   2 -20  516.20   44.27
   4   1 -14  127.90   21.97
   0  -9  13  132.41   29.09
   0  -8  12  138.32   26.31
   2   2 -13   53.01   18.70
   4   1 -10  249.43   18.97
   4   1 -13  532.94   28.49
   6  -1 -21   49.89   41.87
   3   1 -20  110.27   34.66
   3  -9  12   18.84   27.77
  -9  -1 -17  109.64   53.17
  -6   1 -10   50.58   18.02
  -5   3 -16  644.67   43.86
   0  -2   4  282.95   15.18
   3   2  -9 2209.62   42.91
  -1   2  -6  542.56   21.19
   0  -4   7  128.05   16.68
   1   3 -12 2238.03   51.77
  -6  -3   3  315.50   14.84
   1  -6   9  255.97   24.08
   7 -13   8  374.82   51.12
   4 -11  11  525.11   44.31
   8  -6   0  288.12   16.88
   1  -5   8 1511.03   39.81
   5   1 -18  342.36   37.49
  -4   3 -17  938.05   49.07
   2  -9  12   65.06   29.15
   2 -13  15   65.75   48.30
   2   2 -12  763.89   30.56
   1   2 -17  349.12   32.53
   3 -11  13   10.44   36.02
   1 -12  15  301.63   46.19
  -7  -6   7   64.41   18.95
   6 -14  12  145.59   56.48
   4   1 -12    4.00   17.02
   4   1 -11 1635.25   38.12
   4 -14  14   41.69   54.76
  -5 -10  13  359.61   38.04
   8  -9   4   87.32   25.23
   2 -10  13   65.99   30.52
  -4  -5   8   12.75   16.05
   0 -10  14 2126.50   66.64
   4 -10  12  201.60   37.01
  -2   2  -9   72.02   16.33
  -3 -10  14  132.61   34.52
   0  -7  11   52.41   23.07
   6 -12  11   49.12   36.73
  -4 -13  15   47.28   46.33
   5  -9  10  318.64   31.57
  -3   2 -19  560.19   43.25
   7 -15  11   43.25   52.32
   7 -13  10  193.11   46.61
  -4   2 -18  153.81   33.71
   8 -13   8   35.00   45.15
  -1  -6  10   27.16   19.59
  -5   2 -16  157.11   34.91
  -6   1 -20   18.20   38.79
  -5  -6   9 1454.08   41.26
  -1   2 -19  239.23   35.10
   3 -14  15   74.00   45.73
  -1 -11  15  120.62   39.04
  -1 -13  16   82.42   51.62
   2  -7  11   58.80   23.04
   5 -10  11  439.41   39.09
   0   2 -18 1153.11   47.73
   3   1 -19  180.43   34.23
  -6   1 -16    0.03   30.78
  -2   2 -19   25.42   32.08
  -2 -13  16  131.93   52.89
   5  -6   7  419.28   24.11
  -2 -11  15  793.95   52.41
   1   2 -16   72.06   24.32
  -3  -6  10  166.76   21.35
   2 -11  14  123.17   36.29
   6  -1 -20   21.49   42.56
   5 -13  13   19.14   46.74
   3 -12  14  156.49   45.12
  -6   1 -11  151.97   22.06
  -9  -1  -9   35.77   19.74
  -4 -12  15   36.40   41.03
  -9  -1 -15  117.51   42.07
   0 -13  16    9.25   47.05
   0 -11  15   37.33   37.58
   5   0 -18    1.83   31.47
  -3   2 -12  134.05   21.97
   2   1 -21  529.37   45.88
  -6   1 -15  296.90   33.05
   7  -2 -21    0.04   30.58
   7  -6   3    2.59   14.05
  -6   1 -12   28.00   21.31
  -6   1 -14   37.22   25.04
  -9  -1 -14  149.77   38.92
  -6   1 -13  247.65   27.32
   4  -5   7 1784.84   38.65
   7  -2 -20   23.34   43.71
   3   1 -18   41.80   27.09
   5   0  -7 1020.70   23.35
  -9  -1 -10  125.83   23.75
   8  -6   1   28.22   13.19
   9  -4  -8   70.91   13.21
   3   2 -10  544.95   25.77
   0   3 -10   10.67   16.72
  -4  -5   7 1896.22   42.85
  -4  -3   5 1337.76   29.33
   6   0 -20  598.59   51.96
  -8   0  -7  131.54   16.74
   8 -10   4  275.60   32.22
   8  -2 -10  539.54   24.55
   9  -3 -12  183.88   24.59
   4  -8   9  228.48   27.57
   3   1  -6  549.21   19.06
  -4   3 -15 1362.13   50.16
  -1  -3   6 1160.17   29.00
   9  -6  -3  493.99   15.62
   4  -9  10  417.16   35.86
   1  -4   7  873.51   29.52
   1  -9  13    8.98   27.38
   5 -11  12  319.83   39.39
  -4   2 -17   31.97   30.75
  -3   2 -18  236.23   33.98
   1  -8  12    5.63   22.91
   1   2 -15  535.36   32.11
   6 -13  12   10.58   43.78
  -1   2 -18   76.93   28.07
  -3 -11  15   49.98   37.60
   9 -12   5  176.46   42.35
   1 -10  14   35.74   30.90
   0   2 -17  297.61   31.07
  -6   1 -19   82.93   44.64
   8 -14   9   90.51   55.29
   1  -4   8   15.94   15.78
   5   0 -17  103.16   30.22
  -4 -10  14  253.39   39.17
   6  -7   7   51.99   18.71
   2 -12  15   59.43   40.15
  -9  -1 -13   68.22   33.99
   9 -11   4   33.12   33.31
   7 -14  11   22.28   52.81
   1 -13  16   99.86   52.43
   9  -9   3   48.12   23.69
  -2   2 -18  340.75   35.81
   7  -7   5   59.40   19.86
   4   0 -21    2.76   40.96
   6  -1 -19   61.38   37.04
   7 -10   8   38.77   28.59
   4 -13  14   80.43   49.68
  -2   2 -11   14.87   17.77
  -9  -1 -11   43.06   24.05
  -9  -1 -12   47.78   30.82
   7 -11   9  212.20   36.90
   2   1 -20   49.40   32.73
   3 -13  15   56.50   50.35
   8  -3 -19   33.38   43.51
  -1 -12  16  101.37   43.90
   3   1 -17  141.80   27.67
   1  -7  11   12.96   21.87
   1   2 -14  110.53   21.68
   8 -15  10   -0.05   24.15
  -4   2 -16   99.27   28.11
   1 -11  15  108.14   38.07
   7  -9   7  283.45   29.03
   5   0 -16   15.82   27.09
  -2 -12  16  227.84   47.28
   0  -2   5   29.96   12.17
   6 -10  10  310.82   33.96
  -4  -6  10   45.28   20.70
  -4  -3   6   75.14   13.41
   6  -9   9  126.10   28.98
   7  -2 -19   26.72   40.75
   0 -12  16  422.30   50.09
   0   2 -16  334.57   30.20
  -1   2 -17  347.38   32.94
  -5   1 -20  258.14   50.00
   1   1 -21   39.75   35.90
  -7   0  -6   71.04   12.86
   5 -12  13  301.16   47.44
   6  -1 -18   68.56   33.85
   3   1 -16  274.13   28.50
  -6  -3   4   22.49   10.14
   5   0 -15  391.95   28.98
   5   0  -8   93.47   12.75
   4   0 -20   18.60   35.00
 -10  -2  -9   30.10   21.01
   8  -3 -18   60.26   39.76
   6  -1  -6   21.78    8.66
   8  -3  -7  523.79   16.22
   7  -1 -20  341.27   50.77
  -1  -6   9  248.98   24.15
   1   2  -8  347.85   20.15
   0   3 -12   98.10   21.35
   3  -9  11  220.42   31.98
  -8  -3   0  162.99    9.61
   8 -12   6  319.13   43.24
   4   1  -7  851.92   23.97
   8  -7   1  391.08   22.36
   2  -7  10  217.00   27.12
  -3  -6   9  493.85   28.94
  -8  -4   2  145.68   13.50
   4   1 -21  763.91   55.24
   6   0 -18  676.52   44.77
  -9  -2  -4   77.31    6.81
  -3  -2   4  129.97   11.37
   8 -11   7   55.01   32.52
   7 -12  10   31.07   37.37
  -1  -8  13   58.70   25.53
  -3 -13  16   82.42   49.53
   5 -14  14   40.64   56.58
   1   2 -13  356.46   25.38
  -6   1 -18   67.90   40.56
   6 -11  11  168.04   37.27
  -2   2 -17  161.15   29.06
  -6  -4   5   33.40   13.24
  -6  -5   7  237.15   19.62
  -1 -10  15  376.74   41.93
   8 -12   8  346.59   44.27
   9 -10   3  106.93   28.58
   0  -5  10   -2.30   17.04
  -4 -11  15  650.34   50.31
   8 -10   6  470.34   34.60
   3 -10  13  674.33   43.88
   5  -4   4   61.50   11.54
   2   1 -19  295.48   35.07
  -5  -9  13  185.72   33.30
   3  -3   5   32.71   10.87
  -3 -12  16  175.78   46.75
  -4   2 -15  146.60   30.26
  -2  -7  12   71.64   22.65
  -2 -10  15   86.03   34.78
  -3  -5   9    8.70   17.53
   0  -3   7   37.76   14.15
   4  -8  11   44.22   26.73
   2 -13  16  160.54   54.92
   6  -8   8  330.49   28.44
   5   0 -14   60.23   20.66
   4  -9  12   80.16   32.42
  -7   0 -17   39.20   39.35
   6 -14  13   22.09   60.16
   3   1 -15    7.33   21.80
  -1  -7  12   46.69   22.48
   5  -5   6  533.97   22.17
   0   2 -15   94.12   22.80
  -3   2 -16   51.67   26.10
   1 -12  16  107.79   43.52
   5   0 -13   85.30   20.12
   0  -9  14   52.30   30.14
   2  -3   6   24.67   13.02
   3 -11  14   98.05   37.06
   5   0 -12   18.94   16.94
 -10  -2 -12   16.86   27.58
   3  -8  12   20.14   25.79
  -8  -1 -19  128.59   58.57
   5   0  -9   72.83   14.08
 -10  -2 -10   40.41   24.34
   7  -2 -18   29.69   35.72
  -1   2 -16   84.47   25.05
   6  -5   4  243.99   16.38
   5   0 -11  268.21   20.33
   2  -9  13  186.25   31.14
   0   1 -21  149.37   56.56
   6  -1 -17   51.48   31.71
   6 -12  12  342.25   46.71
 -10  -2 -11   59.06   27.37
   7  -8   6   28.78   20.18
   7 -13  11   19.35   44.31
   0  -8  13   16.75   24.79
   3  -7  11   78.68   24.33
   8 -13   9    8.44   49.48
   5   0 -10  455.92   21.77
   1   1 -20  436.60   40.53
   2 -10  14  435.86   41.51
   0 -10  15  414.83   41.69
   6  -6   6  723.40   27.59
   2  -2   4  106.17   10.89
  -2   2 -16  130.15   25.68
  -5 -10  14   48.92   32.87
  -5   1 -19   17.96   39.03
  -6   1 -17   60.67   34.99
   4 -10  13   -2.22   34.05
   2   1 -18  183.60   30.62
  -1 -13  17   23.28   41.13
   4   0 -19   47.92   32.57
   4  -7  10   42.69   24.16
  -3 -10  15 1140.37   53.60
   5  -1 -21   14.25   40.69
  -7   0 -16   37.41   37.55
  -1   1 -21   35.81   36.38
  -2   1 -21  503.50   42.73
  -7   0  -7   66.54   13.80
   3   1 -14  142.22   22.23
  -7  -5   6  880.04   28.65
   8  -3 -17  139.66   37.51
   7  -2  -6  100.02    9.80
  -5   1  -9   35.13   14.70
   6  -1 -16   10.48   25.77
  -8  -1 -18    3.84   46.16
   7  -2 -17   94.61   32.57
   9  -4 -14   18.60   28.33
   9  -4 -10   44.11   18.28
  -2   2  -7  145.49   16.13
   2 -10  12  380.34   39.79
  -6   2 -18  375.71   45.04
   0  -3   6  461.43   20.51
   0   1  -3 1046.45   18.41
  -1   2  -7  658.35   23.72
   8  -2 -18  301.48   42.79
  -1   3 -11  193.77   22.34
  -3   3 -14  223.90   27.79
   9  -9   2  170.91   25.43
   7  -7   4 1063.08   35.39
  -8   0  -8  428.09   23.93
  -1   3 -14 1703.44   50.29
  -2   3 -15 1806.72   54.80
  -3   2  -8  333.34   20.18
  -3  -1   2  434.31   10.84
  -3   3 -13    4.89   20.78
   7  -1 -18  439.35   43.89
   2  -5   8  577.45   27.73
  -1   3 -12 2210.34   51.62
   6   0 -14  322.98   29.38
   2 -11  13  601.26   49.44
   1  -2   4   79.30   11.53
  -2  -5   8  560.83   28.23
   1  -8  11  306.69   31.06
   2  -8  12  133.71   28.25
   5  -9  11   11.71   29.06
   4 -12  14  145.70   45.86
  -2 -13  17   37.06   33.82
  -1 -11  16  737.80   52.87
   5 -10  12   80.03   34.42
  -4   1 -20   88.44   38.51
   8  -9   5  127.64   24.93
   0   2 -14 1935.74   48.92
   2 -11  15  765.40   52.58
   5 -13  14   49.66   50.66
   0 -13  17   30.41   45.03
  -4  -4   7  117.23   16.79
  -2 -11  16   88.41   40.21
   0  -7  12  583.34   34.14
   4  -6   9    5.82   17.31
  -4 -12  16   46.83   45.75
   5  -8  10   78.84   27.37
  -1   2 -15  550.35   32.39
   0 -11  16   30.89   38.71
  -2  -6  11    7.92   19.30
  -7   0 -15   28.66   28.43
  -7   0 -19   80.05   45.76
   0   1 -20  114.27   33.81
   1   1 -19   33.06   29.35
   8 -14  10   76.19   60.56
   2   1 -17  146.23   27.51
  -2   2 -15  126.02   25.77
  -7   0  -8   15.36   14.40
   3   1 -13  105.40   19.40
   6 -13  13  153.76   54.21
   0   2 -13   16.23   18.68
   7 -14  12   80.56   62.09
  -5   1 -14   34.50   25.03
  -2  -4   9   33.57   16.09
   4   0 -18    1.47   31.23
   5 -11  13   58.62   39.63
  -2   1  -4  382.47   13.88
   1  -9  14  782.19   45.62
  -4  -5   9 1052.14   33.77
   9 -12   6    9.18   40.06
  -5   1 -10  797.06   29.28
   9 -12   7  122.08   43.82
   2 -12  16  240.55   47.21
   4 -13  15  175.32   56.53
  -7   0 -14   19.73   27.80
   8  -3 -16   67.57   32.56
   6  -1  -7  466.52   16.92
  -3   1 -20  101.27   36.81
   1 -13  17   72.16   44.45
  -7   0  -9   15.32   16.38
  -3 -11  16   62.86   39.92
   1 -10  15  290.24   39.44
  -3  -6  11  272.47   24.78
  -3   2 -14   35.66   22.51
   5  -1 -20  224.11   43.00
  -5   1 -13   84.87   23.36
  -1   1 -20  492.24   41.85
   1  -8  13   77.10   26.32
   6  -2 -21    3.54   35.41
  -1   2 -14   94.80   23.90
  -5   1 -11  249.36   22.90
  -7   0 -10   15.24   18.23
   7  -2 -16  206.26   33.45
   4   0  -6    5.31    9.67
  -8  -1 -17   44.29   44.53
  -5   1 -12  499.55   28.36
  -4 -10  15    5.86   33.82
  -7   0 -13   19.13   25.64
   3   1 -12   27.84   15.95
  -9  -2 -18    6.44   41.40
   9  -4 -12   42.35   23.42
  -7   0 -11   -0.74   20.41
  -7   0 -12   30.76   23.63
   5  -6   8  108.75   18.18
   6  -1 -14   34.57   21.97
   7  -2  -7  166.15   12.61
   6  -1  -8  426.17   18.81
   8  -3  -8  131.98   13.84
   3 -12  13  560.62   50.97
   8  -2 -12  179.48   24.03
  -2   3 -13 1709.23   49.09
  -2   3 -12   32.68   20.03
   9  -4  -7  368.19   12.26
   8  -8   3  164.85   22.62
   8  -2 -16  378.03   37.64
   2   2  -8 2620.90   44.36
   0  -5   9  347.05   24.90
   4   1  -8  575.80   22.46
   0   2  -8 1276.35   32.06
  -7  -3   2  568.19   16.31
   8  -2 -14  376.81   31.73
  -3  -5   8  471.03   26.86
   4  -2   1  393.05   10.27
   2   1  -5  872.92   21.24
   7  -1 -14  345.20   30.12
  -3  -3   6  207.63   16.16
  -2   2  -8 2537.29   44.04
  -3   2  -9 2323.69   44.81
   9  -8   1  456.49   25.63
  -4   2 -12  157.72   23.16
  -1   2  -8  362.71   20.73
   3 -13  16   76.15   54.59
   7 -10   9   40.90   30.67
   7 -11  10  634.05   44.40
   9 -11   5    9.25   34.38
  -2   1 -20   36.37   33.31
  -4   1 -19  248.70   38.08
  -1 -12  17  106.82   46.33
   2  -6  11    4.63   20.82
   5  -7   9  111.12   23.20
   1 -11  16  766.41   53.03
   2   1 -16  136.77   24.58
   1   1 -18  300.95   32.26
  -2 -12  17   79.77   46.41
   3   0 -20    6.62   35.15
   0   1 -19   76.51   44.80
   4   0 -17   87.32   26.35
   0  -6  11   98.28   21.64
   6 -10  11   15.39   30.68
   7 -12  11   42.37   41.46
   0 -12  17  290.56   50.15
   0   2 -11   78.06   18.38
   3   1 -11  245.52   20.14
  -7   0 -18    0.33   43.60
   7  -9   8  356.43   31.77
   8 -11   8  101.20   34.33
   6  -1 -13  250.12   23.25
   5 -12  14   44.22   47.14
   6  -9  10  164.77   30.35
   6 -11  12    5.10   34.62
   6  -1  -9  302.15   17.87
   7  -2 -15   11.25   25.95
   6  -1 -10   48.92   14.80
   1  -7  12   54.20   21.86
   8 -12   9   32.16   38.29
   3  -5   9   11.82   17.66
  -8  -1 -16  176.87   42.13
   7  -7   6  753.39   30.31
   3   1 -10  407.59   22.01
   6  -7   8   45.57   20.79
   6  -1 -12   22.64   17.21
   5  -1 -19   27.73   35.76
   9  -9   4  134.41   26.16
  -5   1 -17   21.24   33.89
   6  -1 -11  143.84   18.16
  -1  -8  14  115.06   28.85
  -2   2 -13   60.25   21.31
   2 -13  17   45.81   39.90
  -4 -11  16   56.55   39.57
   3 -10  14  107.93   34.71
   6 -14  14    4.54   40.96
  -3 -12  17  331.57   51.80
  -3   1 -19  216.42   36.30
  -9  -2 -17  157.62   53.85
   3  -9  13  154.22   33.39
   8 -10   7  103.00   29.75
   4  -5   8   14.97   15.39
   7  -2  -8   31.83   12.07
   8  -3 -14   15.15   25.94
  -1   1 -19   31.30   29.56
   8  -8   5  103.50   24.10
   4   0 -16  205.58   26.40
   2   0 -21    7.41   35.53
   9 -10   4   16.87   28.76
   2   1 -15   79.22   22.17
   1 -12  17  137.81   45.61
  -4   1 -18   19.97   34.72
   7  -2 -14   59.04   24.98
   3   0 -19  706.52   43.14
  -8  -1 -15    4.69   36.55
   7  -3 -20  175.17   47.57
  -8  -1  -5   74.74   10.68
   7  -2 -13    1.48   21.45
   7  -2  -9  183.40   16.36
   8  -3 -12  114.51   22.95
   6  -3   0    8.54    5.54
   2   2  -9   59.33   15.31
   4   1  -9 1242.20   32.09
   1  -3   6 1161.64   29.53
  -1   1  -3  469.54   14.39
  -8   0 -16  605.26   48.06
   1   1  -4 2708.21   31.64
   2  -4   7  297.44   20.94
   5   0  -6  268.34   14.01
  -2  -4   8  622.41   27.30
   4  -9  11  899.44   45.71
   1  -5   9  319.78   24.29
   2   2 -10  476.31   24.89
  -8   0 -14  450.78   40.14
   0   2  -9  207.81   19.02
   0  -4   8 2808.47   50.04
   5  -1  -3  115.26    5.91
  -7   1 -18  464.16   48.98
   3  -6   9  498.61   29.37
  -3   2 -10  552.64   26.69
   2   2 -11   -0.04   16.22
   4  -7   9  276.77   26.94
  -2  -6  10  464.77   29.74
   5   0 -19  584.10   44.94
   7 -13  12  143.06   50.87
   4 -11  14   60.98   37.27
   3 -11  15   26.80   37.46
   6 -12  13   24.36   40.47
   8 -13  10   13.95   44.89
  -2   1 -19  257.35   36.19
   1   1 -17   22.71   24.52
  -2  -5  10   80.95   19.93
   4  -8  12   50.55   27.26
   6  -8   9  220.32   27.14
  -3  -4   8   57.90   16.08
   2  -9  14   95.49   31.09
   2 -10  15   95.87   35.42
   2  -5  10   82.03   20.07
   0   1 -18   12.32   26.88
  -1  -7  13  301.97   30.31
   0  -8  14  259.22   32.13
   4 -12  15   42.15   46.31
  -9  -2 -16   13.79   44.20
   3 -12  16  178.84   46.37
   4   0 -15   60.08   22.90
   7  -8   7   55.75   22.30
  -3 -10  16   80.90   36.54
  -6   0 -19   17.53   45.22
   2 -11  16  132.77   40.46
  -1 -11  17  175.07   43.40
  -5   1 -16   63.03   30.76
   0   1  -5    5.63   11.23
   0  -5  11   61.07   20.06
  -4   1 -14  118.39   26.64
   2  -8  13  213.63   29.88
  -4   1  -8  562.30   22.56
  -8  -1 -14   67.99   33.50
   4  -7  11   35.69   24.47
   3  -7  12   28.29   23.99
   8 -14  11  154.76   61.33
  -2 -11  17  579.83   51.62
  -6  -5   8   70.57   17.55
   2   1 -14    0.25   18.76
  -3   1 -18    5.10   29.49
   7 -14  13   14.11   63.06
   6  -2 -19   48.39   39.12
   0 -11  17   61.36   42.91
  -6   0 -16  107.65   35.22
   8  -9   6  189.19   26.67
   8  -4 -19   17.27   45.01
   7  -2 -10   14.19   14.63
  -5  -5   9   23.08   16.79
   2   0 -20  385.55   39.66
   7  -2 -11   14.15   16.44
  -1   1 -18  317.79   33.09
   6 -13  14   20.51   52.21
   3   0 -18   32.02   26.97
   1   1 -16  224.23   27.37
   4   0 -14   24.12   18.80
  -5   0 -20  115.00   44.62
  -8  -1 -13   71.15   31.80
   5  -7  10    9.53   21.87
  -4   1  -9 1149.56   30.95
  -7  -3   3    4.02    9.29
   7  -3 -19   41.15   40.27
  -4   1 -12   10.75   18.80
  -3   1  -6  513.60   18.16
  -2   1  -5  933.49   20.51
  -1   2  -9 1405.68   36.20
  -9  -1 -16  465.80   50.96
  -3   2 -11 1782.06   44.96
   5  -8   9  359.18   31.92
   2  -6  10  423.31   28.49
  -1  -2   5 2898.86   38.07
  -3   2 -13 1695.25   48.25
  -2   2 -10  506.59   25.78
   3  -5   8  447.63   25.77
   4 -11  13 1294.69   61.36
  -5  -3   5  170.81   13.95
  -5   0  -2  183.40    7.19
  -1   2 -10  179.30   19.91
   5  -7   8  227.70   25.85
   0  -6  10  740.38   34.36
   4   0  -5   77.69    9.86
  -3  -4   7 1043.02   31.73
   8  -7   2  290.83   21.32
  -2  -2   5  608.80   19.97
   2   1  -6  250.13   15.82
  -1  -3   7  113.25   15.51
   2  -5   9  487.59   27.77
   0  -7  13   11.85   23.02
   4 -13  16   72.66   55.82
   2 -12  17  109.61   46.77
  -2   1 -18  171.61   31.00
   1  -9  15   42.79   30.59
   9 -12   8   28.34   41.93
   0   1 -17   24.01   36.29
  -3 -11  17   48.82   42.86
  -2  -6  12  112.76   23.58
   6  -6   7   12.61   16.07
   5  -1 -17   11.42   27.10
  -6  -4   6  695.79   23.96
   6  -5   5   51.48   14.04
   5 -13  15   88.80   56.54
   7 -11  11   33.91   37.85
  -4   1 -10  255.19   19.99
  -4   1 -11 1621.82   39.77
  -1  -6  12   21.07   19.98
   4  -1 -20   64.94   37.65
   2  -7  12   49.08   25.27
  -6   0 -15  220.87   30.61
   7 -10  10   30.12   30.57
   4  -6  10   38.52   19.88
   2   1 -13  140.16   20.05
   9 -11   6   95.69   37.46
  -1 -12  18  114.64   48.98
   1  -8  14  147.35   29.05
   4   0 -13  143.33   20.32
   1 -11  17  184.32   44.46
   5  -3   2  363.81   12.43
  -4 -10  16  184.16   41.39
  -8  -1 -12   14.41   26.91
   7 -12  12   41.58   40.89
  -2 -12  18  211.20   51.25
  -3  -6  12  114.54   23.48
   6 -10  12  865.10   47.95
   3   0 -17   20.77   24.84
   0 -12  18  547.26   58.41
  -8  -1  -6  166.56   14.34
  -7  -5   7   10.06   15.21
  -3   1 -17  104.17   30.91
   2   0 -19  217.80   32.47
  -8  -2 -19   28.54   48.61
   6 -11  13   35.93   37.12
   8 -11   9  119.19   35.82
   8 -12  10  237.51   46.34
   8  -4 -18  258.34   44.79
   5  -2 -21  263.95   44.11
   1   1 -15   15.90   20.60
  -4  -5  10  166.33   20.58
   3  -4   8   72.08   16.10
   3  -3   6  189.66   15.07
  -1   1 -17   44.51   25.69
  -2   0 -21   14.48   36.23
  -4   1 -16   33.27   28.95
   7  -9   9  249.00   30.57
  -6   0 -14  329.15   31.24
   1   0 -20   84.87   32.45
  -6  -1 -20    0.69   31.55
  -9  -2 -14   42.52   37.59
   5  -1 -16   92.01   25.03
  -7  -1 -17   22.01   37.33
  -3   1  -7  540.29   20.05
   3   0  -4   11.86    7.56
  -6   0  -5   16.99    9.48
  -8  -1  -7   64.03   14.55
   9  -7   1    3.94   14.60
  -2  -5   9  455.40   27.39
  -5  -2   3  411.79   13.51
   8  -8   4  475.09   28.81
  -3   2 -17  521.46   40.11
  -4  -2   4  240.79   13.16
  -1  -5   9  322.06   23.89
  -5  -4   6  113.08   15.45
  -2  -3   7 2739.02   44.75
   1   2 -12  242.75   23.68
  -1  -1   3  482.15   13.75
   1   2  -9 1307.87   34.83
  -5  -5   8  267.02   22.16
   1   2 -11  428.38   25.57
   1   2 -10  180.73   19.64
   0   1  -4  274.17   13.98
   3   0  -3 4797.50   31.75
   9  -7   0  181.15   16.79
   1   1  -5  807.26   21.08
   3  -4   7 1073.05   31.39
   3 -12  15  396.46   52.60
   6  -9  11  105.76   29.69
  -2   1 -17  152.38   28.07
   7 -13  13   48.81   48.77
   2  -6  12  102.89   24.51
   2   1 -12   83.55   18.03
  -3 -12  18   69.86   48.64
  -4   0 -20   44.09   40.95
   3 -10  15 1141.21   55.18
   8 -13  11   67.25   48.56
  -4 -11  17  126.05   44.64
   0   1 -16    7.65   22.71
   4 -10  14  211.05   38.21
   4   0 -12   71.82   17.79
   2  -4   9   34.70   16.95
   8 -10   8  274.27   33.74
   4 -11  15  752.38   52.13
   3  -9  14   46.43   29.72
   3 -11  16   26.84   39.23
   1 -12  18  137.98   49.69
   5  -6   9 1450.57   40.12
   6 -12  14  236.55   53.70
   4  -1 -19  246.94   38.10
  -3   1 -13   92.66   22.96
   3  -1 -21   22.62   40.49
  -8  -1 -10  124.36   23.77
  -6   0 -13  177.45   25.32
   3   0 -16    4.07   23.34
   7  -7   7   63.43   20.15
   9 -10   5  142.62   32.23
   2 -10  16  400.27   45.49
   4 -12  16  127.59   47.69
   6  -2 -17    6.89   30.69
  -6   0 -17    5.62   33.41
   4  -4   7  110.86   15.45
  -8  -1  -9  125.43   19.86
   6  -7   9  172.62   24.98
  -8  -1  -8    7.39   15.63
   6  -8  10  195.60   30.89
   2   0 -18  402.33   34.39
   2  -9  15  646.74   44.32
  -5  -9  15    3.33   31.24
   3 -12  17  363.61   53.67
  -8  -2 -18  333.82   54.97
   0   0 -20 1964.64   62.72
   1  -5  11   11.04   19.03
  -4  -2   5   25.92    9.98
   1   1 -14  332.79   26.07
   2   1 -11 1173.99   33.41
  -3   1 -12   34.28   18.85
  -2   1  -6  281.92   14.60
   8 -14  12   44.83   57.74
   4  -8  13  172.47   32.22
   2 -11  17  500.88   51.47
   5  -1 -15  340.79   28.95
   3  -5  10  139.96   21.67
  -3   0 -20    6.06   37.49
   8  -4 -17   23.98   35.92
  -3   1  -8  441.35   19.89
  -6   0 -12   51.54   21.96
   4   0 -11   71.40   16.37
  -1   1 -16  227.45   26.91
   5  -2 -20   61.71   39.59
  -6   0  -6 1008.09   23.54
   5  -9  13  191.88   35.65
   1   0 -19   18.97   28.95
   7  -6   5  245.88   20.03
  -1   0 -20  111.19   34.15
  -6  -1 -19   60.05   43.83
  -7  -1 -16  192.95   39.74
   9  -8   2   74.46   20.42
   4  -5   9 1035.82   32.71
  -6   0  -8  618.47   23.54
  -6   0  -7  919.08   24.76
   7  -3 -17   20.72   32.96
  -6   0 -11   40.49   19.19
   3   0 -15  479.62   29.91
  -9  -3 -18   -0.04   10.62
  -6   0 -10  453.41   24.65
  -6   0  -9  291.48   20.73
   5  -1  -5   15.72    7.98
   9  -4  -9  644.80   23.19
  -3   2 -15  833.89   40.80
  -5   1 -15  291.16   32.99
   3  -6  10  186.35   24.45
   2   1  -7 1454.90   30.75
   1  -5  10  622.06   31.44
   3   0 -21 1092.53   60.10
  -1  -6  11  309.05   27.95
   8  -5  -1  202.75   11.15
   2  -4   8  617.91   26.84
   6  -1 -15  278.68   31.48
  -2  -1   3 6734.09   42.18
  -5   1 -18  389.05   42.15
   0  -4   9  133.27   19.32
  -3  -2   5 2360.82   34.52
   9  -4 -13  361.73   31.20
   0  -1   3 1076.52   18.30
   3   1  -7  553.34   20.60
   0   2 -12 2565.50   54.15
  -1   1  -4 2823.92   32.41
   9  -4 -11  459.63   26.74
  -7  -4   4  115.09   14.56
   1  -3   7  109.37   15.26
  -2   2 -14  464.85   31.37
   5 -12  15  294.19   53.08
   7  -8   8   44.32   22.76
  -2   1 -16  115.84   25.97
   5 -10  14  206.40   40.53
   2  -8  14  354.17   34.33
   0   1 -15  127.45   32.77
  -1  -5  11    2.83   18.41
   6 -13  15  130.07   59.81
  -5   0 -18    9.40   36.59
   2 -12  18  225.97   53.10
   4  -7  12   -2.14   25.05
  -4   0 -19   40.84   36.54
   8  -9   7  167.59   27.67
   4  -1 -18   24.58   30.49
   5  -8  12  132.49   30.07
   3  -1 -20   98.67   38.32
   1  -6  12   18.76   21.01
   5 -13  16   66.54   52.15
   1  -4  10   20.23   16.60
   5  -1 -14   34.41   20.66
  -9  -2 -12   36.61   28.02
   4   0 -10   13.89   14.19
  -3  -5  11  225.34   23.31
   2   0 -17   10.63   24.12
   0  -7  14  370.45   31.96
   7 -11  12  683.25   48.60
   1   1 -13   41.47   17.71
  -3 -11  18   25.98   43.74
  -8  -2 -17   57.67   44.47
   0  -5  12   -5.97   19.72
  -7  -1 -19   46.38   49.08
   7 -10  11   44.51   33.07
  -3   1 -15    3.01   24.70
   7 -12  13   20.95   46.79
   0   1  -8   24.96   14.28
   9 -11   7   25.08   36.56
  -7  -1 -15  155.72   36.37
  -3  -2   6   68.74   12.59
   6  -3 -20   15.14   42.91
  -5  -5  10  350.73   26.31
  -1   1 -15   35.44   21.64
   5  -7  11   71.85   24.63
   1   0 -18  176.55   30.27
  -2  -6  13  287.75   28.09
   0   1  -9   80.75   16.44
  -6  -1 -18   51.49   39.06
  -4 -10  17   33.69   38.34
   5  -2 -19  152.85   37.03
   3   0 -14  108.70   20.92
   4   0  -9   34.91   13.19
   7  -4 -20    4.68   47.60
   5  -1 -13   97.96   19.93
  -9  -2 -11  638.64   34.33
   6  -2 -15    1.53   23.28
   1  -2   5 2769.31   38.03
  -9  -2  -5  518.28   17.22
   8  -3 -15  275.58   32.98
  -6   0 -20  479.91   48.30
  -1   2 -13  302.85   26.71
   3   1  -8  449.88   21.07
   0   2 -10 4825.54   65.25
   3   1  -9  431.92   22.43
  -1  -4   9  330.29   23.67
   7  -6   4  295.94   21.33
   6  -2 -20  385.86   49.22
  -1   2 -12  264.13   24.86
   1   1  -6 1649.56   30.32
   1  -4   9  327.36   23.23
   4  -9  13  398.88   39.89
   8  -7   3  209.33   20.50
   2  -7  13   42.90   25.06
   6 -10  13  120.10   38.18
   8 -12  11   54.84   42.67
  -1  -6  13  249.02   27.96
   8 -11  10   30.82   37.63
  -2   1 -15   78.59   24.86
   6 -11  14   16.98   41.52
   0   1 -14   37.36   19.16
  -1   0 -19   37.97   29.93
   7 -13  14  119.63   54.75
   4  -1 -17  321.94   31.14
   3  -6  12  110.10   25.35
  -9  -3 -17   37.04   55.23
   6  -9  12  170.25   34.30
   8 -13  12   20.06   53.06
   4  -2 -21   47.36   40.62
   7  -9  10  506.52   36.12
  -5  -4   8   65.21   16.14
  -2   0 -19  222.40   38.00
 -10  -3 -12   59.40   25.90
   2   0 -16   31.36   22.71
  -5   0 -17  107.57   33.93
   6  -6   8  667.30   29.52
   3 -10  16  112.73   38.52
   6  -5   6   84.52   15.27
   1   1 -12 1292.84   37.06
   4 -10  15    3.39   35.25
  -4   0 -18   -5.08   32.85
   4 -11  16   87.55   43.07
   3  -1 -19  189.81   37.36
   3 -11  17   40.17   42.86
  -5   0 -14   32.00   24.19
   5  -5   8  338.92   22.33
   8 -10   9   76.21   32.02
   3  -9  15   20.98   30.52
   6 -12  15   47.07   52.39
   1  -7  14  127.83   29.76
  -3   1 -14  172.03   25.44
  -4  -5  11  607.23   29.71
   5  -1 -12  496.84   26.18
   0  -6  13   13.26   22.13
  -9  -2 -10   74.23   23.96
   4 -12  17   50.06   50.43
   8  -4 -15    6.64   29.71
   6  -4   3  257.10   13.68
   4  -9  14   79.99   31.00
   0   0 -18  301.32   32.64
  -6  -4   7   73.32   14.56
   3 -12  18   96.89   50.04
   9 -10   6  158.20   33.63
  -5  -1 -20  283.08   48.97
  -6  -1 -17   68.01   36.54
   1   0 -17    3.77   23.58
  -4  -4   9   23.74   16.36
   1  -1 -21   52.45   38.50
   6  -3 -19   15.04   37.69
   2  -1 -20   47.60   35.30
   7  -3 -15   28.46   27.68
   3   0 -13  462.94   26.96
   5  -2 -18   24.00   30.19
 -10  -3 -11  564.04   35.73
  -5   0 -13   75.47   23.21
   4  -1 -16   23.68   22.35
  -7  -1 -13   71.13   28.30
  -9  -2  -9  313.51   24.67
   7  -4 -19   81.83   41.79
   8  -5   0    0.79    8.83
  -2   2 -12  775.15   33.21
  -1  -5  10  705.16   32.55
   8  -3 -13  489.46   32.06
  -1   2 -11  468.36   26.68
   8  -3  -9  336.35   20.17
   4  -1 -21  751.64   54.82
   5  -1 -18  319.88   38.17
   5  -9  12  259.35   36.79
  -3  -5  10  155.59   21.57
   5 -10  13  638.87   48.95
   6  -4   2  653.70   19.00
   7  -2 -12  230.48   24.34
   8  -3 -10   20.11   16.95
   1  -6  11  321.59   27.68
   8  -3 -11  215.46   22.58
   5  -8  11  294.42   33.75
  -4   1 -13  560.36   32.63
  -5  -4   7  618.44   25.58
  -4   1 -17  357.96   37.98
  -1  -3   8 3020.51   49.17
   1   0 -21  399.37   45.74
  -6   0  -4  889.35   18.87
  -3  -3   7  591.58   24.03
  -5  -3   6  501.11   20.93
   2  -9  16  191.73   37.23
   5 -11  15  104.49   42.93
   6  -8  11   69.38   28.54
  -2   1 -14    2.35   20.96
   5 -12  16   27.32   47.32
   3  -8  14  189.09   33.15
   8  -8   7  114.67   26.59
   5  -6  10   13.93   19.17
  -3   0 -18   20.17   30.79
  -9  -3 -16   73.82   48.36
  -2  -4  11   43.39   19.39
  -8  -2 -15   74.70   36.83
   7  -7   8  246.91   24.78
   6  -7  10   35.30   21.89
   5  -1 -11  277.59   20.80
  -1   0 -18  118.37   29.20
   2  -8  15   15.30   28.92
   4  -2 -20  115.29   39.65
   7  -8   9    6.11   24.18
  -5   0 -16   10.96   29.34
   2  -3   8   70.70   16.00
   3  -1 -18   20.41   30.06
  -2   0 -18  420.27   36.47
   8  -9   8   42.07   26.35
   0  -1 -21  157.34   40.08
   3   0  -6    3.13    9.76
  -9  -2  -8   45.85   18.43
  -4   0 -17   68.81   31.38
   3  -3   7  618.85   22.76
   7 -11  13   88.38   42.33
  -2  -5  12  207.63   23.56
   5  -8  13  164.77   32.68
  -7  -2 -18   29.55   46.19
   7  -6   6  103.02   17.77
 -10  -3 -10   40.61   26.41
   7 -12  14   83.40   48.94
  -6  -1 -16   -0.47   33.07
  -1  -1 -21   47.08   39.50
  -1   1 -13   33.21   20.18
  -3 -11  19    1.07   48.16
  -9  -2  -7  744.22   24.59
   7 -10  12  106.76   35.32
  -9  -2  -6   27.03   13.12
   5  -3   3   85.37    9.67
   4  -4   8   54.92   14.80
   6  -2 -13   28.74   19.96
  -4  -1 -20   85.86   42.07
   8  -5 -18   25.51   44.46
   3   0 -12  102.23   17.78
   9  -5 -12  160.93   27.04
   4  -1 -15  360.94   28.19
   6  -3 -18  120.89   35.34
  -7  -1 -11    3.94   21.85
 -10  -3  -9  590.75   30.25
   5 -11  14  362.70   47.59
   5  -1  -4  204.73    9.37
   9  -6  -2  131.99   10.84
  -9  -2 -15  315.54   46.16
  -1  -2   6  574.26   20.97
   7  -4   0  240.64   10.50
   1   1  -7  208.44   16.34
  -4  -3   7 1224.66   31.08
   3  -6  11  262.95   27.82
  -7  -1 -18  457.09   50.57
   0  -3   8  124.21   16.50
  -6   0 -18  661.69   51.62
  -1   1  -5  738.30   20.55
  -3   0 -21  240.43   34.30
   6  -2 -18  356.04   41.50
  -4  -4   8   50.72   15.66
  -2  -2   6 2122.41   35.44
   2  -3   7 2536.10   43.55
  -1   0 -21  352.52   45.83
   0  -2   6 2287.26   37.24
  -8  -1 -11  223.50   28.31
   1   1  -8 1478.97   32.97
   0  -6  12  226.05   26.65
   9 -11   8   82.58   36.32
   0  -7  15   43.41   29.39
   8 -12  12  255.24   49.02
  -2   1 -13  129.95   22.13
   1   0 -16   71.21   23.02
   0  -2   7   85.44   13.90
  -5  -1 -19   32.12   38.97
   8 -11  11  191.20   40.38
  -3  -5  12   32.00   21.56
   8 -13  13   26.22   55.13
  -5   0 -11  278.55   22.35
   5  -1 -10  748.15   25.64
   6 -11  15   60.84   49.22
  -2  -6  14  222.77   29.02
   0  -5  13   25.57   21.50
  -9  -3 -15  174.33   45.58
  -4   0 -14   36.43   24.47
   6  -9  13  155.94   37.50
  -3   0 -17   21.31   28.63
   7  -4 -18    1.07   36.24
   5  -7  12   36.27   27.90
  -1  -6  14  109.86   25.11
   7  -9  11  241.49   33.58
   3 -10  17  817.85   54.88
   3  -1 -17  139.06   27.99
   4 -11  17  305.68   50.11
   4  -2 -19   34.86   34.84
   3 -11  18   27.66   46.20
   4 -10  16  209.11   42.47
   8  -4 -13   58.47   25.37
   2   0 -14   91.85   20.48
  -1   0 -17   -4.47   24.78
  -3  -1 -20   98.72   40.00
   8 -10  10  297.01   37.11
   6  -2 -12  694.73   29.05
   4  -2   2   43.29    6.37
  -5   0 -10  473.42   24.58
  -7  -2 -17   97.93   42.94
  -2   0 -17   -5.44   24.58
   0  -1 -20  100.45   36.49
   3  -9  16  112.12   37.63
  -3  -6  14   23.60   23.49
   4 -12  18   52.58   43.86
   5  -3 -20  194.74   43.01
   7  -3 -13    4.00   22.18
  -8  -3 -18   78.33   53.90
   9  -5 -11   66.85   22.62
  -4   0 -16  208.50   31.44
   9  -9   5    5.67   24.88
  -7  -4   6  180.04   16.11
  -2  -1 -20   46.28   36.97
   4  -6  12    5.06   22.56
   4  -1 -14  112.69   21.32
 -10  -3  -8   74.79   22.67
  -5   0  -9   63.06   15.22
   5  -2 -16  129.15   27.96
   8  -5 -17   98.06   40.39
   9  -5 -10   61.37   20.29
  -6  -2   3   10.33    7.41
   7  -4   1   20.46    7.95
  -5   0 -19  518.52   50.03
   7  -3 -18  444.83   44.42
  -2  -4  10 1060.79   36.00
   1  -7  13  307.17   31.82
   0   1  -6 1646.80   30.96
  -5   0  -3  705.94   15.00
  -6  -3   5  141.49   13.66
  -4  -1   2  129.17    7.02
   7  -5   2  888.32   23.34
   8  -8   6  292.45   28.22
  -3   1 -16  296.63   32.86
  -9  -2 -13  363.76   38.89
   3  -8  13  304.88   35.68
  -4   1 -15  389.49   33.47
  -3  -1   3  228.32   10.23
  -1  -4  10   21.15   16.99
  -2  -5  11  460.07   30.06
  -3   1 -11  249.86   22.45
  -7  -1  -3  172.75    9.03
   1  -3   8 3073.72   49.76
   1  -1   3  458.44   13.56
   4  -9  15  461.40   41.74
   1  -7  15   12.95   25.65
   9 -10   7  211.38   31.76
   3   0 -11  967.72   30.83
   5 -11  16  206.27   45.86
  -2   1 -12   87.95   19.93
   0  -6  14  634.76   36.28
   6  -6   9    6.75   18.77
   5 -12  17  197.39   55.24
   6  -8  12   64.42   30.13
   5  -1  -9   60.53   13.77
  -4   0 -13  118.96   23.60
   2  -1 -18  151.25   29.75
  -5  -4   9 1048.12   32.28
  -8  -2 -13  136.71   34.48
   5 -10  15  326.37   42.95
   1  -1 -19   27.73   31.70
   0   0 -16   49.48   21.84
   6  -3 -17   54.04   29.94
  -7  -1  -9  109.16   20.24
  -4  -5  12   19.57   19.42
   1   0 -15    9.57   19.86
  -4  -1 -19  247.25   43.14
  -5   0  -8  107.51   14.71
  -5   0  -6  251.89   14.77
   3  -8  15  420.82   38.71
  -1 -11  20   47.18   31.66
  -5   0  -7 1013.98   26.56
   5  -5   9   12.29   17.21
   3  -2 -20   -2.88   36.97
   2  -6  14  176.08   29.45
   6  -2 -11  116.79   18.30
  -5   0  -4   12.72    7.88
  -9  -3 -14   91.84   40.07
  -5   0  -5  792.18   19.49
   6  -4 -20  179.15   48.83
  -3 -10  19  310.57   50.04
  -1  -7  16  234.95   38.74
   3  -1 -16  288.50   28.97
   2  -8  16  145.79   36.15
  -6  -1 -14   30.74   28.90
   7  -8  10    6.84   24.66
   7  -4 -17   79.33   35.90
   2  -2 -21   27.75   38.88
  -7  -2 -19   33.15   51.13
   7  -5 -20  160.04   43.04
  -3   0 -16    7.02   26.09
   7 -11  14  580.07   53.55
   4  -8  14   74.64   29.87
   4  -2 -18  138.23   33.54
   8  -9   9  181.65   31.23
   2   0 -13   -4.13   16.53
  -7  -2 -16  251.14   41.93
  -6  -4   8  843.61   28.57
   5  -6  11  341.25   27.43
   4  -1 -13  505.78   27.80
   6  -7  11  110.31   25.30
  -1   0 -16   62.69   23.95
   4  -3 -21  155.22   33.72
   6  -4   4  644.09   20.03
   0  -1 -19   65.40   31.97
  -8  -3 -17  146.11   48.75
   7  -7   9  125.70   24.08
  -4   0 -12   66.75   20.15
   5  -3 -19   41.99   35.06
   5  -1  -8  537.89   19.84
   6  -2 -10 1067.96   29.94
   9  -5  -9   14.35   17.40
   8  -4 -11    2.62   20.56
   9  -5  -7   23.16   13.23
  -2   0 -20  435.72   45.47
  -3   1  -9  441.49   23.14
  -1   1  -6 1586.19   30.24
  -3   1 -10  371.91   23.31
   2  -2   5  621.64   19.85
   0   1  -7 1249.02   29.46
   2   1 -10  142.48   18.49
   8  -7   4  149.00   20.52
   2  -5  11  439.53   29.25
  -7  -4   5   94.22   14.62
  -3  -4   9 3398.53   57.23
   6  -2 -16  613.56   38.43
  -5  -2   4  136.55   11.00
   2   0  -2 1012.11   12.87
  -2   1  -7 1529.71   32.30
   2   1  -9 1361.78   33.80
   8  -4 -16  440.15   40.13
  -5   0 -15  367.69   34.91
  -2  -3   8   74.15   15.85
   7 -12  15   37.16   50.40
   1  -5  13  142.08   25.78
   7 -10  13   14.51   37.69
   9 -11   9   59.57   38.51
   8 -12  13    4.10   51.11
  -3  -1 -19  167.06   38.45
   3   0 -10  105.86   16.58
  -2   0 -16   31.25   23.43
  -4   0 -15   47.76   26.54
   6 -12  16   75.91   49.91
  -2  -5  13 1473.90   45.88
   0  -7  16   -3.95   27.11
   8 -11  12   20.89   41.41
   7  -6   7   91.80   18.88
   8 -13  14   45.95   58.54
  -1  -5  13  140.63   22.67
  -1  -1 -19   30.73   32.60
   5  -2 -15  461.17   30.65
   2  -4  11   40.77   19.52
   1  -6  14   90.14   24.87
  -8  -2 -12  209.01   31.69
   4  -7  14  187.97   33.29
   2  -1 -17  161.03   28.14
   9  -8   4  109.59   23.12
   6 -10  15  144.19   47.05
   3  -5  12   21.67   22.79
   8  -7   6   92.19   22.03
   3  -7  14  164.96   31.34
   6  -3 -16  160.42   31.22
  -9  -4 -17  268.37   57.14
   8  -5 -16   13.36   34.86
   2  -7  15  154.68   30.78
  -6  -1 -13  252.91   27.63
   1   0 -14   30.46   18.74
   6  -9  14  115.19   39.49
   7  -3 -11   39.74   19.00
  -8  -4   4  464.59   17.84
   7  -9  12  614.93   41.78
   4 -11  18  107.10   48.64
  -3  -5  13  156.36   24.07
   3 -10  18  108.02   42.93
   3  -1 -15   16.06   20.27
  -4  -1 -18   25.46   33.63
  -9  -3 -13   16.70   35.26
   4 -10  17   51.75   40.40
  -2  -6  15   42.22   25.69
  -4   0 -11   38.66   17.31
   1  -2 -21  115.52   40.25
   8 -10  11  143.63   37.75
  -1  -6  15   -5.42   25.90
  -5  -1 -17   26.21   31.58
   4  -4   9   33.28   16.57
  -7  -2 -15   13.28   34.76
   5  -7  13   13.59   26.81
   7  -4 -16   22.92   31.87
   6  -4 -19   15.86   38.84
   0  -5  14    4.74   22.41
   4  -2 -17   34.23   27.37
   7  -5   4  449.31   19.34
   5  -1  -7   27.01   10.36
   6  -2  -9  112.82   15.23
   7  -5 -19   24.98   43.99
  -8  -3 -16   47.61   42.29
   7  -3 -10  864.03   28.12
   6  -2  -5   16.14    8.36
   2  -1 -21  557.34   49.55
   0  -4  10 2052.29   48.03
  -2   1 -11 1221.87   37.42
  -1   1  -7  223.69   16.45
  -3   0 -19  789.46   50.02
   1  -2   6  581.28   21.32
   7  -3 -16  661.52   42.10
   2   1  -8  139.58   16.22
  -2   1  -8  139.39   15.99
  -2   1 -10  133.18   18.90
  -2   1  -9 1384.98   35.17
   4  -6  11  235.20   27.31
  -1   1  -8 1514.90   34.01
  -1   1 -10 1157.23   34.54
   4   0  -8  146.70   14.84
   2   0 -12  649.41   28.24
   9  -9   6   50.82   24.76
   4  -1 -12   12.35   16.33
   9 -10   8  142.67   34.07
   4  -9  16  134.46   38.01
   5 -11  17  172.23   49.03
  -5  -5  12  309.70   28.32
   0  -1 -18    5.64   27.59
  -4  -2 -20  140.91   43.57
   1  -7  16  444.36   38.74
  -1   0 -15   21.18   21.20
   4  -3 -20   64.82   38.89
   5 -10  16   71.38   39.38
   6  -8  13   83.02   32.98
   5  -2 -14   66.68   21.78
   0  -2 -21    2.99   37.86
  -8  -2 -11  102.80   25.02
   0  -6  15  137.06   27.60
   5  -3 -18  234.30   37.53
  -2   0 -15   -1.28   22.16
  -4   0 -10   15.79   15.24
  -2  -2 -21    0.04   21.72
  -6  -1 -12   23.45   20.52
   4  -6  13   49.23   26.59
  -3  -1 -18   26.51   30.27
   2  -1 -16  105.58   24.30
   3  -8  16   40.86   31.84
  -3   0 -12  127.69   21.26
  -1  -2 -21   90.29   35.23
   1  -1 -17   47.89   24.67
   6  -3 -15  104.76   28.60
  -2  -3  10   51.53   17.50
   7 -11  15   29.16   49.83
  -4  -5  13 1126.22   43.48
   6  -6  10  413.09   29.61
   7  -8  11   87.71   31.17
   2  -8  17   -0.50   33.48
   8  -8   9   17.67   25.01
   3  -1 -14  167.12   22.23
   8  -5 -15  196.22   35.12
  -9  -4 -16   25.42   49.66
  -6  -2 -19   45.88   42.71
  -2  -1 -18  147.39   33.94
   8  -9  10   34.52   29.52
   3  -3 -21    5.24   31.73
  -5  -4  10    5.16   16.37
   2  -6  15   75.91   28.05
  -9  -3 -12  169.62   32.85
   1   0 -13    1.29   17.22
   0   0 -14  142.14   21.73
   8  -6 -18  221.33   44.65
   7 -12  16  135.43   59.57
  -7  -4   7    6.15   14.11
  -7  -2 -14   51.88   32.06
   3  -2 -18  200.42   33.72
  -7  -1  -5   14.30   10.55
  -4   0  -9   41.71   13.91
   1  -2 -20   29.60   34.17
   5  -5  10  272.20   23.30
   7  -4 -15   28.39   28.73
   8  -4  -9   46.92   16.99
   7  -3  -9   91.84   15.38
  -8  -2 -16  372.06   45.31
  -7  -1 -14  388.37   35.89
   3   0  -5 2452.10   30.90
  -1   1  -9  468.03   23.15
  -1  -1   4 2727.70   31.91
  -8  -3   1   95.27    8.24
  -3  -3   8  833.80   28.46
   4   0  -7   71.45   12.33
  -1   1 -14  359.21   29.11
   2  -6  13  293.45   30.85
   0   1 -13  635.11   32.02
   0  -3   9  693.99   28.05
   6  -2 -14  694.57   35.90
   3  -4   9 3441.81   57.42
   9  -5 -13  276.31   31.40
  -4  -3   8  135.88   16.24
   1   1 -11    3.73   16.06
   5  -9  14  301.66   41.93
   1  -5  12 1091.59   41.40
   2  -4  10  994.61   35.89
  -1  -2   7  647.81   22.91
   0  -1   4  266.79   13.22
  -2  -1   4  362.21   13.97
  -7  -1  -4 1510.10   23.85
   8  -4 -14  263.59   32.14
  -2  -1 -21  480.92   44.12
   4  -8  15    4.74   31.33
   5  -9  15   15.40   35.27
   7 -10  14   18.45   38.95
  -5  -2 -20   46.97   38.89
   8 -12  14  270.64   58.55
   3  -6  14   53.19   27.58
   6 -12  17  193.03   55.50
   8 -11  13  218.75   49.36
   6 -11  16   33.16   47.19
  -5  -1 -14   20.45   24.28
   0  -1   5    7.57   10.73
  -4  -4  11  260.87   22.44
  -5  -1 -16   78.54   30.87
   4  -2 -16   78.13   26.83
  -8  -3 -15  232.17   40.65
   2   0 -11   75.81   16.23
   2  -2 -19   25.30   32.91
   6  -2  -8 1585.89   30.50
   6  -7  12   14.15   25.34
  -6  -1 -11  153.95   20.89
   5  -6  12  100.39   25.45
  -3  -2 -20    2.06   39.04
  -3   0 -14  107.43   24.21
   4  -1 -11 1564.42   37.57
  -3  -3  10   38.04   17.62
   9 -11  11   11.39   44.93
   7  -7  10  233.53   27.75
  -2  -5  14   -5.49   21.94
  -8  -2 -10  576.78   29.87
   1  -6  15   15.48   25.61
   5  -2 -13  660.30   30.65
   1  -8  18    1.92   35.74
  -4  -2 -19   47.23   38.60
  -6  -4   9  247.18   20.25
   7  -6   8   69.25   19.25
   5  -4 -20   15.42   42.92
   6  -4   5   30.12   11.56
   3  -7  15   63.21   28.74
   8  -7   7  110.56   22.07
   7  -9  13  120.68   37.91
   0  -1 -17   24.19   26.67
  -4   0  -8  157.17   15.73
  -1   0 -14   25.48   20.76
   4 -11  19  181.34   54.40
   4  -7  15  105.26   31.79
   4  -3 -19  229.82   39.83
   2  -7  16   82.95   29.92
   4 -10  18   43.83   45.32
   8 -10  12  461.09   45.14
   5  -3 -17   10.23   30.19
  -2   0 -14   89.94   22.80
  -8  -4 -18  308.05   60.42
   6  -9  15   27.96   37.72
   2  -1 -15   62.33   21.42
  -2  -4  13  144.30   24.50
   3  -5  13  138.84   25.58
  -1  -2 -20   38.91   36.00
   7  -3  -8  955.33   24.94
  -7  -2 -13    5.25   27.94
  -4   0  -7   62.10   12.59
  -9  -3 -11   30.13   27.70
  -7  -3 -17   34.15   39.20
   8  -5 -14   35.78   28.57
   6  -5 -20   13.81   35.35
  -6  -1 -10   42.43   17.88
  -8  -2  -5   13.52   12.19
   8  -4  -7   31.71   11.89
   3  -5  11  208.16   24.53
  -1  -5  12 1150.01   42.40
  -7  -1 -12  533.43   34.63
  -1  -4  11  635.65   31.00
   4  -7  13  234.30   31.75
   7  -3 -14  808.25   38.14
   9  -8   3  341.71   25.73
   1  -6  13  288.00   29.78
   0   1 -12    5.84   17.55
   1   1 -10 1067.22   32.47
   8  -7   5  378.60   26.00
  -2  -2   7  132.77   14.62
   4  -5  10  157.82   21.84
   5  -2 -17  663.66   41.12
   2  -1 -19  278.31   36.71
   1  -1 -20  506.07   44.72
   3   0  -7 1117.30   26.71
   6 -10  14  999.94   57.78
   7  -5   3  272.22   16.93
   2  -5  12  202.00   25.97
   3  -2 -21  761.20   54.03
   3  -7  13  229.36   32.10
  -2  -6  16  329.95   36.00
  -3  -5  14   45.86   25.14
  -3  -1 -17  113.72   31.17
   1  -1 -16  200.10   26.64
   9 -10   9  363.74   38.89
   9  -9   7   40.99   27.07
   5 -11  18  165.27   52.86
   4  -9  17  907.70   54.76
  -1  -1 -17   28.97   28.05
   5  -7  14  134.70   32.83
   3  -1 -13   98.43   19.20
   1   0 -12   62.84   17.34
   4  -5  12   32.64   23.67
  -5  -1 -13   91.30   24.62
  -3  -4  12   52.03   19.47
   3  -3 -20   10.50   36.86
  -3   0 -10  125.35   19.04
   5 -10  17  253.22   46.24
   1  -7  17   25.24   29.89
  -2  -1 -17  160.43   30.39
  -3  -6  16   -2.92   25.66
   7  -5   5  207.59   16.71
   8  -6 -17   29.98   41.18
   0  -5  15    5.57   24.97
  -4  -3  10   15.04   16.91
  -2   0 -11   75.13   18.29
   1  -2 -19  194.24   36.39
   2  -3  10   45.98   17.36
  -7  -3 -19   51.51   46.08
  -5  -2 -19  181.99   43.13
   0  -4  13   55.19   21.91
   4  -4  10  329.17   23.67
   0  -6  16  829.03   43.85
  -6  -3   6   81.82   13.65
   3  -8  17  782.99   50.02
  -8  -2  -9   63.89   20.09
  -4  -1 -16   35.35   28.05
  -8  -3 -14   35.96   34.54
   2   0 -10   37.42   14.84
   5  -2 -12   77.81   19.13
   6  -2  -7    3.49   10.06
 -10  -4 -11   37.43   32.38
   3  -3   9    6.23   14.91
   6  -4 -17   52.91   34.06
   7  -8  12   23.82   29.10
   7 -11  16  421.44   60.18
   4  -6  14   28.66   27.21
   8  -9  11   78.84   33.00
   4  -1 -10  239.25   18.79
  -4  -2 -18  152.50   37.19
  -6  -2 -15    8.72   30.44
  -8  -4   5   47.27   12.57
   3  -2   6   61.38   11.32
   7  -5 -17    2.76   36.61
   5  -4 -19  261.45   41.48
  -6  -1  -9  332.88   21.48
   8  -8  10  353.24   33.06
   4  -3 -18  129.05   33.17
  -8  -4 -17   51.49   46.78
   7  -4   2   63.07    9.73
   7  -3  -7  146.66   13.26
   9  -6 -12  110.72   29.21
   8  -4  -6  406.13   15.06
  -8  -2 -14  385.41   40.70
  -3  -4  10  405.56   25.80
   9  -7   2  187.58   18.23
   1  -3   9  176.09   19.01
  -7  -3   4  888.92   21.63
   0  -4  11  147.37   22.10
  -6  -1 -15  293.12   36.75
   1   1  -9  486.78   23.61
  -1   1 -12 1394.83   40.78
   3  -6  13  548.84   36.33
  -7  -1 -10  869.28   34.68
   0   1 -11  292.51   23.22
  -2  -3   9 1552.12   38.67
  -1  -1 -20  500.58   45.33
  -1  -3   9  213.18   19.95
   2  -2   6 2212.68   36.87
  -5  -1 -18  348.15   42.33
   8  -8   8  335.58   32.11
   8  -4 -12  738.92   33.66
  -4  -4  10  304.62   23.17
   2  -8  18  100.90   41.11
   8 -12  15    2.91   57.78
   7 -10  15   72.31   44.24
   4  -8  16   60.65   36.09
   2  -5  14    9.35   24.02
   8 -11  14   68.44   49.21
  -1   0 -13    7.72   18.52
   6 -11  17   27.32   48.96
   0  -2 -19  128.70   34.07
   6  -6  11  220.09   25.55
  -4  -1 -14  135.40   26.10
   0  -1 -16   10.86   24.04
  -2   0 -13    9.52   19.03
  -2  -2 -19   13.74   33.17
  -5  -4  11 1352.86   40.67
   2  -1 -14    1.17   18.73
   1  -5  15    4.31   25.49
   1  -3 -21   24.13   31.00
  -9  -3 -10  197.66   26.86
  -5  -1 -12  486.27   28.70
  -1  -2 -19  197.70   36.85
  -2   0 -10   48.38   16.76
   0  -7  18    6.77   33.61
  -9  -5 -17    0.04   10.65
   9 -11  12   40.55   42.14
   9  -8   6   17.69   23.29
   1  -8  19  144.49   40.95
   5  -5  11  379.36   27.64
  -4  -4  12  190.43   22.29
   1  -6  16   47.82   28.82
   6  -7  13  106.17   29.81
   1  -1 -15   31.16   20.21
   1   0  -8   67.14   14.29
   8  -7   8   38.08   21.39
  -7  -4   8  222.03   19.77
   3  -7  16   -4.43   32.29
   8 -10  13   87.21   40.02
  -2  -5  15  383.52   32.06
   5  -6  13  234.20   29.20
  -9  -4 -14   11.30   41.50
   3  -2 -16   77.14   23.98
  -1  -5  15    6.18   23.09
   7  -6 -19    6.43   50.21
  -1   0 -10    0.50   15.53
   6  -5 -19  187.80   45.99
   2  -7  17  612.62   44.82
   7  -7  11   71.59   26.23
  -4   0  -3  983.54   16.56
   3  -3 -19   40.02   33.71
  -8  -2  -8  394.98   22.84
   3  -1 -12   44.00   16.30
   2  -3 -20   17.92   36.55
   5  -2 -11  240.31   20.67
   4  -2 -14  186.08   23.72
  -6  -2 -17    7.56   37.60
   4  -7  16   23.63   31.90
   1  -2 -18   48.27   30.07
  -6  -1  -8  445.71   21.29
   7  -4 -13   54.91   24.58
  -2  -1 -16  103.16   28.10
   6  -9  16   49.07   40.86
   8  -6 -16  157.80   40.15
   7  -6   9   86.52   21.48
   0  -3 -21   26.69   26.70
 -10  -4 -10   34.83   30.79
   4  -4 -20  140.19   41.59
   2  -2 -17  162.12   29.43
   6  -2  -6  678.80   17.71
   6  -3   2   10.28    7.06
   7  -3 -12 1266.22   40.05
  -3  -3   9    6.79   15.07
   0   1 -10    6.28   15.97
   1  -2   7  636.62   23.51
  -1   1 -11    6.52   16.11
  -4   0  -2 1075.61   14.70
  -7  -1  -8 1140.75   32.66
   2   0  -3 1558.26   19.59
   5  -8  14  252.06   36.87
   3  -4  10  405.10   26.04
  -2  -4  12 1155.33   40.84
   1  -4  11  604.70   30.94
  -5  -2   5 1424.46   26.83
  -2  -1 -19  290.58   39.17
  -1  -4  12   10.94   19.35
   1  -1 -18  325.08   35.80
  -4  -3   9 1524.17   39.05
   2  -3   9 1427.14   37.47
  -3   0 -13  464.16   29.53
   3  -2 -19  539.06   43.48
   1  -1   4 2618.49   31.81
   4  -5  11  579.47   32.41
  -7  -1  -7  570.02   23.04
   3  -3   8  780.33   28.00
  -3  -4  11 3571.67   64.18
  -3  -1   4  313.08   12.75
   6  -2  -4 1510.82   18.84
   9 -10  10   33.44   36.06
   9  -9   8  216.50   31.11
  -6  -4  10 2363.41   48.21
   5 -11  19   33.16   39.60
  -2  -6  17   -4.63   28.05
   0  -3  11   84.91   18.99
  -5  -2 -18    7.88   36.94
  -1  -6  17  320.60   36.18
   4  -9  18   53.93   39.85
   3  -4  12   41.66   21.75
  -4  -2 -17   34.73   31.89
   5 -10  18   54.06   45.37
   4  -3   8  149.13   16.03
   1   0  -7   64.18   13.45
   7  -8  13   26.45   33.38
   1  -7  18  520.41   44.38
  -2   0  -9    1.27   14.72
   4  -1  -9 1164.99   28.77
   5  -7  15   31.94   32.72
   7  -5   6  897.10   27.57
  -3  -6  17  452.78   40.93
  -3  -4  13 1652.75   46.24
  -5  -1 -11  269.97   23.76
   6  -3 -12   11.46   19.08
   5  -3 -15   16.18   25.94
  -3  -2 -18  225.52   37.15
   5  -4 -18    8.95   34.72
   3  -8  18   96.08   37.61
   6  -8  15   11.92   36.21
   4  -5  13 1253.35   43.60
  -6  -3 -19   16.75   43.47
   0  -6  17    5.81   28.20
   4  -1  -6   34.23   10.18
  -5  -5  14  677.78   38.19
  -9  -3  -9   29.65   22.25
   8  -9  12   61.62   35.34
  -1   0  -9   76.86   16.31
  -3   0  -7 1131.53   26.64
   0  -5  16   13.35   26.27
  -6  -1  -7  489.84   20.54
  -7  -2 -11   21.26   22.91
  -7  -4 -18   11.45   48.44
   0  -1 -15  136.93   23.30
  -7  -3 -15   24.11   35.67
   7 -11  17   77.00   56.83
  -1  -2 -18   82.66   30.90
   2  -1   4  384.53   13.72
   7 -10  16    4.56   45.99
   1   0  -6   17.14   11.20
   8  -5 -12   98.36   26.11
  -8  -2  -7  204.49   18.30
  -9  -5 -16  141.87   59.01
   7  -3  -6  931.64   20.18
   3  -2 -15  792.48   35.66
   5  -5 -20   76.42   38.38
   8  -4  -5   91.38    9.36
   7  -4 -12  106.64   23.65
   8  -5   2   28.51   10.61
  -9  -3  -5   66.25   15.01
  -9  -3  -3    6.95    9.43
   9  -6  -1  615.18   15.10
   6  -3   1  407.16   11.24
   2  -2 -20  572.38   46.90
   9  -5  -8  138.03   17.04
  -3   0 -15  483.99   33.76
  -1  -2   8  376.11   20.57
   3   0  -9  249.53   18.40
  -5  -1 -15  275.70   32.40
   0  -4  12 3244.52   63.72
   8  -4 -10  672.52   28.40
  -1  -1   5  763.29   20.92
   1  -3  10 2734.83   52.12
  -7  -1  -6  308.21   17.79
   0  -2   8 1298.43   32.88
  -1  -1 -18  300.49   36.16
  -5  -3   7  102.24   14.86
   8  -6   3  164.08   17.14
  -1  -3  10 2750.27   52.17
   2   0  -4  361.73   13.42
   2  -5  13 1464.01   49.00
  -7  -3 -18  482.31   53.63
   5  -1  -6  390.15   15.63
  -4  -1   3 3210.15   28.69
  -4  -1 -17  367.43   38.18
   2  -8  19    5.74   37.30
   5  -9  17  124.77   41.30
   4  -8  17   17.27   35.83
   8 -11  15  167.33   53.56
  -2  -7  19  696.69   51.75
  -1  -7  19  101.59   37.19
   2  -1 -13  132.37   19.86
   6 -11  18   29.22   51.60
  -3  -1 -15   12.45   24.29
  -4  -5  15  592.50   37.16
   3  -6  16    0.18   29.06
  -6  -3   7  197.11   16.14
   4  -2 -13   67.23   19.37
   1  -1 -14  327.61   25.87
   8  -8  11  206.87   31.19
   3  -3  10   37.49   18.16
   3  -3 -18    9.63   30.49
  -2   0  -8   11.70   13.43
   6  -5 -18    6.24   35.92
   7  -6 -18    6.31   39.90
 -10  -4  -9    9.01   27.54
   2  -6  17   12.12   31.33
   6  -6  12   85.42   25.75
   6 -10  17  106.32   45.86
  -4  -6  17   22.35   30.87
   3  -5  14   74.76   27.81
   0  -7  19   45.07   35.85
  -1  -1 -15   46.11   23.86
  -6  -2 -13   27.16   24.93
  -3   0  -6   32.95   10.19
   5  -2 -10   94.98   16.40
   7  -9  15   29.13   42.97
   3  -1 -11  252.11   19.53
   8 -10  14  292.49   45.83
   8  -7   9  102.88   24.92
  -5  -4  12   84.33   20.09
   0  -3 -20   22.18   34.73
  -2  -1 -15   95.27   24.58
   8  -6 -15   11.62   33.64
   1   0  -5   49.61   11.63
  -3  -7  19   -0.99   35.78
   2  -2 -16  121.86   26.94
  -8  -3 -12  118.37   31.46
   4  -4 -19   38.01   36.84
   1  -6  17  299.64   35.95
   3  -7  17   47.59   31.59
   2   0  -8    8.50   12.65
  -4  -2 -16  117.63   29.72
  -4  -1 -12    6.12   19.65
  -5  -1 -10  736.84   28.53
   2  -7  18   47.48   34.62
  -4  -4  13  109.57   23.08
  -5  -3   9    4.38   15.31
  -1   0  -8   63.02   15.01
  -2  -5  16   74.79   26.35
   9 -10  11  310.53   42.26
   6  -7  14  118.88   30.48
  -1  -5  16  879.85   43.41
   6  -4 -15   28.89   27.48
   9  -9   9  125.43   31.86
   5  -8  16   34.42   33.91
  -4  -3 -20   43.24   37.96
   3  -2   7  692.09   22.47
   5  -5  12  348.25   27.80
   5  -6  14   82.17   28.47
   7  -7  12  386.49   33.76
  -3  -1 -13  111.14   22.69
   1   0  -3   25.14    7.21
   1   0  -4   42.47    9.96
   3  -4 -20   94.48   39.72
  -8  -4 -15   12.64   41.09
  -9  -3  -8  374.33   25.02
   7  -5 -15   72.20   31.31
  -6  -1  -6   20.46   11.06
   4  -3 -16   20.04   25.53
   8  -7 -17   49.91   42.79
  -8  -2  -6  731.47   22.61
   9  -6 -10   32.48   22.72
   8  -5 -11  107.95   23.51
   3   0  -8  850.24   25.30
   1  -5  14  990.21   43.75
   9  -5  -6  264.85   13.10
   6  -4 -18  561.15   45.33
  -2  -1   5  915.65   21.66
   2   0  -7  136.46   14.83
  -3   0 -11 1066.73   36.01
   2   0  -5  337.24   14.77
  -2   0 -12  623.03   30.60
   7  -5 -18  371.55   46.36
  -1  -5  14 1023.10   43.90
   9  -8   5  338.65   27.76
   6 -10  16  809.52   61.08
   2   0  -6  369.00   17.09
  -6  -2 -16  640.42   46.32
   1  -4  12   13.06   19.54
   0  -3  10   12.48   15.76
   0  -2 -20  812.39   51.39
   3  -4  11 3433.43   63.40
   2  -2   7  126.29   15.54
  -2  -2 -20  570.80   48.99
  -1  -4  13  317.57   28.54
   4  -6  15   86.72   29.90
   4  -9  19  437.20   53.21
  -3  -3  12  147.77   21.53
  -2  -6  18  158.36   35.29
  -1  -6  18   -2.74   29.79
  -3  -5  16   59.80   26.58
  -6  -4  11  140.55   21.29
  -6  -3 -16  172.83   36.49
  -7  -2 -10   12.97   21.05
  -7  -4 -17   79.70   42.49
  -6  -3 -18  143.50   44.87
  -5  -3 -19   32.26   41.46
   1  -7  19  102.07   37.77
   7  -8  14   47.85   36.71
   1  -3 -19  208.41   36.90
  -3  -6  18   39.17   32.01
   3  -8  19  406.85   47.40
   8  -9  13  153.11   38.63
  -3  -3 -20   20.13   39.50
  -3  -4  14   28.16   23.19
   0  -6  18  472.80   42.67
   3  -2 -14   48.10   20.57
  -4  -7  19  401.52   44.09
  -9  -5 -15   37.54   47.52
  -2  -2 -17  165.92   31.51
   4  -2 -12  160.39   20.40
   5  -9  18  260.47   48.28
   8  -6   6  360.99   22.24
   4  -3   9 1516.55   36.57
   0  -4  15   15.38   23.67
  -5  -2 -14   80.01   27.33
   8 -11  16  119.85   57.09
   2  -8  20  244.59   47.02
   2  -1 -12   96.84   17.84
  -1   0  -7   52.18   13.65
  -5  -5  15   13.33   25.25
  -9  -4 -12   19.06   34.50
   4  -8  18   35.09   39.84
   5  -5 -19    5.67   39.11
   4  -5  14    8.70   24.22
  -3  -1 -14  158.55   25.42
   5  -4  10    1.50   16.78
 -10  -4  -8   94.49   26.43
   7  -4 -11  109.05   21.79
   3  -3 -17    5.94   27.41
  -5  -1  -9   67.27   15.91
   0  -5  17  148.40   32.68
  -2  -3 -20   31.35   37.31
   2  -3 -18    2.57   29.76
   7 -10  17   65.11   50.94
   6  -5 -17   95.24   35.39
   7  -6 -17   29.73   39.31
  -8  -5 -17  119.96   51.90
   7  -3  -5  320.52   12.14
   8  -6 -14  189.07   33.90
  -6  -2   5   18.37    9.52
   6  -3 -10  130.69   17.89
   8  -5   1  210.26   12.29
   6  -3 -14    6.80   24.54
  -7  -3   5  326.06   16.71
   3  -1   1   95.82    5.38
   8  -4  -8  772.99   25.31
   1  -2   8  359.33   20.84
  -9  -4 -15  484.40   51.97
  -6  -2 -18  429.44   47.37
   3  -2 -17  525.39   39.01
   2  -3 -21  264.90   40.37
  -8  -2  -3  230.16   10.84
   6  -8  14  288.47   40.78
   4  -2 -15  131.90   27.33
   7  -4 -14   30.09   25.85
   2  -2 -18  311.54   36.04
  -8  -2  -4  945.67   20.82
  -4  -2   6  524.39   19.81
  -3  -2   7  664.35   23.92
   5  -9  16  527.57   49.41
  -3  -2 -19  563.09   46.21
   8  -6   4  403.42   22.09
  -2  -3  11 2074.80   48.18
   5  -3 -16  658.34   39.26
  -3   0  -9  296.16   20.45
   3  -6  15  255.80   33.86
   6  -3 -13  252.96   27.04
   2  -6  16  324.24   37.52
  -1  -3  11  202.40   22.42
  -7  -2 -12  207.82   30.27
  -5  -3   8  642.04   26.40
  -7  -3 -16  713.98   50.48
   0  -2   9  216.19   19.20
  -1  -7  20  409.12   47.54
   1   0  -9   88.58   16.10
   1  -1 -13   37.69   18.20
   2  -5  16   35.46   28.89
   9  -8   8   12.25   27.34
  -2  -7  20   45.27   38.55
  -5  -6  17  193.20   33.10
   0  -3 -19    3.69   31.90
  -4  -2 -15  147.90   28.96
   2  -2   9   47.53   16.04
  -4  -5  16   11.43   25.25
  -3  -8  21  178.01   48.71
   5  -7  16  173.90   38.28
   6 -10  18  317.74   52.37
   4  -4 -18    3.16   32.04
   8 -10  15   41.08   43.56
   6  -6 -19   51.34   43.33
  -2  -1 -14    4.00   20.81
   3  -1 -10  341.21   20.61
   8  -8  12  398.16   37.10
  -3  -1 -12   44.65   19.79
  -1  -3 -19  218.13   38.66
   5  -2  -9  787.20   24.91
   0  -7  20   -1.60   37.40
  -2  -3  13 1772.98   46.14
   1  -8  21   87.05   46.62
  -1  -3  13   18.13   17.91
  -6  -3   8    6.75   13.09
  -5  -2 -16  141.53   33.04
   9 -10  12   40.00   40.46
   9  -9  10  232.40   35.56
  -4  -3  12   39.36   20.16
   3  -7  18   42.47   34.76
   2  -6  18  199.52   39.04
   6  -6  13   17.45   26.33
   8  -7  10   13.17   23.63
   4  -5 -20   68.91   42.40
   1  -6  18    5.46   30.05
  -5  -2   6   27.91   11.04
  -4  -3 -19  247.90   43.97
  -4  -6  18  144.17   35.24
   3  -3  11   96.85   19.56
  -5  -4  13  379.19   29.19
  -9  -3  -7  118.49   19.17
   2  -7  19  525.67   50.28
   5  -8  17  214.41   39.96
   5  -3 -13   37.99   21.95
   1  -5  17   14.75   29.51
  -6  -1  -5  663.77   19.07
  -8  -4 -14  254.17   39.76
  -3  -7  20   62.21   40.27
  -2  -5  17  423.87   35.93
  -1  -5  17   18.57   27.04
  -4  -4  14  161.04   25.28
  -6  -3 -15  133.59   33.93
  -1   0  -6   18.44   11.76
   6  -7  15   52.41   30.76
   4  -6  16   92.76   32.49
   5  -4 -16   25.68   28.53
  -7  -4 -16   22.59   40.48
  -5  -3  10 1217.88   34.56
   5  -6  15  222.47   33.75
   5  -5  13  127.33   26.11
   7  -7  13   14.08   27.14
   8  -7 -16   72.24   42.45
   6  -5  11  160.18   23.46
  -5  -1  -8  563.76   22.96
   8  -5 -10  107.73   22.05
 -10  -4  -7  102.87   23.11
   7  -4 -10   84.91   19.14
  -3  -1 -16  296.88   32.81
   8  -5 -13  243.87   30.64
   7  -9  14  368.67   47.16
   1   0 -11 1001.53   33.87
   1  -1   5  761.42   20.99
  -6  -2   4 1491.52   24.31
   0   0 -12 1500.29   42.04
  -1  -1 -16  197.76   29.56
  -3  -3  11  104.62   19.37
   2  -4  12 1128.96   41.02
   5  -8  15  310.84   41.99
   1  -4  13  361.29   29.92
  -3   0  -8  860.03   27.12
  -1  -4  14    6.53   20.90
  -1  -1   6 1588.74   30.05
   2   0  -9    0.27   14.07
  -8  -3 -13  472.42   40.10
  -3  -1   5  296.31   14.10
  -6  -2 -14  699.42   39.36
  -4  -1 -15  345.97   32.89
   6  -4 -16  852.90   43.38
  -2  -2   8 2521.10   43.91
  -2  -4  14  880.30   40.70
  -8  -3   2  168.09    9.55
   4  -9  20   35.33   47.34
   6  -9  17   60.45   40.67
  -2  -6  19  275.05   39.62
   4  -7  18   63.87   39.49
  -1  -6  19  391.72   42.52
  -3  -2 -16   70.22   27.85
  -6  -3 -17   47.32   37.79
  -3  -3  13   -2.91   18.08
  -5  -3 -18  276.61   44.05
   0  -3  13    6.87   17.98
  -6  -4 -19   14.08   36.39
  -3  -5  17   57.36   27.80
   1  -7  20  417.34   47.69
   9  -7   4   23.61   17.85
   3  -2 -13 1589.86   41.90
   8  -9  14   10.28   41.54
  -6  -4  12  723.41   33.32
   8  -6   7    4.80   17.74
  -2  -1 -12   89.62   20.70
  -9  -5 -14   90.06   44.41
   3  -8  20  111.00   42.55
  -3  -3 -19   46.70   37.02
  -4  -1 -10  267.13   20.69
   7 -11  18  123.52   52.53
  -1  -2 -16   88.09   27.66
   7  -8  15   29.03   39.67
  -1  -8  22   -0.50   45.29
  -1  -4  16   22.50   23.48
  -2  -2 -16  123.65   28.75
   0  -6  19  157.61   37.16
  -3  -6  19  137.44   35.66
   5  -9  19   46.78   46.86
   1  -4 -20    6.64   36.19
   3  -3 -16    7.86   25.56
  -3  -4  15 1535.29   48.88
   8 -11  17  121.36   67.61
   2  -8  21   39.17   44.99
   4  -8  19   60.22   41.43
   0  -8  22  121.53   49.37
   4  -2 -11   92.61   15.99
   2  -1 -11 1167.46   33.16
  -2  -8  22  108.75   51.01
  -8  -5 -16    9.78   47.41
   6  -8  17   40.19   41.74
   0  -4  16 2733.45   65.17
  -4  -2 -14  149.24   26.60
   6  -5 -16    5.59   31.59
  -5  -5  16  481.15   37.44
  -4  -7  20   61.81   39.11
   7  -6 -16   14.43   35.79
   2  -2 -14  456.53   28.00
   0  -3 -18    4.45   29.36
  -9  -6 -16    0.19   38.91
  -1   0  -5   60.29   11.92
   7  -7 -18  263.69   52.69
  -8  -3 -10   32.57   22.33
   4  -3  10   20.40   16.05
   5  -4  11 1316.03   39.46
   4  -4 -17   38.22   29.51
   8  -6 -13   74.24   29.68
   6  -3  -9   78.21   14.97
   6  -6 -18  230.26   42.71
   6  -4 -13   31.84   22.81
  -2   0  -4  345.38   12.78
   9  -6  -8    3.58   17.78
  -4  -1 -13  563.26   33.06
   7  -5 -16  383.38   39.05
  -8  -4 -16  487.61   51.34
   4  -3 -17  979.88   47.49
   0  -2 -18 1148.31   50.87
  -1   0 -12   55.41   18.76
   2  -2   8 2632.85   44.98
   7  -3  -4  906.04   14.89
   0  -4  14 2124.47   57.66
   0  -1   6 1652.48   30.78
   9  -6 -11  229.88   28.30
   1  -2   9 1322.94   35.33
  -2  -1   6  257.18   14.98
   1  -3 -20  680.84   49.36
  -2  -2 -18  327.07   37.76
   8  -6   5  250.25   21.64
   1   0  -2  117.72    6.78
   4  -4  11  290.07   25.45
   2  -3  11 2001.20   47.87
   2  -5  15  370.26   34.63
   0   0  -8 2264.27   39.88
  -9  -4 -13  397.91   43.20
   1   0 -10   -1.67   14.59
  -1  -7  21   10.41   39.83
   8 -10  16  122.71   53.49
   0  -5  18  144.34   34.04
   5  -7  17   60.50   37.25
   6 -10  19   61.89   52.15
  -1  -1 -13   44.49   19.23
   3  -6  18   50.84   36.03
  -2  -7  21  292.10   47.10
  -2  -1 -13  149.33   23.22
  -4  -5  17  610.16   40.69
   9  -9  11  221.54   37.40
   3  -5  16   45.44   28.71
   2  -4 -19   19.98   33.65
  -3  -8  22   18.44   49.70
   0  -7  21   79.35   42.12
   8  -8  13  346.15   38.67
   1  -8  22  -15.37   47.87
  -2  -3  14   16.76   19.59
   4  -4  13  119.68   25.81
  -1  -3  14 1698.65   47.62
   3  -7  19   19.21   36.83
  -6  -3 -14   11.09   28.70
   3  -4 -18   79.16   34.00
   1  -6  19  415.76   42.19
  -4  -3 -18  108.92   36.79
   5  -8  18   13.50   38.07
   7  -9  17   33.91   50.48
  -8  -4 -13  101.02   36.70
   4  -3 -14    7.98   22.76
  -6  -3   9  107.32   16.60
   2  -7  20   43.34   39.48
  -7  -4 -15   18.19   36.37
   1  -3  13   23.00   20.25
   8  -7  11   54.20   27.13
   9  -7   5   37.29   19.58
  -7  -3   6  901.97   23.89
   6  -6  14  114.69   29.95
   5  -2  -8  115.94   14.02
  -5  -4  14    6.65   20.27
  -5  -1  -7   23.08   11.89
   7  -5 -13   48.17   25.35
   4  -6  17   16.32   33.57
  -2  -5  18  239.79   33.93
  -3   0  -2  154.19    7.05
  -1  -5  18  671.09   43.02
   2  -4  15   51.97   24.11
  -4  -6  19   11.51   33.20
  -4  -4  15   55.67   23.59
  -7  -2  -8   40.22   16.76
   4  -9  21  141.43   54.61
   3  -3  12  144.93   22.71
  -3  -7  21    6.41   41.55
  -4  -3  13 1968.62   48.83
   1  -4  16   20.36   23.61
   6  -9  18   42.16   43.54
   6  -7  16   36.44   32.86
   0  -2 -15   76.50   23.99
   8  -6   8  334.72   25.25
  -5  -2 -12   60.58   23.00
  -5  -3  11   66.58   17.88
   1  -3 -17   38.13   27.85
  -5  -4 -19  238.37   47.89
   8  -7 -15   11.87   36.63
  -4  -1  -9 1217.07   31.58
   7  -7  14  125.13   32.21
   0  -1   8   39.53   13.93
  -5  -3 -17   12.85   34.11
   3  -1   2  435.05   10.40
   8  -5  -9   31.60   18.41
  -1   0  -4   52.36   10.57
   6  -5  12  202.61   24.88
  -7  -5 -17   -7.17   43.71
  -5  -3 -15   10.75   27.81
  -9  -4 -10   40.42   26.56
   7  -4  -9   93.76   18.29
  -5  -2 -15  529.01   38.65
   4  -1  -5 1438.02   24.46
   9  -8   7  228.14   29.32
  -2  -3  12   26.09   18.46
   1  -2 -17  349.43   34.62
  -3  -2   8  359.54   19.74
   2  -3 -19  425.44   42.70
  -4  -3  11 2057.09   47.72
  -1  -3  12 2235.66   52.78
  -4  -2   7  242.99   17.06
   1  -5  16  928.67   46.83
  -4  -1   4  254.69   11.85
   1  -3  11  205.11   22.71
   9  -6   0  113.21   11.10
  -5  -2 -17  731.12   47.83
  -1  -3 -20  644.66   49.50
   4  -1  -4  245.43   10.86
   2  -4  13  145.21   25.23
   6  -3 -11  150.14   21.84
   1  -4  14   17.35   22.35
   4  -1  -3 3165.32   25.40
   4  -7  17  726.78   50.45
  -9  -3  -4  141.31   13.76
   5  -3 -14  533.81   33.02
   4  -1  -8  580.90   22.73
   0  -2 -17  245.44   32.26
   5  -4 -17  446.59   38.46
   0  -3  12   85.82   21.02
   8  -4  -4  535.62   10.34
  -1   0 -11  991.07   33.97
  -2  -6  20  399.51   44.58
  -1  -6  20   24.64   35.80
   0  -3  14   40.23   20.11
   8  -9  15  298.46   50.65
  -3  -4 -20   64.03   33.13
   1  -7  21   31.40   40.95
  -3  -5  18  568.29   41.48
   9 -10  14   36.41   47.11
  -3  -3  14  206.48   24.35
  -9  -5 -13  246.26   43.83
   9  -8  10   19.29   28.15
   3  -8  21  149.70   48.10
  -6  -4  13   49.28   22.10
   7  -6  12   30.32   23.76
   3  -4  14   17.70   23.54
   5  -6 -19  237.60   44.76
   3  -2 -12  117.27   18.50
   1  -4 -19  127.75   36.47
  -3  -3 -18   -0.07   31.77
   5  -5 -17    9.04   31.15
   0  -6  20  296.61   42.48
  -8  -5 -15  165.20   43.26
  -1  -4 -20    5.98   37.81
   7  -8  16   92.30   43.15
  -4  -2 -13   81.29   23.54
 -10  -5 -10   49.32   34.28
  -2  -2  11   12.54   14.85
   2  -3 -16   85.91   27.03
   4  -8  20   77.11   47.59
   2  -8  22  123.83   51.44
  -3  -4  16   71.06   27.20
  -1  -4  17  287.67   31.96
   6  -5 -15  116.59   30.34
  -3  -6  20   51.43   36.21
   0  -3 -17   75.20   27.63
   6  -8  18  289.64   50.87
   7  -6 -15   48.72   31.77
  -8  -6 -17    0.04   38.49
  -9  -6 -15  103.11   53.68
   9  -7   6   30.93   20.51
   9  -9  12  125.81   38.32
  -2  -3 -18   22.57   31.76
   2  -1 -10  109.07   17.38
   0  -4  17    8.46   26.84
   7 -10  18   29.12   50.63
   5  -7  18   99.32   41.02
  -8  -3  -9  328.41   26.24
   7  -7 -17   62.34   43.49
   4  -4 -16  113.10   29.94
   4  -2 -10  328.79   20.38
  -1  -3 -17   32.84   28.57
  -2  -4  17   21.31   26.12
  -5  -5  17   31.57   27.15
   2  -5  18  229.53   37.81
  -1  -7  22  290.02   50.05
   8 -10  17   16.45   56.89
   2  -5 -20  136.59   41.48
   6  -6 -17   44.88   37.22
   5  -4  12   54.20   20.39
   1  -1 -11   10.64   16.04
  -5  -1  -6  400.99   17.02
   9  -7 -11   12.42   27.13
   4  -5 -18  185.68   36.72
   5  -3 -11   50.02   16.96
  -7  -4 -14   22.30   32.38
  -4  -1   6   28.11   10.25
  -7  -3 -14  823.06   43.69
  -3  -2 -17  565.12   41.48
  -2   0  -7  144.42   15.15
  -1  -4  15  619.39   38.14
   3  -4  13 1635.07   49.98
   0  -1 -14   34.29   20.98
  -2  -2   9   62.93   15.15
  -1  -2   9 1378.29   35.57
  -2  -4  15   63.13   25.51
  -1  -2 -17  361.19   35.52
   6  -8  16  301.50   44.72
   1  -1   6 1635.77   30.70
  -6  -2 -12  752.66   37.25
   1  -2 -16   63.15   25.64
  -4  -1 -11 1649.66   42.80
  -1  -1   7  234.95   16.15
   0   0  -6  563.04   19.97
   0   0 -10  929.23   31.27
   2  -2 -15  146.19   25.69
   3  -6  17  431.70   42.52
  -8  -3 -11  263.32   30.63
  -1  -1 -14  333.18   28.14
   4  -4  12  206.04   26.02
  -2   0  -6  393.60   17.70
  -3  -1   6  522.61   18.40
  -6  -1  -3  485.53   13.90
   3  -5  15   13.53   26.04
   1  -2  10  175.50   20.02
   6  -4 -14  940.67   40.07
   2  -4 -20  309.89   44.21
   7  -9  16  488.60   56.11
  -6  -1  -2  103.10    7.20
  -3  -2   9 2299.25   44.05
   0  -1   7 1279.58   29.58
   3  -5  17   84.16   31.47
   5  -6  16   22.83   30.54
   3  -6  19  163.98   40.08
  -4  -5  18  192.86   33.97
   0  -7  22   39.14   42.77
  -2  -7  22   86.34   45.33
   3  -7  20   93.96   40.93
  -1  -3  15    5.92   20.96
  -4  -4 -19   27.61   39.33
   0  -2  11   73.37   18.19
   8  -8  14  127.92   36.39
   5  -8  19  285.98   47.66
   1  -6  20   10.69   34.51
   8  -6   9  136.73   22.73
   1  -3  14 1654.92   46.66
  -3  -2  11 1649.26   39.81
  -2  -3  15 1821.94   51.27
   2  -7  21  231.87   46.72
   3  -5 -19   11.17   36.25
   4  -4  14  191.04   29.41
  -6  -3  10  124.41   17.77
   4  -6  18  159.64   39.53
   6  -3  -8    5.81   12.26
  -7  -3   7  179.23   15.37
   8  -7  12   68.36   27.49
  -4  -2  10  346.95   21.50
   2  -4  16  207.51   29.57
  -1   0  -3   22.38    8.27
  -5  -4  15  873.23   40.08
  -1  -5  19  169.56   35.18
   5  -4 -14    8.79   23.15
  -2  -5  19  716.37   46.00
   6  -6  15   51.41   30.62
   2  -2  11   12.44   17.27
   1  -4  17  341.75   32.90
   6  -9  19  196.58   50.74
  -4  -4  16  150.54   27.93
  -4  -1  -8  558.97   22.42
  -5  -3  12  949.39   34.43
   8  -9  16    1.61   49.85
   1  -5  19  155.12   35.63
  -7  -2  -7  169.61   17.36
  -4  -6  20   31.64   35.79
   0  -3  15  127.10   24.10
   9  -8  11   97.14   32.24
  -3  -7  22   19.26   45.65
  -1  -6  21   89.71   39.91
   8  -8 -16  160.51   44.25
   7  -7  15   59.88   33.82
  -5  -4 -18   15.36   39.41
  -4  -3  14   12.13   19.33
   8  -7 -14    8.04   33.49
   4  -5  16   29.39   26.45
   1  -7  22  308.56   50.49
  -2  -6  21   35.68   38.93
   9  -7   7    2.85   21.45
   5  -5  15    6.28   26.66
  -3  -5  19   16.14   31.52
   0  -4 -19   46.31   35.07
   3  -4  15 1428.14   48.29
   4  -7  20   74.24   45.08
  -6  -4 -17   50.99   38.71
  -3  -2 -14   27.68   22.83
   6  -5  13   68.84   24.38
   5  -2  -7  687.81   20.43
   8  -5  -8   19.88   16.24
   0  -1   9   81.95   15.79
  -9  -5 -12  166.37   38.90
  -4  -2 -12  144.16   22.36
   1  -4 -18   51.02   30.61
  -9  -4  -9  625.35   33.06
   5  -6 -18   75.16   37.47
  -8  -3   4   44.76    9.87
  -6  -2   7    5.21   11.64
   6  -3   3  296.55   12.43
   1  -3  12 2203.20   52.05
   3  -4 -19  939.84   52.45
  -4  -2   8  965.53   28.92
   4  -3 -15 1281.70   47.22
  -2  -1   7 1558.72   31.67
  -7  -3 -13   10.19   29.68
   7  -5 -14  890.87   42.70
   2  -4  14  756.80   39.50
   0  -2 -16  377.77   32.99
   1  -4  15  641.61   38.35
  -7  -2  -9  180.52   22.38
   2  -1   5  850.11   21.22
   8  -5   3  181.94   14.43
   4  -1  -7  764.88   22.86
   9  -6  -9  318.90   24.84
   1  -3 -18  612.55   42.58
  -5  -2 -13  669.69   35.40
   5  -2   1 1684.02   17.08
  -2   0  -5  340.54   15.71
   3  -2   8  345.77   20.60
   0  -1 -13  595.68   31.00
  -6  -2 -11  146.46   23.06
  -9  -4 -11  439.45   37.84
  -7  -5 -18  398.31   50.77
   5  -5 -18  379.30   43.94
  -2  -2  10  511.44   25.68
  -1  -2  10  165.40   19.28
   3  -8  22   20.12   49.73
  -2  -2  12  760.57   30.53
   0  -6  21   56.98   39.79
   4  -8  21   59.54   49.95
  -3  -3  15   62.69   21.79
   7  -8  17   74.46   44.34
  -8  -5 -14   29.65   40.98
   9  -9  13  166.67   40.54
  -3  -3 -17    4.75   29.25
  -2  -3 -16   78.89   27.77
  -1  -4 -19  114.64   35.96
  -2  -4 -19   42.06   36.56
  -6  -4 -15   37.08   33.71
   7 -10  19   21.73   54.90
   5  -7  19   71.49   44.96
  -8  -6 -16  234.74   52.15
   6  -8  19  148.48   52.66
  -1  -4  18   49.31   27.92
   6  -5 -14   63.98   25.93
   6  -7  17   25.60   38.78
   6  -7 -18   13.69   42.72
  -3  -6  21  434.03   48.20
   3  -5  18  584.61   42.75
  -9  -6 -14    5.36   47.57
   7  -4   4  138.39   12.21
   7  -6 -14   16.33   27.94
   4  -4 -15   47.73   26.70
   0  -4  18  222.67   32.73
   8 -10  18  149.34   66.65
   4  -6 -19   17.69   39.40
   7  -7 -16  285.38   43.18
   6  -3   4   12.80    8.92
  -6  -5 -17  114.82   44.64
   2  -5  19  746.72   47.44
  -2  -4  18  386.05   36.56
   5  -4  13  347.94   28.36
  -8  -3  -8  158.26   20.46
  -1  -7  23   56.83   48.44
   4  -3  12   35.39   19.80
   3  -7  21   10.77   41.52
  -6  -3 -12   16.85   24.68
   1  -3  15   16.93   21.14
   4  -2   8  983.07   28.23
   5  -8  20   70.41   46.75
  -3  -2  12  101.66   18.49
  -1  -3  16  908.13   40.70
   2  -4 -17   18.64   28.17
   8  -6 -11   56.47   24.86
   3  -6  20   81.46   41.77
   8  -8  15   52.32   38.56
  -5  -1  -5   12.41    9.30
   0  -5  20   22.57   35.86
   0  -7  23   15.26   47.67
  -4  -2  11   90.48   17.39
  -7  -3   8  943.36   27.53
  -6  -3  11  154.56   19.82
  -4  -5  19  474.58   42.47
   9  -7   8  113.68   23.42
  -2  -7  23  263.15   53.12
  -7  -4 -13  117.15   33.40
  -1   0  -2  118.78    6.66
   5  -3 -10 1174.02   32.22
   3  -4 -16   89.96   27.42
   8  -7  13   -1.68   29.88
   4  -3 -12   48.76   18.68
   7  -4   5  106.81   12.90
  -5  -2 -10   91.83   18.62
  -4  -1  -7  770.05   23.07
   7  -5 -11   35.06   21.19
   9  -6   4    9.52   14.31
   9  -6  -6   16.01   14.52
   2  -3 -17  828.81   43.25
   1  -2 -15  555.87   34.08
   9  -8   9  228.21   33.31
  -2  -4  16  227.54   31.45
  -3  -1 -11  261.88   22.91
  -2  -3 -19  422.95   43.31
  -4  -1   5 1507.81   26.10
   2  -5  17  387.14   38.83
   1  -1 -12 1376.34   40.10
   0   0  -4  134.68   11.48
   9  -6   1  613.24   17.78
  -1  -3 -18  625.42   42.94
  -8  -3   3   76.55    9.34
  -9  -3  -6  433.11   22.73
   4  -5 -19  438.57   46.25
   3  -1  -9  415.21   22.24
   5  -3 -12  905.77   34.67
   1  -1   7  208.54   16.52
   0  -2  10 4979.81   67.22
  -6  -1  -4  152.18   11.71
   2  -2  10  511.66   26.60
   3  -5 -20  343.81   47.63
  -3  -2  10  579.16   27.08
  -1  -1   8 1446.09   33.19
   2  -6  19  319.82   44.26
  -5  -2   7  742.60   24.25
  -7  -3 -12 1271.13   46.45
   5  -4 -15  849.39   42.73
  -4  -2   9   55.73   15.73
   1  -6  21   81.33   39.26
   2  -7  22   97.53   46.62
   2  -4  17   30.63   27.22
   4  -6  19   12.33   38.01
   2  -3  14   15.93   20.16
   0  -5 -20   28.70   35.59
  -4  -4 -18   11.92   35.44
   6  -9  20   -4.20   50.94
  -5  -4  16   44.58   24.65
  -2  -5  20  138.08   39.83
  -2  -3  16   89.49   24.43
   4  -2  -9   51.70   14.31
  -1  -1 -11   13.14   16.67
  -4  -4  17   79.14   27.36
  -5  -3  13   48.62   19.15
   7  -9  18  295.71   54.25
   0  -3  16   23.18   22.55
  -8  -4 -11   10.06   28.51
   1  -4  18   74.77   29.20
   2  -6  21   23.24   42.41
   5  -3  10 1197.10   34.86
  -6  -5 -18   33.97   43.90
  -4  -3 -16   12.58   28.85
   9  -8  12   85.41   34.15
   4  -5  17  648.38   41.05
   0  -1  -9   74.19   15.86
   8  -9  17  113.86   55.38
   3  -4  16   98.40   26.41
  -1  -6  22   44.99   41.27
   1  -5  20  778.36   49.42
   1  -3 -15   13.77   22.53
   7  -7  16  316.77   42.20
  -1  -2  13  347.22   25.36
   1  -7  23   28.17   46.97
  -3  -7  23   21.43   48.70
  -2  -2  13   54.16   18.70
  -7  -6 -17   28.89   49.92
  -3  -5  20  344.14   42.18
  -7  -5 -15   73.24   41.08
  -4  -3  15 1341.57   45.17
   6  -5  14   91.72   27.29
   9  -9  14    0.33   44.34
  -3  -2 -12  120.71   21.25
  -2  -6  22  148.75   44.73
   8  -8 -15   37.14   41.19
   7  -6  14   36.79   28.84
   0  -6  22  489.58   51.22
   8  -7 -13    6.48   30.63
  -7  -2  -6  103.83   13.95
  -4  -2 -11   69.14   19.24
  -3  -4 -18  108.19   36.60
   0  -2 -13   15.09   19.65
  -9  -5 -11   60.36   34.51
  -3  -3  16   13.12   22.64
   6  -3  -7  183.79   14.26
   7  -8 -17   66.61   46.94
  -7  -2  -4   58.27   11.56
   5  -5 -15    7.98   25.64
  -9  -4  -8   72.27   22.71
 -10  -5  -8    7.43   27.53
   7  -4  -7    7.46   12.99
   1  -5  18  771.62   48.70
   2  -3  12   27.21   19.90
  -3  -1   7  529.83   20.64
  -2  -1 -11 1262.00   37.57
   0  -4 -20  285.84   42.05
  -5  -1   2 2295.35   18.73
  -3  -2 -15  860.61   41.53
   5  -5  14  717.64   40.58
  -6  -4 -18  634.97   54.03
  -6  -2   6  710.72   21.52
   4  -7  19  530.48   51.23
   4  -5  15  693.39   41.72
  -6  -2 -10 1202.18   38.29
   3  -3 -15   67.19   25.11
   2  -1   6  280.01   16.32
   0  -1 -12   13.84   17.73
  -1  -2  11  469.38   26.60
  -3  -1 -10  417.95   24.67
  -1  -2 -15  587.93   35.05
  -2  -4 -20  375.44   46.16
   3  -2   9 2277.46   45.02
  -2  -2 -15  128.75   26.97
  -2  -3 -17  819.08   44.57
  -6  -4 -16  893.49   52.50
   1  -2 -14  105.85   23.28
   5  -2   2  346.85   10.75
   2  -2 -13   60.00   20.63
   8  -6 -12  289.17   31.60
   4  -3  11 1949.07   47.61
   6  -4 -12  670.58   33.53
   9  -6   2  137.81   13.75
   2  -4 -18  344.00   38.94
  -3  -4  18  114.44   32.48
   6  -7  18   17.27   43.15
   9  -7   9   10.81   23.12
   5  -6  18   99.06   39.01
   5  -7  20   64.97   47.53
   0  -2  13    4.13   17.44
   6  -8  20  146.61   55.54
  -8  -6 -15   37.41   43.23
   3  -5  19   34.47   34.50
  -8  -5 -13  239.45   41.51
  -9  -7 -15    2.33   43.68
  -1  -4  19  115.93   32.44
   1  -5 -19  184.60   39.28
   0  -3 -15  129.92   26.36
  -3  -2  13 1666.88   44.05
   1  -3  16  902.50   41.22
  -3  -6  22  155.72   45.04
  -1  -4 -18   56.81   32.94
  -4  -2  12  120.70   19.17
  -7  -3   9   83.33   16.62
   5  -8  21  265.09   55.73
   3  -7  22   46.42   47.08
   6  -7 -17   30.50   38.67
   4  -2   9   70.30   15.37
   5  -4  14   15.79   24.10
   0  -4  19   41.54   29.92
   6  -5 -13   66.66   24.00
   2  -3  15 1803.79   51.53
   2  -5  20  179.26   37.88
  -9  -6 -13   60.26   43.69
   2  -4  18  395.24   36.94
  -6  -3  12   18.82   18.64
   1  -6  22   47.96   42.15
  -6  -5 -16   11.40   39.05
   3  -6 -19  130.29   40.72
  -2  -4  19   14.63   29.27
   8  -8  16  235.18   46.23
   7  -8  18   49.28   46.03
   4  -6 -18  122.80   39.17
   4  -4 -14  152.81   27.20
  -1  -3  17   40.64   25.05
   7  -6 -13    4.23   26.09
  -1   0   3   24.69    7.29
   7  -7 -15   59.06   36.02
   0  -5  21   71.51   41.71
   4  -6  20   70.74   42.85
   8  -7  14   47.39   33.05
  -1  -5  21   78.79   41.10
  -5  -4  17  304.01   32.54
  -4  -5  20   62.58   35.14
   0  -3  17   81.43   26.06
  -1  -3 -15   15.95   22.93
   6  -6 -15   43.56   31.69
  -4  -4  18    7.01   30.43
  -2  -3  17  838.48   41.20
  -8  -3  -7  525.66   24.33
   5  -3  11   47.69   17.78
   4  -5 -16   30.30   27.97
   9  -8  13  138.80   37.95
   3  -1   6  522.92   18.04
   3  -5 -17  106.30   31.75
  -4  -1  -6   35.39   10.59
   9  -7  -9    7.21   22.86
   0  -5  19  414.14   42.67
  -6  -3 -13  242.27   30.45
  -1  -1 -12 1317.75   40.04
   3  -1  -6  482.54   18.08
   3  -4 -17  836.85   45.25
   4  -3 -13 1862.92   48.65
  -5  -2   8  119.25   15.55
  -8  -4 -12  778.19   43.31
  -4  -3 -17  947.84   49.19
  -5  -2 -11  282.05   25.43
   7  -5 -12  754.87   36.26
  -7  -3 -11   31.15   25.12
   2  -6  20  431.18   48.15
   2  -3  13 1648.65   48.16
   1  -1   8 1393.69   32.91
  -2  -1 -10  133.36   19.00
   3  -1  -8  431.29   20.33
   1  -3 -16  894.62   42.47
   0  -2 -14 2090.53   53.19
  -5  -3 -16  641.41   45.55
  -3  -2 -13 1672.64   47.53
  -7  -5 -16  418.29   49.20
  -5  -3 -14  581.53   37.41
  -1  -1 -10 1170.42   34.45
  -3  -4 -19 1048.66   56.60
  -1  -2  12  265.28   23.79
   9  -6  -7  200.69   19.08
  -3  -1  -9  435.84   23.03
   3  -3 -14  204.94   25.91
   7  -9  19   21.02   51.26
   4  -5  18  179.03   35.63
   3  -4  17  981.52   46.24
  -1  -2  14  116.83   21.89
  -2  -2  14  457.92   28.59
   1  -4  19  141.01   32.91
  -7  -4 -12  114.51   30.35
   2  -6  22  136.07   48.53
   8  -9  18   30.50   54.68
  -3  -5 -19   15.49   38.20
   2  -5 -18  165.79   35.77
  -4  -4 -17   70.46   33.98
   9  -9  15  107.07   51.54
   9  -7  10  284.12   30.97
   7  -7  17   97.01   39.02
   8  -5   5  144.15   15.31
   6  -4  12  680.33   32.84
   1  -5  21  139.19   38.84
  -1  -6  23  153.62   47.48
   6  -5  15  127.60   30.15
   5  -7 -18   83.36   42.02
  -8  -4 -10  715.88   34.65
   3  -3  14  170.26   24.19
   5  -4 -12   63.45   20.43
   7  -6  15   50.43   32.22
   0  -1  -8   34.40   13.37
   0  -6  23   53.43   44.77
  -4  -3  16   24.54   24.26
  -3  -5  21   22.10   37.02
   6  -7  19  174.30   48.55
   6  -8 -18  101.39   34.95
  -7  -6 -16    6.35   44.64
  -2  -6  23   27.01   44.62
   0  -2  14 1815.58   48.10
  -1  -5 -19  156.21   38.24
  -5  -2  11  248.13   20.91
   5  -6  19  330.96   44.13
  -5  -1  -4  222.57   11.69
   8  -5   6   13.50   14.03
   3  -2  12  109.29   21.02
  -7  -3  -9   77.87   19.71
   4  -7 -19   95.86   29.36
  -8  -7 -16   83.62   48.84
  -3  -2  14   44.31   19.63
  -1   0   4   53.22    9.52
  -7  -3  10  649.96   27.25
  -3  -3  17   10.42   24.39
   1  -3  17   32.75   25.36
   8  -8 -14  119.45   39.14
  -4  -2  13   93.65   20.59
  -5  -4 -16   33.06   31.76
  -5  -1   5   14.08    8.68
   5  -7  21   57.24   50.15
   6  -8  21   90.54   57.21
   5  -2   3  403.24   12.35
   3  -5  20  381.68   43.20
   8  -7 -12   52.45   29.12
   1  -4 -16   15.90   26.14
  -9  -5 -10   39.50   31.17
  -6  -4 -13   42.56   26.51
   5  -6 -16   14.54   30.22
   7  -8 -16   40.73   41.56
  -6  -6 -17   37.59   42.94
   8  -5  -6   13.39   13.11
   5  -5 -16  482.47   38.09
   2  -3 -15 1804.58   52.75
  -3  -4  17  966.32   47.43
 -10  -5  -9  718.04   40.07
   1  -5 -20  639.86   50.15
  -6  -2  -9  104.63   19.03
   7  -4  -8  234.75   18.88
   2  -1   7 1533.25   32.32
   3  -2  10  566.02   27.81
   0  -3 -16   20.50   25.39
  -1  -2 -14  102.72   23.01
  -2  -2 -14  423.28   30.74
   9  -6   3  484.06   19.65
   0  -1 -11  325.93   23.29
   3  -2 -11 1691.70   42.29
   5  -6  17  432.28   43.57
   1  -2  11  441.43   26.49
   0  -2  12 2546.13   54.53
  -1  -3 -16  920.93   43.52
   1  -2 -13  302.18   25.92
  -5  -1   3  111.86    7.67
  -5  -2   9  834.36   29.32
   6  -6 -16  411.62   41.68
   6  -4 -11  144.10   22.19
   2  -5 -19  710.36   49.42
   4  -5 -17  611.91   42.73
   2  -1  -9 1352.58   33.61
   2  -2 -12  811.19   32.79
   3  -1  -5  246.89   13.07
   9  -7 -10  331.13   29.92
  -1  -5  20  685.36   51.66
   5  -2  -5 1344.62   23.96
   3  -5 -18  547.53   43.43
   1  -1 -10 1158.18   34.12
   2  -3  16   95.53   25.28
   6  -6  17   40.98   35.88
  -6  -3  13  271.08   25.64
  -1  -4  20    2.84   31.09
   7  -8  19   43.58   53.31
   4  -4  16  149.18   28.44
   4  -3  14   13.19   22.81
   0  -4 -17    7.00   27.58
  -3  -6  23  477.57   56.96
   2  -4  19   25.28   31.66
   1  -6  23  158.35   51.72
  -2  -3 -14   14.30   21.14
   0  -4  20  309.80   39.29
   8  -5   7  241.85   19.77
  -9  -7 -14  126.53   56.55
   8  -8  17   55.97   44.53
   9  -7  11   36.25   27.65
   2  -5  21  344.11   44.39
  -8  -6 -14  159.69   44.18
   4  -7  22   58.11   48.93
  -8  -5 -12  107.75   35.13
   8  -7  15    7.15   34.30
  -5  -3  15   19.99   23.69
   5  -5  17    4.93   31.12
   7  -9  20  214.11   57.13
   3  -1   7  575.72   20.38
   4  -5  19  536.37   45.15
  -1  -3  18  656.95   40.45
  -4  -5 -18  170.94   42.19
  -1  -2  15  551.88   32.15
  -1  -5  22  224.59   48.15
   3  -4  18   99.32   30.32
   3  -6  22  136.57   49.67
   9  -9  16   11.93   46.62
   4  -6  21   94.05   43.17
  -2  -2  15  179.68   24.61
   0  -5  22    0.39   41.52
  -6  -5 -15  109.61   37.56
   5  -3  12  972.57   36.20
   6  -7 -16   32.22   36.09
  -3  -3 -15   57.39   26.99
   0  -3  18   -5.13   26.93
  -7  -2  -5   73.61   12.03
  -4  -4  19   28.95   33.08
  -2  -4 -17   16.77   28.82
   9  -8  14   57.06   38.45
   3  -6 -18   35.74   35.70
  -9  -6 -12  146.74   41.36
  -2  -5  22   41.76   42.91
   6  -5 -12  163.49   25.51
  -5  -4 -14   13.57   28.58
   4  -6 -17   25.49   33.01
  -2  -3  18   10.53   26.84
   1  -2  14  112.83   21.97
   8  -9  19   42.41   61.85
  -2  -2 -11   12.10   17.32
   1  -4  20   -4.41   33.06
   6  -4  13   24.72   22.89
   7  -6 -12   35.79   24.45
   7  -7 -14   93.67   33.70
   2  -6  23    6.86   50.40
  -1   0   5   59.53   11.08
   2  -4 -15   67.30   25.77
  -5  -2  12   72.75   19.06
   6  -5  16   15.09   30.38
   6  -6 -14   96.20   30.38
   7  -6  16   27.59   30.79
   3  -4 -14   11.64   21.45
   6  -3  -6   68.13   11.19
   8  -6  -9  109.84   22.23
   9  -7  -8  120.54   22.79
   6  -6  16  439.87   42.62
   1  -1   9  461.97   23.61
  -2  -1  -9 1332.96   35.04
  -1   0   2  118.21    5.90
   5  -4 -13  374.07   28.94
  -1  -5 -20  332.70   38.12
  -7  -3 -10  879.14   36.23
   2  -1  -7 1559.77   31.32
   4  -7  21  434.29   57.10
  -5  -3 -13   17.87   24.50
  -5  -4 -17  423.03   43.51
  -1  -1  -9  467.74   23.60
  -4  -3 -14   11.04   23.43
  -3  -1  -8  448.26   21.69
   0  -4 -18  256.06   35.92
   1  -4 -17  376.76   36.03
   2  -1   8  122.22   15.60
   1  -1  -8 1510.45   33.16
   3  -3  13   13.44   20.53
   3  -2  11 1805.43   44.73
   3  -3 -13    6.66   19.09
   5  -6 -17  437.82   41.59
   3  -7  23    7.35   48.33
   0  -2  15   85.41   22.66
   6  -7  20    4.95   47.60
   1  -5  22  295.39   45.81
  -1  -6  24   21.79   47.17
   5  -6  20   55.07   39.55
  -3  -4  20   98.03   38.24
  -5  -5 -17   22.31   36.37
   3  -5 -16   59.40   28.29
  -4  -3  17  978.47   44.19
  -3  -2  15  857.63   37.62
   1  -3  18  655.57   40.68
  -3  -5  22   39.52   45.16
  -4  -2  14  178.04   23.83
  -6  -3 -10  109.75   22.64
   2  -3  17  805.24   42.25
  -2  -6  24  140.45   48.05
  -4  -4 -16  149.70   34.03
  -7  -4 -11  114.50   28.87
  -3  -3 -13    3.56   21.59
   0  -5 -18  117.62   34.44
   2  -2  13   58.88   20.61
   6  -6  18  264.15   45.00
   4  -2  11   92.07   20.21
   4  -4  17   56.89   29.57
  -6  -3  14    3.55   21.41
  -7  -6 -15   31.66   41.49
  -8  -3  -6   25.50   15.01
   5  -7 -17   57.94   38.90
  -3  -3  18   12.67   26.10
   7  -8  20   42.61   58.87
   5  -7  22   81.76   56.38
   3  -7 -19    2.08   26.51
   3  -1   8  441.73   20.32
   6  -8 -17   25.10   43.77
   3  -5  21   17.08   38.02
  -7  -5 -13   56.49   33.46
   9  -7  12  194.47   33.77
   1  -6  24   15.24   42.57
  -8  -7 -15    5.19   49.74
  -4  -1  -5 1480.48   26.61
  -8  -4  -9   35.80   22.28
   5  -5  18  371.71   39.31
  -2  -5 -18  210.16   39.18
  -1  -2  16   94.82   24.56
  -1  -4  21   42.21   35.08
   7  -7  18  348.85   50.07
   4  -7 -18   54.77   38.56
   3  -4  19 1048.91   51.51
   4  -5  20   86.58   38.04
   2  -4  20  378.74   41.97
   4  -3 -10   10.68   15.75
   8  -8  18  101.14   49.32
  -2  -2  16  128.53   25.57
  -1   0   6   12.85   11.11
   8  -7  16   87.37   39.32
 -10  -6  -9   30.79   32.74
   1  -3 -13   23.61   19.19
   0  -4  21   26.34   35.00
  -3  -6  24    0.68   36.24
   2  -5  22   42.70   40.17
   5  -3  13   30.76   22.16
   9  -8  15  157.66   43.11
  -4  -2  -9   54.94   15.40
   7  -5  -9   24.75   18.47
   7  -5  14  948.13   42.86
  -8  -3  -4   42.67   13.20
   7  -8 -15   12.37   36.13
   8  -7 -11   49.89   26.64
  -7  -2   5   63.89   10.17
   1  -2  12  248.47   23.97
   2  -3 -14   14.73   20.97
  -7  -2   2  390.21    8.64
   3  -1  -7  495.33   19.85
  -6  -4 -14 1015.98   46.61
  -2  -3 -15 1882.94   55.43
  -5  -2  10   81.11   17.20
   8  -5  -7  234.32   18.50
  -4  -5 -19  444.49   49.23
  -3  -3 -16    1.36   27.19
  -2  -4 -18  336.83   39.84
  -5  -1   4  208.04   10.61
  -6  -2  -8 1705.14   38.90
   4  -3  13 1940.35   53.42
  -1  -2 -13  325.25   26.22
  -2  -2 -13   79.28   21.54
   3  -6  21  522.72   54.62
  -5  -4 -15  885.37   46.74
   4  -4  15   73.05   26.89
  -2  -2 -12  759.12   33.17
   0  -1 -10    4.78   15.12
   2  -4 -16  202.81   30.46
  -2  -5  21  331.52   47.00
  -5  -3  14  581.10   34.28
   3  -2 -10  554.67   26.10
  -2  -1   8  130.50   15.66
  -6  -3 -11  206.25   26.41
   5  -2  -6   29.46   10.33
   5  -5  16  540.34   41.89
   6  -4 -10 2278.83   47.10
   1  -2 -12  238.78   23.58
   1  -1  10 1156.59   34.41
   8  -6 -10  560.47   31.52
   3  -4 -15 1555.53   50.79
  -5  -5 -18  363.48   47.75
   8  -5   4  214.91   16.06
  -5  -2  -9  813.14   30.23
   1  -2  15  613.71   33.43
  -3  -6 -19   30.48   23.98
   3  -3  16    4.04   23.96
  -1  -3  19  216.07   33.07
  -5  -6 -18   82.28   42.56
  -2  -4  21   78.44   39.41
  -1  -5  23   98.93   48.21
   0  -6 -19  182.11   39.81
   4  -6  22   29.50   46.62
  -5  -2  13  679.91   31.10
   0  -5  23   32.80   47.21
   0  -3  19   -2.31   29.06
   0  -2  16  303.35   29.30
  -7  -3  -8  978.82   30.88
  -4  -4  20  175.07   41.06
   6  -4  14 1064.02   41.94
   5  -6 -15  170.66   31.66
  -3  -4 -16   77.41   29.80
  -2  -5  23  152.87   50.02
   2  -6 -18  162.86   36.92
  -9  -7 -13   41.15   48.01
   5  -8 -18    9.19   33.18
  -2  -3  19  470.63   38.99
  -9  -5  -9    4.44   27.99
  -3  -1  -6  558.66   18.76
  -8  -6 -13   81.94   40.52
   1  -4  21   42.45   35.05
   5  -5 -13  127.00   25.61
   6  -7  21  114.83   57.55
  -6  -5 -14   74.32   33.90
  -8  -5 -11  117.96   32.05
   7  -6  17   30.71   37.01
  -4  -4 -14  181.07   29.96
   2  -3  18   20.80   26.83
   5  -6  21  473.05   51.78
   9  -8 -10    7.45   23.79
   6  -7 -15   41.94   33.88
   1  -5  23  100.57   45.41
   6  -6  19  104.50   41.55
   4  -4  18   12.51   29.30
  -3  -4  21  296.41   45.52
   4  -2  12  148.42   22.36
  -9  -6 -11  254.38   40.65
   1  -5 -17   29.59   29.82
  -5  -5 -15    5.16   31.07
 -10  -5  -6   25.32   22.97
  -7  -7 -16  290.16   52.94
   1  -3  19  227.10   34.56
  -3  -2  16   62.21   23.71
  -6  -3  15   24.32   24.76
  -4  -2  15  137.25   24.25
  -2  -4 -16  185.62   31.04
  -4  -3  18  126.63   29.30
   0  -2 -11   91.46   19.05
   4  -6 -16   57.58   30.96
  -1  -4 -16   16.56   26.83
  -1   0   7   63.76   12.51
  -3  -5  23    5.86   46.71
  -9  -4  -6   58.14   19.79
  -8  -3   5   91.10   11.21
   7  -7 -13   12.12   29.63
  -5  -1  -3  102.79    8.63
   7  -6 -11   30.77   23.63
   6  -6 -13   15.12   24.14
   8  -9 -14    8.94   41.58
  -9  -4  -4   29.93   15.40
   9  -6  -4   16.47   11.47
   0  -5 -19  385.44   44.09
   4  -3 -11 1882.87   44.07
  -2  -1  -8  153.20   17.14
   2  -2 -11   10.98   15.85
   1  -2  13  345.05   27.18
  -4  -3 -15 1388.11   50.58
  -3  -4  19 1069.94   55.82
   1  -3 -14 1622.45   48.52
   3  -1  -4  313.18   11.98
  -7  -5 -14 1053.89   52.53
  -2  -5 -19  716.57   52.40
   2  -1   9 1340.71   34.74
   5  -3  -9   16.00   15.01
   2  -1  -8  128.16   15.66
   7  -5 -10  420.20   26.85
  -5  -3 -12  924.17   39.32
   1  -1  -9  491.87   22.92
  -3  -2 -11 1721.76   44.06
   7  -8  21    9.28   50.03
   0  -3 -13    3.83   19.38
   5  -5  19   18.89   35.02
  -2  -1  12   98.10   18.87
  -1  -2  17  358.91   31.45
   7  -7  19  167.74   52.59
  -3  -3  19   63.04   30.46
   1  -2  16  104.59   24.38
  -5  -3  17   15.38   27.40
   5  -4  16   22.02   26.53
  -6  -7 -17    8.04   32.25
   3  -5  22   69.51   43.21
   3  -3  17    6.20   25.64
   3  -4  20  103.76   36.50
  -8  -3   6   19.57   11.11
  -6  -2  11  138.68   20.44
   4  -5 -14    1.68   23.54
   1   0   4   49.01    9.95
  -4  -6 -18  145.66   42.23
   3  -5 -15    9.36   25.88
   8  -7  17   88.16   42.44
   1   0   3   21.89    7.42
  -1  -4  22   66.36   41.81
   4  -5  21  459.27   48.86
   5  -2   9  874.43   27.92
   2  -4  21   62.69   36.04
  -9  -8 -14    0.04   34.97
  -2  -2  17  190.20   28.66
   0  -2  17  317.85   31.47
  -3  -5 -17   85.01   33.65
   7  -5  15   82.51   30.17
   4  -3  15 1311.13   45.95
  -7  -6 -14   25.88   38.06
  -1  -3 -13   22.98   20.29
   9  -8  16   35.12   45.26
   0  -4  22  266.21   43.48
  -3  -3 -12  147.48   23.11
   9  -6   6    8.16   17.52
   2  -5  23  141.01   46.72
   1  -6 -18   -4.39   33.33
  -4  -4 -15   62.10   28.99
   9  -6   7  237.54   21.30
   2  -2  15  140.22   25.43
  -1  -3  20  657.25   45.10
   1   0   5   58.09   11.85
   5  -7 -16  165.71   38.22
  -5  -2  14   70.27   22.24
   6  -4  15   37.70   26.08
   3  -7 -18   41.31   36.41
  -2  -4  22   87.20   42.18
  -1  -5  24   89.31   51.82
   4  -6  23   13.67   50.32
  -7  -4 -10   99.43   26.16
   2  -5 -16   39.93   27.67
   0  -3  20   29.88   32.20
   6  -8 -16  265.06   44.68
  -8  -7 -14   17.91   46.16
   6  -3  11  194.69   22.85
   6  -5  17  115.07   34.80
   0  -5  24   42.19   51.60
  -6  -3  -9   92.81   20.63
   9  -6   8    8.24   19.45
  -1   0   8   71.28   13.93
  -4  -4  21   21.79   38.04
  -2  -3  20   30.65   31.45
  -6  -2  -6  687.72   22.10
   4  -2  13   75.75   21.69
   5  -4 -10   11.24   16.46
 -10  -6  -8   81.06   32.19
  -8  -3  -5   97.79   15.53
   9  -7  -7    6.88   19.46
  -8  -3  -3   75.98   12.28
   2  -1  -6  253.78   15.04
   5  -2  -4  136.90    9.45
  -4  -3 -13 1859.89   51.33
  -1  -1   9  537.46   24.22
  -1  -1  -8 1513.64   33.63
   4  -2  -8  914.86   27.02
  -4  -2 -10  337.76   23.91
  -3  -1  -7  543.21   21.34
   4  -2  10  334.83   23.10
  -2  -1   9 1399.74   35.29
   2  -6 -19  300.26   43.42
  -3  -4 -17  927.51   48.77
   5  -4  15  940.02   45.03
   3  -3 -12  154.53   21.13
   2  -3 -13 1694.17   46.92
   2  -2  12  751.06   33.95
   5  -5 -14  662.29   36.89
   1  -1  -7  253.69   16.61
  -3  -1   8  423.44   20.40
   0  -2 -12 2587.33   53.49
  -2  -4  20  340.30   43.52
  -6  -2   8 1657.05   35.32
 -10  -5  -7  505.35   32.42
  -7  -2  -3  177.20   11.65
   0   0   4  139.41   10.60
  -9  -4  -7  435.85   27.86
   1  -5 -18  606.95   44.82
  -1  -4 -17  293.25   35.82
   0  -3 -14   44.01   21.90
 -10  -5  -5  195.07   23.66
   3  -3  15   54.07   25.79
   4  -4 -13  104.33   23.97
  -1  -1  10 1151.44   33.94
  -1  -2 -12  260.60   23.68
  -6  -2  -7    3.36   13.81
  -2  -1  10  134.62   17.28
  -1  -1  13   34.03   17.59
   2  -3  19  455.55   39.54
  -2  -5  24    2.41   51.12
  -3  -1  12   46.19   16.60
   1  -7 -19   22.81   23.61
   4  -4  19   28.03   32.73
  -1  -5 -17   17.83   29.13
   6  -7  22   10.28   54.43
   1  -4  22   72.44   38.71
   6  -6  20  320.65   47.23
  -2  -1  13  127.05   19.94
   8  -8  19   90.93   60.31
   1   0   6    6.10   11.86
  -6  -6 -15   31.51   35.76
  -3  -6 -18   38.98   38.73
   5  -6  22   81.42   49.84
  -8  -4  -8  783.41   31.64
  -6  -2  12  786.65   31.32
   9  -6   9  422.50   27.79
  -3  -2  17  596.37   36.84
   1  -5  24  102.09   52.20
  -4  -2  16  110.98   25.52
   1  -3  20  638.41   45.13
   5  -5  20  110.93   39.84
  -3  -4  22   20.15   42.32
   6  -9 -17   39.11   30.66
   5  -4  17  455.32   38.05
   1  -2  17  349.06   32.18
   7  -7  20  278.95   56.32
   5  -2  10   92.04   17.77
   3  -3  18   24.60   27.93
   1   0   2  131.36    6.08
  -9  -7 -12  152.73   45.38
   5  -8 -17  221.79   45.28
   7  -8 -14   44.51   34.88
  -2  -3 -12   39.87   19.54
   5  -6 -14   96.46   28.97
  -1  -2  18   96.90   28.15
  -3  -5  24   10.98   52.15
   4  -3  16   19.64   27.78
   4  -8 -18   22.03   34.55
  -6  -5 -13   69.47   31.54
   2  -6 -17    2.27   30.49
  -2  -6 -18  216.63   39.81
  -4  -1  -4  249.57   12.19
  -2   0   8   14.99   12.33
  -3  -3  20    6.49   31.21
  -5  -3  18  155.40   32.63
   0  -2  18 1063.11   46.78
   2  -2  16  110.64   25.93
  -1  -6 -18    4.02   34.95
  -8  -8 -15   29.06   42.35
  -4  -4 -13   78.32   24.50
   3  -4  21  291.92   43.02
   8  -7 -10    4.50   23.94
  -9  -5  -8  110.91   27.61
  -4  -5 -16   10.98   32.71
   1   0   7   58.38   13.07
   3  -5  23   26.36   45.78
   8  -7  18  140.57   46.48
   3  -2  14   42.37   21.82
  -7  -7 -15   48.08   43.24
   0  -4 -15    4.04   23.95
   7  -5  16  442.28   38.97
  -2  -2  18  354.47   33.54
  -4  -1  11 1684.58   39.35
   6  -3  12    6.89   19.52
  -8  -5 -10  141.12   30.69
   9  -8  17   62.17   48.46
   6  -7 -14  102.46   31.77
  -7  -3  -7  129.02   17.63
  -9  -6 -10   30.45   34.49
   4  -1   6   39.03   11.06
   7  -4  -5   77.24   11.93
   6  -3  -4   14.03    8.20
  -2   0   3 1541.81   19.48
   2  -1  10  135.66   18.01
   4  -5 -15  638.95   38.41
  -5  -1   6  392.29   16.62
  -1  -3 -14 1664.15   49.48
  -2   0   2  995.05   12.86
  -3  -1   9  471.77   22.62
   0  -6  24  658.65   63.15
  -9  -4  -5  411.61   23.24
   3  -2  13 1690.28   48.69
  -3  -5 -18  523.04   46.48
  -5  -2  -8  112.46   16.84
   1  -6 -19  405.29   44.88
   9  -6  -5  474.07   18.26
  -6  -2   9  112.16   16.68
   6  -4  -9  231.66   20.79
   2  -5 -17  422.85   38.31
  -7  -2   3  195.85    8.79
   7  -4  -6  186.48   14.85
   1  -2 -11  442.09   25.49
  -2   0   4  365.57   13.05
   0  -1  10   10.08   15.54
  -2  -1  -7 1442.90   31.40
  -1  -1  14  344.79   26.73
  -3  -1  13  124.48   19.80
   4  -5  22   94.41   43.87
   2  -4  22  151.39   40.80
  -1  -4  23   38.04   41.26
   6  -5  18   22.68   32.87
  -2  -1  14    4.04   18.41
  -5  -2  15  507.12   31.41
   2  -7 -18   35.27   36.20
   0  -4  23   85.63   42.58
   2  -5  24    4.34   49.82
  -1  -3  21   56.48   34.74
   7  -6  18   19.26   37.14
  -2  -4 -15   63.55   26.61
  -2  -4  23   70.16   46.47
   4  -4  20  165.25   38.78
   3  -6 -16   11.24   29.14
   0  -3  21   95.98   35.76
   4  -2  14  181.01   27.17
  -6  -7 -16   27.53   44.13
  -3  -1  -5  275.15   13.27
   2  -3  20   22.14   32.68
   6  -6  21  134.34   50.73
   4  -6 -15   61.57   27.69
   0  -1  14   38.49   18.74
   7  -9 -15   30.76   41.06
   8  -8  20  254.28   63.81
   5  -2  11  315.71   23.71
  -2  -3  21  333.08   40.93
  -4  -4  22   25.02   42.07
   8  -6  16  197.47   39.98
   1   0   8   62.94   14.51
   4  -1   7  892.09   24.06
   5  -4  18   14.18   30.23
  -2  -2  -9   51.09   15.85
  -6  -2  13   14.27   18.63
   1  -2  18   61.26   27.11
  -4  -6 -17   27.76   36.40
   7  -4  13   88.38   25.38
  -9  -8 -13  126.89   55.54
   3  -3 -10   31.90   15.87
   1  -4  23   50.55   42.71
   5  -5  21  108.83   41.95
   8  -9 -13  119.34   39.49
   1  -1  13   37.89   18.85
   6  -6 -12   99.37   25.95
   3  -3  19   48.16   31.39
   3  -5 -14   79.48   24.66
  -7  -6 -13   -4.23   35.58
   4  -3  17  969.87   45.00
   7  -7  21  135.52   62.14
  -4  -1  12   14.44   16.18
  -3   0   6    1.34    9.95
   5  -6  23  174.48   48.02
  -4  -2  17   32.91   25.03
  -3  -2  18  216.07   30.41
  -3   0   4   12.44    7.84
  -3  -5 -16   45.43   29.54
   2  -2  17  167.19   28.36
   3  -4 -12   39.67   19.69
   1  -3  21   65.17   35.56
  -3  -1  14  150.78   22.76
   3  -7 -17   35.32   34.47
  -3  -3 -11   85.39   20.23
  -4  -3  20   52.56   35.71
   5  -7 -15   34.46   30.28
  -8  -7 -13   13.53   43.52
   6  -8 -15    5.39   34.37
   6  -3  13  225.41   24.93
   4  -2  -5   23.77    9.51
   4  -1   8  539.62   21.17
   3  -2  -9 2212.43   42.41
   5  -4 -11 1350.33   40.15
  -5  -3 -11   53.67   21.87
  -1  -5 -18  683.63   46.45
  -5  -3  16  700.43   41.67
   0  -1  -7 1236.93   29.28
  -3  -2 -10  512.19   26.17
  -1  -1  11    9.26   15.75
  -4  -3 -12   37.20   20.47
  -7  -2   4   74.93    8.68
   8  -8 -13  276.60   38.78
   2  -2 -10  511.18   25.20
  -2  -1  11 1291.80   37.51
   1  -4 -15  598.22   36.29
   3  -6  23  468.66   61.26
  -3  -1  10  429.17   24.38
  -6  -6 -16  384.46   46.13
  -2   0   5  354.02   14.44
  -6  -4 -12  705.58   37.17
  -1  -1  -7  227.91   16.91
  -2  -3 -13 1714.84   49.14
   0   0   6  507.31   19.62
  -6  -2  10 1125.76   34.19
  -1  -1  15   26.66   20.32
  -3  -4  23  211.54   49.58
  -1  -2  19  230.09   33.42
   3  -1  12   40.09   18.45
  -2  -1  15   91.95   21.81
   0  -5 -16   12.89   26.83
   0  -2  19  129.19   31.10
   6  -5  19  230.92   41.82
   4  -7 -16   36.34   32.32
   7  -5  17    2.04   33.63
  -3  -3  21   24.70   38.61
   3  -4  22   39.98   40.59
   1   0   9   75.76   16.32
   7  -6  19   20.02   43.34
   0  -1  15  123.20   32.33
  -2  -2  19   28.88   28.60
  -6  -6 -14  114.89   36.99
   3  -5  24   37.57   47.59
  -2  -5 -16   71.57   29.74
  -7  -4  -9   70.26   21.70
  -7  -5 -11   52.41   28.93
  -5  -6 -15  227.27   39.28
   3  -8 -18   64.25   37.03
  -5  -2  -6   34.69   11.46
  -5  -2  16  147.30   27.28
   4  -5  23  289.23   53.23
   2  -4  23   67.02   43.33
  -5  -6 -16   15.28   36.45
   5  -2  12   71.09   20.11
  -4  -1  13  526.35   28.22
  -1  -4  24   59.37   50.03
   4  -4  21   61.82   38.48
   6  -9 -16   53.11   44.80
   0  -4  24  195.33   49.39
  -1  -3  22  346.51   45.62
   5  -4  19  295.86   39.52
 -10  -6  -7   41.24   29.76
   1  -2  19  233.65   33.78
  -6  -3  -8    8.54   15.34
   6  -6  22  249.80   54.39
   7  -4  14   29.33   25.87
   0  -6 -17    0.74   30.64
   5  -8 -16   19.77   36.40
   3  -2  16   87.10   25.20
   4  -3  18  142.17   31.48
   2  -1  12   75.91   20.12
   0  -3  22   20.22   37.71
   2  -3  21  409.21   44.00
   4  -1   9 1200.76   31.59
  -3  -7 -18   33.52   36.19
   8  -6  17   39.44   39.57
  -9  -7 -11   19.91   39.98
  -3  -1  15   16.04   19.66
  -2  -4  24   84.61   51.22
   4  -8 -17   18.35   36.75
   8  -8 -11  149.13   32.02
  -8  -8 -14  125.33   52.49
  -5  -7 -17   69.00   44.20
   7  -8 -13   18.94   32.52
  -6  -5 -12  183.87   30.43
  -7  -7 -14  116.80   41.46
  -8  -4  -7   34.97   18.35
   8  -6  -7   10.68   16.92
   6  -4  -7   64.72   14.56
   8  -7  -9  100.94   23.65
   9  -7  -6   31.52   18.38
   2  -1  11 1239.04   38.25
   0  -4 -16 2611.11   66.08
  -2  -6 -19  314.33   44.18
  -1  -6 -19  350.40   45.22
   2  -2  14  433.74   31.28
  -4  -5 -17  665.93   48.27
   2  -1  -5  915.91   21.26
   0  -1  11  287.22   22.24
   5  -3  -8  635.71   24.28
   2  -3 -12   42.72   18.72
   3  -3 -11   99.53   19.92
  -5  -4 -13  382.71   33.24
   3  -1   9  444.82   23.06
   3  -6 -17  433.68   41.02
  -3  -3 -14  216.29   28.46
  -4  -1   8  581.08   22.76
   1  -1  -6 1569.28   29.27
  -1  -1  12 1391.35   41.04
   2  -7 -19  281.70   35.76
  -2   0   6  380.13   16.39
   6  -5 -11  190.24   24.61
   4  -4 -12  198.02   23.84
  -2  -2 -10  520.05   26.04
  -3  -1  11  263.06   21.91
   2  -4 -14  887.20   39.27
   4  -2  -7  231.40   15.81
   3  -1  -3  198.54    8.93
   7  -9 -16  429.05   52.62
   5  -3  14  619.10   37.64
  -5  -5 -16  513.20   44.49
   3  -4 -13 1632.36   48.16
  -7  -2  -2  399.14   12.48
   3  -3  20   30.87   32.53
  -1  -1  16  210.35   26.88
   2  -2  18  311.02   33.63
  -2  -3  22   59.54   37.26
  -2  -6 -17    8.77   32.79
  -5  -1   9   51.26   14.09
  -2  -1  16  124.74   25.03
   0  -7 -18   35.51   35.93
   5  -5  22  172.58   48.73
  -8  -6 -11   62.59   33.22
   1   0  10   -0.77   15.51
   3  -1  13  119.98   22.26
   1  -4  24   62.38   47.25
  -3  -4 -14   44.37   24.11
  -4  -2  18  168.01   30.83
   5  -9 -17   44.30   32.44
  -3  -2  19  565.23   41.47
  -5  -5 -13  105.94   28.46
   6  -3  14   31.43   22.95
   8  -7  19   21.47   53.31
   1  -3  22  401.54   45.96
  -4  -2  -7  264.57   16.59
  -2  -7 -18   47.39   39.11
   0  -1  16    3.03   21.65
   6  -5  20   23.07   39.42
   1  -1  15   32.30   21.40
  -4  -1  14  126.70   21.43
  -5  -7 -16  167.37   44.11
   6  -7 -13   69.84   28.32
  -4  -3  21  231.65   42.77
  -1  -2  20   39.52   30.76
   2  -1  13  158.18   22.55
   0  -4 -13   54.54   21.11
  -9  -5  -7   23.80   24.12
  -6  -7 -15   63.07   42.33
  -7  -2   7  160.61   14.03
  -3  -4  24   17.32   50.14
   7  -6  20   48.91   44.24
   4  -1  10  244.56   20.41
  -7  -2   8   48.86   12.97
   5  -2  13  679.65   32.78
   0  -2  20  809.31   48.00
  -8  -5  -9   33.67   24.68
   2   0   5  386.62   15.28
  -3  -3  22   64.11   42.08
   1  -5 -15   10.38   25.09
   3  -4  23  184.71   47.37
   3  -2  17  545.05   37.25
  -2  -2  20  581.51   43.56
   7  -9 -14  283.35   44.65
   2  -8 -18  143.61   37.59
  -7  -2   9  198.96   17.69
  -5  -2  17  626.45   37.45
  -5  -1  11  259.41   20.75
  -7  -2   6   94.07   11.06
  -7  -8 -15   26.09   47.17
  -3  -1  16  306.44   29.40
  -9  -8 -12   58.44   47.75
   7  -4  15   12.51   27.03
   7  -5  -7   18.46   14.88
  -1  -4 -14    9.85   22.77
  -4  -6 -16   40.74   33.88
   2   0   8   12.48   13.17
   9  -8  -8   11.80   24.55
  -6  -2  15    8.94   19.71
   7  -7 -11   42.66   26.04
   8  -9 -12   46.62   36.25
   7 -10 -15   65.92   47.46
  -7  -3  -6  967.63   27.35
  -9  -9 -13   -0.04    9.65
  -1  -2 -11  420.90   25.79
  -4  -1   9 1235.89   32.56
   0  -1  12    6.71   17.05
  -1  -2 -10  162.47   19.37
   0  -5 -17  130.92   32.70
  -5  -2  -7  821.99   26.48
   5  -2  -3  421.30   11.00
  -2   0   7  135.46   13.74
   9  -6   5  429.44   22.82
   3  -1  10  381.60   23.49
   4  -7 -17  668.92   47.33
  -7  -5 -12  803.20   44.12
  -2  -5 -17  378.44   39.48
   1  -1  11    3.35   16.15
   6  -4  -8  833.51   27.81
   8  -5  -5  141.21   13.92
   8  -6  -8  382.17   24.83
  -4  -3 -11 2012.77   48.35
   0   0   8 2132.62   39.25
  -4  -1  10  276.38   20.15
  -3  -2  -9 2278.51   44.71
  -5  -6 -17  386.60   46.47
   1  -2 -10  171.05   18.84
  -2  -1  -6  277.20   16.32
  -5  -3 -10 1143.90   37.36
   1  -4 -14    0.24   22.31
   8  -8 -12  349.05   37.23
   0  -6 -18  484.54   43.98
   5  -4  20    9.41   37.02
   6  -4  17   90.64   33.56
   4  -3  19  272.70   37.83
  -1  -1  17   65.46   25.22
   2  -4  24   89.60   47.23
   2  -2  19   14.01   29.60
   4  -4  22  139.33   44.77
   4  -6 -14   31.78   26.92
   1  -2  20   53.65   31.66
  -1  -4  25   32.32   37.26
   0  -1  -5    5.98   11.04
   8  -6  18  324.22   46.63
  -2  -1  17  148.26   27.45
  -6  -8 -16  147.70   35.66
  -7  -6 -12   28.80   32.39
  -1  -3  23   -0.55   44.20
   3  -3  21   42.72   38.06
   3  -5 -13  135.40   25.07
   0  -4  25    9.21   39.86
   2  -1  14    3.89   20.76
   2   0   4  360.02   12.80
   2  -3  22   99.60   39.64
   9  -7  17   49.60   45.09
  -7  -2  10   19.69   14.96
   4  -5 -12   32.04   20.60
   0  -3  23   59.10   39.63
   1  -1  16  224.33   27.60
   0  -1  17    9.45   36.12
  -4  -1  15  372.00   29.45
  -3  -5 -15    2.06   27.52
   6  -3  15  142.33   28.15
   8  -5  15  206.31   33.41
   3  -2  -6   56.07   10.97
   3  -7 -16    9.51   31.04
  -5  -1  12  514.59   26.56
   5  -7 -14  173.35   32.47
  -2  -4  25    4.26   37.08
   8  -7  20   78.63   59.24
  -8  -7 -12   46.50   39.48
  -2  -3  23  108.58   45.83
   1  -6 -16   29.65   28.46
   2   0   9    1.15   14.41
   6  -5  21  177.89   49.23
   5  -5  23   82.34   51.24
  -4  -2  19   55.96   30.11
  -3  -3 -10   39.08   18.24
   4  -2  15  136.79   25.33
   5  -2  14   63.01   24.80
  -3  -2  20   -2.95   30.24
   7  -6  -9   63.94   20.50
   4  -7 -15  105.84   32.86
   0  -5 -15    0.75   25.60
   5  -3  17   19.66   28.65
  -6  -6 -13   28.07   32.93
   7  -6  21   49.11   53.27
  -5  -6 -14   94.50   32.88
   1  -8 -18   -3.27   31.16
   8 -10 -13   70.44   44.31
   3  -2  18  239.27   32.81
   1  -3  23   23.97   41.11
   1  -7 -17    5.68   33.47
  -1  -2  21  111.22   36.00
  -4  -3  22    7.02   39.99
  10  -7   8   23.05   20.60
   0  -2  21   11.22   33.14
   6  -9 -15   27.81   38.54
   7  -4  16   37.67   28.08
  -4  -1  -3 3216.28   30.29
 -10  -7  -8   19.99   30.84
  -3  -1  -4  296.90   13.33
  -6  -1   6   21.99    9.83
   7  -3   3    6.83    7.54
  -4  -3  19  277.20   39.90
   0  -1  13  554.02   30.76
   1  -3 -12 2106.56   49.24
  -4  -2  -8  925.41   29.72
   0  -1  -6 1639.29   30.39
  -3  -4 -15 1536.42   52.65
  -8  -6 -12  282.15   40.94
  -6  -4 -11  194.56   26.60
  10  -7   4  130.29   17.67
   3  -2  -8  360.63   19.44
  10  -7   5  286.43   21.63
   7  -5  -8  890.37   29.84
   1  -1  12 1383.31   41.18
   4  -3  -9 1492.01   36.57
   5  -5 -12  334.37   28.82
  -5  -5 -14  674.57   41.43
  -5  -4 -12   67.48   24.05
   3  -1  11  270.38   22.57
   2  -2  -9   59.56   14.89
   6  -4  16  879.94   46.77
  -1  -1  -6 1616.04   30.62
   1  -5 -16  915.01   45.05
   9  -8  -9  239.70   30.35
  10  -7   3  514.00   19.60
  -1  -4 -15  667.54   38.79
   7  -5  18  549.05   48.06
   6  -4  18  563.64   44.20
  -3  -6 -16    3.44   30.78
   2  -1  15   75.93   22.65
   4  -3  20   44.89   34.01
   5  -4  21  174.44   42.70
  -5  -1  13   99.20   21.07
  -1  -1  18  362.06   33.64
   2  -5 -14    7.03   23.60
  -1  -5 -15   18.39   24.75
   2   0  10   59.44   16.10
   2  -2  20  565.69   44.18
  -3  -1  17  123.47   27.07
   4  -1  12    3.01   18.20
  -5  -2  18    9.07   26.38
  -2  -2  21   37.65   38.31
   1  -1  17   11.02   23.62
  -3  -3  23   87.38   48.41
  -3  -7 -17   31.24   37.10
   3  -4  24   34.65   49.59
   4  -8 -16   69.47   36.49
   0  -1  18    6.97   25.49
  -7  -7 -13    7.51   36.31
  -7  -4  -8  209.35   22.34
   4  -2  16  112.30   26.74
  -1   0   9   79.08   15.90
  -2  -1  18  193.72   30.20
   4  -4  23   62.50   46.70
   6  -3  16  172.35   31.80
 -10  -6  -6   92.66   28.04
   0  -8 -18   77.61   28.03
   1  -2  21  141.73   35.76
   8  -5  16    6.13   34.23
  -4  -1  16   27.70   23.07
   9  -7  18  166.43   52.88
   8  -7  21   60.07   58.25
   0  -7 -17    3.61   33.75
   7  -8 -12    9.20   28.97
   3  -3  22   95.07   40.05
   5  -3  18  246.23   35.72
  -1  -3  24   76.36   45.91
   2  -3  23  106.03   44.44
   5  -6 -12   97.72   25.38
  -1  -6 -16   43.61   31.05
  -5  -1  14   47.21   20.77
   6  -5  22    5.44   47.10
  -5  -7 -15   29.24   36.20
   0  -3  24   49.78   45.39
   2   0  11   78.34   17.96
   3  -2  19  510.10   42.29
   2  -1  16  123.22   25.30
  -2   0  10   38.01   15.65
  -2  -3 -10   51.37   17.24
  -6  -7 -14  117.93   38.47
   2  -6 -15   40.48   27.24
  -5  -2  -5 1405.47   27.43
   6  -2  10 1230.68   34.63
  -1  -7 -17   -0.75   33.42
  -4  -2  20  120.11   33.86
   2   0   3 1584.09   20.19
  -2  -3  24   75.47   44.76
  -3  -2  21  798.66   50.28
  -4   0   7   75.62   12.66
  -6  -3  -7  204.18   17.92
   7  -3   5  338.26   15.43
  -7  -8 -14   59.23   43.04
   5  -4  -8   76.43   16.08
  -8  -4  -6  372.36   22.69
  -4   0   6    7.74    9.43
   8  -7  -8   27.73   20.79
  -6  -2  -3   10.93    8.96
   6  -3  -5  142.84   11.56
   2  -4 -13  148.62   24.03
   2  -3 -11 1867.12   44.51
   7  -7 -12  338.60   33.01
   4  -4 -11  270.65   23.91
  -3   0   5 2479.67   31.56
   6  -5 -10  473.32   27.91
  10  -7   1  537.03   12.34
   0  -3 -12  111.76   21.34
   0  -2 -10 4972.87   66.24
   4  -5 -13 1274.96   44.83
  10  -7   2  226.64   13.81
   7  -6 -10  280.27   26.49
   3  -2  15  882.02   41.29
   0  -2  -9  235.94   19.40
   1  -6 -17  295.71   38.58
   5  -3  -7  104.30   13.82
  -1  -2  -9 1257.26   34.05
  -1  -3 -12 2282.48   51.66
  -3   0   7 1172.66   27.04
   1  -1  -5  796.09   20.58
   2  -1  -4  380.38   13.36
  -3  -4 -13 1723.02   51.11
   2  -5 -15  317.90   31.82
   1  -7 -18  532.71   47.35
  -1  -5 -16  891.37   45.45
  -9  -4  -3  277.61   17.60
   1  -1  14  363.61   29.25
   7  -5  19   54.30   38.90
   6  -4  19   25.60   34.74
   7  -6  22   45.83   54.67
   4  -3  21  305.03   43.43
   1  -1  18  331.22   34.42
   6  -7 -12   11.54   25.20
   2  -7 -16   51.82   32.07
   2  -8 -17    4.29   35.60
   5  -4  22   71.40   45.97
   7  -4  17  100.29   33.77
   1  -3  24   42.75   49.93
  -1  -2  22   60.60   41.45
   4  -2  17   47.45   26.80
  -5  -8 -16   39.67   43.23
   7  -3  12 1217.30   41.32
   8  -4   6  371.38   18.65
  -1  -1  19   49.93   29.20
  -9  -6  -8    9.36   28.22
   0  -2  22  599.50   49.04
  -9  -8 -11   96.16   45.25
   7  -9 -13   91.30   35.60
  -3  -1  18   21.17   26.34
  -2   0  12  604.53   28.14
   0  -1  19   62.97   43.94
   2  -2  21   46.31   34.24
   6  -2  11  156.39   20.79
  -8  -5  -8   24.09   22.21
  -6  -8 -15    1.47   45.60
  -4  -6 -15  101.76   33.00
  -9  -9 -12  110.08   56.26
   3  -1  14  151.20   25.25
  -1   0  13    5.93   18.79
  -2  -2  22  229.46   41.57
  10  -7   6   66.12   20.55
   8  -6  19   38.84   47.76
   5  -3  19   45.85   32.25
   7 -10 -14   11.76   43.80
   8  -5  17  108.50   39.77
   2  -1  17  117.63   27.22
  -2  -4 -13  137.37   25.13
  -4  -6 -14   26.89   28.87
  -4  -2  -6  492.39   19.32
  -3  -3  24   40.64   49.38
  -2  -1  19  249.50   33.45
  -4  -1  17  334.36   31.26
   3  -6 -14   43.59   25.50
  -4  -7 -16   26.72   35.96
  -5  -1  15  327.52   28.81
  -3  -5 -13  137.39   26.51
   2  -4 -11   53.57   18.41
   3  -2  20    0.54   31.84
   1  -2  22   56.19   38.52
   8  -9 -11   79.65   34.49
  -2   0  13    6.59   17.28
  -7  -6 -11   17.40   29.28
   4  -4  24   26.36   51.01
   4  -1  14  119.71   24.95
   3  -3  23   75.85   44.24
   3  -5 -12   25.01   19.71
   4  -6 -13   51.03   24.09
  -8  -7 -11   58.55   35.57
   7  -3  13   -0.27   22.28
   6  -2  12  722.27   32.30
   6  -8 -13  129.49   32.64
  -4   0   5   68.71    9.96
   9  -7  -5   40.50   16.27
  -3  -6 -17  458.80   44.13
  -4  -3 -10   17.44   18.90
   1  -4 -13  353.22   28.38
  -4  -5 -14   -4.02   26.95
  -6  -2  14  558.38   33.85
  -3  -2  -8  338.29   20.63
  -6  -2  -4 1459.52   27.29
   4  -2  -6  526.23   18.60
  -5  -1   8  582.62   22.74
   5  -4  -9  995.21   32.11
  -3   0   3 4939.96   32.38
   5  -6 -13  226.79   28.94
  -2  -3 -11 2006.09   47.00
  -5  -1   7   26.83   11.06
  -1  -6 -17  256.77   37.95
   2  -6 -16  309.52   35.88
  -4  -4 -12  242.74   26.73
  -5  -3  -9   18.84   17.15
  -4  -5 -15  698.55   43.47
   1  -3 -11  198.17   21.44
   1  -2  -9 1278.11   33.59
  -5  -1  10  794.57   29.16
  -6  -4 -10 2395.16   54.57
  -1  -7 -18  500.77   47.90
  -5  -4 -11 1412.75   44.64
   2   0   6  398.32   17.91
   5  -5 -11  342.54   26.66
   0  -4 -14 2151.93   56.14
  -1  -3 -11  200.30   21.97
   2  -7 -17  626.23   47.23
  -9  -6  -9  391.11   38.11
  -6  -2  -5   16.09   11.29
   6  -4  20  213.81   44.96
   7  -5  20  438.72   51.09
  -3  -5 -14   85.05   27.10
   6  -5  23   79.36   54.32
   2  -3  24   83.23   46.48
   3  -7 -15   48.71   29.65
   1  -1  19   32.59   28.03
  -1  -3  25    4.45   48.72
   4  -2  18  176.83   32.96
  -1   0  14   29.01   19.01
   3  -1  15   23.09   24.81
   0  -3  25    1.74   53.63
  -6  -6 -12   88.23   29.96
   3  -8 -16   16.59   34.06
   1  -6 -15   18.74   26.77
   5  -7 -13    6.40   26.00
  -4  -2  21   43.46   38.12
   1  -8 -17  147.08   38.39
   3  -9 -17    4.27   33.90
   4  -3  22   37.61   41.85
  -3  -2  22   44.41   41.53
  -2   0  14   91.07   20.65
  -2  -3  25   51.11   53.93
  -3   0  12  139.39   18.32
   2  -1  18  183.00   31.18
   0  -5 -14   -1.52   23.07
   0   0  14  152.27   23.40
  -1  -1  20  512.74   41.67
  -3  -3  -9    3.72   15.95
   5  -4  23  261.43   53.17
  -3  -1  19  207.15   32.44
   5  -3  20  246.11   40.20
   6  -9 -14  101.38   38.78
  -1  -2  23  193.03   47.74
   8  -6  20  330.42   55.90
   0  -1  20  113.66   33.74
   1  -3  25   16.08   47.64
   3   0   7 1081.07   26.25
   6 -10 -15  127.09   47.37
   0  -2  23   54.72   39.72
  -2  -5 -14   15.06   23.72
  -1   0  15   24.88   20.61
   2  -2  22  249.68   42.80
  -3  -7 -16   -2.53   34.50
   8  -5  18   59.43   42.09
   4  -8 -15   12.48   31.90
   5  -8 -14  238.59   37.10
  -5  -1  16   67.93   24.43
   5  -1   8  611.03   22.69
   6  -2  13   32.75   22.20
  -3   0  13  449.94   27.02
   9  -5   8   93.91   19.01
 -10  -7  -7  162.77   35.04
   3  -2  21  821.93   52.41
  -4  -1  18   35.88   25.59
   7  -3  14  938.14   41.42
   7  -6  -8   89.12   20.32
   5  -1   9   66.68   15.27
  -4  -5 -12    4.89   22.96
  -2  -1  20   44.70   31.09
  -6  -1  11  144.15   18.23
  -6  -1  10   56.78   14.84
  -2  -2  23   29.26   43.79
   4  -9 -16   95.29   39.32
  -9  -7  -9   17.81   35.18
   5  -1   7   32.50   11.68
   0  -8 -17  110.91   38.37
  -7  -3  -5  313.33   17.75
  -8  -9 -13  129.93   53.44
   5  -9 -15    5.80   36.16
  -7  -5  -9   22.00   24.69
   8  -4  14  299.18   32.61
   8  -4   5   96.17   12.81
   3   0   6   -0.57    9.82
   5  -1  10  688.88   27.55
   4  -1   2  125.30    6.58
  -5  -7 -14  188.61   36.98
   7  -8 -11   89.75   28.97
   1  -2  -8  354.40   19.83
   2   0   7  135.58   14.80
  -2  -1  -5  868.04   22.11
   5  -3  16  665.78   41.15
  -2  -4 -14  857.30   39.78
   3  -6 -15  252.90   32.90
   2  -4 -12 1101.25   38.70
   8  -5  -4  232.92   13.64
  -5  -1  -2 2350.06   23.65
  -7  -2  -1  174.93    8.06
   4  -3  -8  152.28   16.67
  -4  -7 -17  713.51   52.87
   4  -4 -10  307.05   22.50
   4  -1  11 1682.57   43.52
   6  -6 -11  229.88   26.01
   2  -2  -8 2498.24   42.25
  -2  -2  -8 2625.55   45.21
   3  -2  -7  664.51   22.50
   6  -5  -9  310.16   23.32
   2  -3 -10   57.27   17.35
   6  -8 -14  279.00   38.09
   0  -3 -11  132.05   20.07
   3  -4 -11 3530.96   61.29
   2  -2  -7  134.73   14.73
  -1  -1  -5  772.17   20.92
   3  -8 -17  725.37   50.75
  -8  -3  -2  156.50   11.64
  -3  -4 -12   44.61   21.05
   0  -2  -8 1294.57   32.29
   3  -3  -9    9.62   14.37
   8  -4   4  563.34   17.83
   6  -4  21   32.68   43.63
   7  -5  21   27.06   50.29
  -2   0  15   14.64   19.71
   4  -2  19   74.32   33.40
   0  -6 -15  129.54   29.33
  -3  -3  25   11.89   52.44
  -6  -1  12   44.94   17.28
   1   0  13   11.63   19.20
  -2  -8 -17   -1.29   38.31
   1  -2  23  184.38   43.49
   1  -1  20  546.59   42.15
   0  -7 -16    8.05   30.94
  -2  -6 -15   36.96   28.83
   6  -3  17   63.97   31.18
  -1  -8 -17  132.47   39.95
  -6  -7 -13   92.54   34.98
  -3   0  14  104.71   21.26
   3  -3  24   64.04   48.54
  -2  -7 -16   59.78   32.91
   2  -1  19  275.00   34.86
   0  -2  -7   77.95   14.43
  -1   0  16   47.47   23.85
  -1  -6 -15   21.68   27.06
  -6  -1  13  242.47   23.16
   2  -3  25   51.34   41.23
 -10  -6  -5   87.06   26.34
   5  -1  11  263.77   22.48
  -7  -8 -13   17.70   43.03
  -8  -6  -9  142.47   30.75
   3  -1  17  137.20   28.70
   1   0  14   24.03   20.69
   5  -2  16  155.26   28.55
   6  -2  14  804.81   38.29
   5  -3  21   80.86   41.32
  -4  -2  22   27.83   40.63
  -2   0  16   35.73   22.74
   8  -6  21   21.66   52.72
   4  -3  23  157.56   48.31
   8  -8  -9    8.93   25.61
  -3  -2  23  314.28   50.93
  -7  -4  -7    4.98   16.62
   7  -3  15   53.88   27.96
   7  -3   4  818.50   18.50
   0   0  16   38.98   22.39
  -1  -1  21   35.72   34.24
   2  -8 -16  123.38   35.55
  -3  -1  20   79.43   34.30
   7  -4  18   13.98   35.65
   9  -5   7   13.74   16.09
   0  -1  21  178.98   55.55
   3   0  12  115.88   20.29
  -3   0  15  509.67   31.60
  -7  -9 -14  331.74   53.34
  -5  -1  17   25.29   24.55
  -9  -9 -11  232.01   57.03
  -6  -8 -14  299.84   46.51
   5  -4  24   21.87   36.61
  -9  -8 -10   26.04   42.45
   4  -2  20  124.93   36.43
   2  -7 -15  126.67   31.84
   8  -4  15    1.75   29.60
  -1  -2  24   29.46   47.05
   9  -6  18   61.78   47.11
  -4  -1  19  274.72   34.61
   2  -2  23   24.11   41.07
   9  -9  -8   97.68   26.37
  -6  -1  14   17.73   19.72
   3   0   5 2483.70   32.37
  -4   0   4   41.88    7.71
   7 -10 -13    9.53   39.85
  -2  -5 -15  363.07   34.76
  -1  -2  -8  344.95   20.15
  -7  -5 -10  363.43   31.61
  -8  -8 -13  342.93   50.54
   5  -8 -15  272.88   38.00
  -4  -5 -13 1388.50   49.39
  -9  -7 -10  308.18   42.18
   0  -6 -16  865.25   46.06
   1  -4 -12   13.19   19.41
  10  -7   7  153.89   23.07
  -1   0  10   -1.28   15.34
   4  -9 -17  665.91   49.46
  -2  -6 -16  376.41   38.68
   3  -1  -2  428.16    9.16
   5  -9 -16  504.14   51.50
   5  -2  15  463.79   36.08
   8  -8 -10  320.34   32.98
  -5  -5 -12  350.74   32.38
  -8  -6 -10  613.65   40.99
  -6  -5 -11  205.17   28.99
  -1   0  11  953.28   33.94
   9  -6  -3  493.99   15.62
  -4  -4 -11  264.93   25.79
  -2  -7 -17  632.23   48.03
  -2   0   9   -9.39   13.50
  -4  -3  -9 1566.97   39.83
  -2  -4 -12 1102.32   40.10
   4  -1  13  546.98   31.84
   6  -4  22  224.44   49.97
   7  -5  22  214.68   56.06
   6  -3  18  155.55   35.11
   1   0  15   25.45   20.34
   3  -2  22   54.02   38.25
  -1   0  17   -0.12   23.91
  -4  -8 -16   60.11   40.09
   5  -2  17  660.90   40.29
   2  -1  20   38.51   31.84
  -4  -6 -13   49.92   27.30
  -2  -2  24  102.60   50.03
   3  -1  18   22.86   30.20
  -2   0  17    6.10   23.60
  -4  -7 -15  109.78   37.29
  -4   0  11   53.41   16.33
   1  -1  21   47.85   37.03
   6  -7 -11  114.53   27.06
   6  -2  15    8.77   26.55
   6  -2   4 1416.19   23.16
  -4   0  12   66.61   16.62
  -3   0  16   15.36   22.78
   1  -2  24   26.04   47.45
  -4   0  10   12.33   14.86
  -3  -5 -12   34.00   22.82
   5  -1  13  125.39   24.76
   5  -3  22  301.93   50.29
   7  -3  16  759.75   42.55
   1  -9 -17   15.04   29.22
   1  -5 -13  133.19   24.81
   1   0  16   51.08   25.11
   7  -4  19  143.15   42.02
  -4   0  13  150.01   21.29
  -8  -5  -7  249.52   24.32
   8  -9 -10   26.99   30.94
  -6  -4  -8  816.59   29.66
  -8  -7 -10    1.66   35.19
   6  -3  19   28.13   34.00
   8  -4  16  491.67   41.62
  -3  -2  -6   51.74   13.13
  -1   0  18   94.01   28.23
   3  -9 -16   92.30   37.91
   4  -2  21   65.43   37.71
  -8  -4  -5  100.26   18.14
   2   0  13    9.61   19.15
  -9  -5  -5   10.69   21.09
  -5  -6 -12   82.16   28.27
   6  -8 -12   82.37   30.87
  -5  -1  18  169.19   29.10
   4  -3  24   34.00   49.56
  -1  -4 -12   14.95   19.52
  -6  -1  15  132.72   24.04
   5  -2  18   26.48   29.35
  -6  -3  -6   83.39   14.45
   1  -8 -16   55.62   33.60
  -4   0  14   33.84   20.10
  -3  -1  21   12.58   36.25
   3  -7 -14  126.80   30.66
  -3  -2  24   31.44   47.63
  -4  -7 -14  184.63   35.25
   0  -1  22   67.54   39.77
   8  -7  -7   98.72   21.33
  -5  -2  -4  133.47   11.63
   9  -6  19  228.14   53.74
   8 -10 -11  125.34   39.84
   7  -7  -9  107.37   23.58
   6  -9 -13  135.84   34.94
  -3  -1  -3  197.75   10.17
   9  -8  -6   27.14   22.14
  -2   0  11   60.35   17.46
  -3  -2  -7  667.74   24.02
   0   0  10  814.15   30.62
  -6  -1   5  662.71   16.71
  -9  -4  -2  117.88   13.84
  -1   0  12   62.43   18.47
   0  -4 -12 3219.94   61.71
   5  -3  -6  493.66   19.16
  -1  -3 -10 2651.96   51.19
  -6  -4  -9  270.71   24.64
   5  -5 -10  275.12   23.31
  -5  -4 -10    8.84   19.31
   2   0  12  692.63   32.15
  -5  -3  -8  605.66   26.16
   1  -3 -10 2721.86   50.74
  -9  -5  -6  270.16   26.49
   1  -5 -14  941.11   41.56
   8  -6  -6  314.28   20.96
   0   0  12 1404.99   41.35
   7  -4  -4  120.72   11.19
   1  -1  -4 2763.18   31.62
   3  -1  19  193.69   37.06
   6  -4  23   56.82   50.81
   0  -9 -17   11.05   23.82
   0   0  18  353.50   34.34
   1  -6 -14  102.51   26.03
  -4  -1  20   83.60   34.85
  -3  -8 -16   41.58   37.03
   4  -6 -12   23.10   22.07
   8  -5  19  149.55   45.50
   2   0  14   88.43   22.65
   5  -1  14   22.78   21.89
   1  -7 -15   22.83   28.86
  -2   0  18  426.24   35.83
   1   0  17    3.99   24.95
  -3   0  17   12.48   24.08
  -1  -2  25   89.02   54.48
   2  -2  24  102.58   51.05
   3  -2  23  304.20   49.73
   0  -2  25   17.92   52.48
  -8  -8 -11  215.84   44.62
  -2  -1  22    8.81   40.56
   5  -7 -12   52.97   26.46
  -3  -6 -14   36.96   27.79
   4  -1  16   23.27   25.68
  -4   0  15   63.90   20.96
  -3  -7 -15   83.83   32.69
   4  -8 -14   59.77   31.04
  -8  -9 -12   43.90   46.33
   7  -4  20   22.53   43.56
   7  -3  17   34.40   31.73
   4  -7 -13  198.31   29.65
   6  -6  -9   30.09   19.26
   5  -8 -13  145.93   32.43
   0  -5 -13   13.46   20.86
   5 -10 -15  244.97   46.62
   2   0  15    8.27   22.32
   9  -5   6  222.07   17.14
  -2  -2  25    9.96   51.87
   0   1   9   60.08   15.28
  -7  -7 -11   53.49   31.11
   6  -3  20    5.28   36.97
   5  -2  19  185.76   35.45
   8  -4  17   71.42   37.53
  -4  -2  -5   22.86    9.95
  -2  -8 -16   98.00   37.29
   5  -3  23   62.45   46.84
 -10  -7  -6   72.20   33.11
  -5  -7 -13    7.36   32.06
   1  -2  25  104.70   53.94
  -1   0  19   23.49   30.49
   0   1   8   28.29   13.63
  -9  -7  -8  121.58   35.18
   4  -2  22  126.66   42.41
  -1  -5 -13  151.77   24.85
   3  -1  20   86.22   35.37
   1   0  18  137.86   32.23
  -6  -7 -12    9.15   32.80
  -1  -8 -16   53.77   34.18
   9  -5  16  188.00   40.38
   4  -1  17  364.69   33.82
   0  -7 -15   54.53   28.96
  -4   0  16  236.82   27.04
  -2  -7 -15  166.22   33.01
  -7  -8 -12   -0.81   38.50
   3   0   4    4.82    7.83
  -5  -8 -14  256.06   41.62
  -5  -9 -15   13.30   42.59
   2  -9 -16  173.13   40.22
  -7  -9 -13   99.83   44.96
   7  -8 -10   13.19   26.27
   7  -6  -7   89.03   18.97
   9  -7  -4   16.98   15.29
  -7  -3  -3    6.15   10.85
   5  -2  -2  369.61    8.59
   4  -2  -4  255.10   12.05
  -1  -4 -13  309.72   28.03
   7  -7 -10  195.99   27.25
   1  -2  -7  617.49   22.55
  -5  -1  -1   94.32    6.26
  -3   0   2  170.80    6.12
  -3   0  10  123.19   17.11
   4  -5 -11  627.02   30.84
   8  -4   3   82.78    9.49
  -3   0  11 1067.41   34.66
  -3   0   9  257.13   19.55
  -5  -6 -13  266.48   34.05
   9  -8  -7  234.87   27.07
   6  -6 -10  342.85   27.11
   8 -10 -12  420.35   47.80
   6  -3  -3  331.55   11.32
   1  -7 -16  498.37   42.11
   6  -4  -6  655.84   22.57
   4  -4  -9   30.75   15.85
   4  -7 -14  215.64   31.81
   3   0   8  943.19   28.82
   3  -4 -10  388.52   25.24
  -3  -4 -11 3569.22   64.45
   1   0  11 1039.11   35.03
  -3  -6 -15  246.12   35.53
  -3  -8 -17  691.89   51.88
  -7  -3  -4  864.43   24.60
   7  -5  -6  817.82   25.76
   3   0   9  296.27   20.88
  -3   0   8  856.82   26.76
  -8  -8 -12  379.78   48.55
   6  -5  -8   50.58   17.21
   8  -5  20   16.35   46.30
   2   0  16   41.15   25.51
  -3  -1  22   89.96   40.40
  -1  -1  23   12.83   43.07
  -3   0  18   34.81   27.96
   0  -1  23    2.10   41.77
  -1  -7 -15   12.44   30.08
  -1  -6 -14  108.09   27.74
   4  -4  -8   41.60   15.88
  10  -6  10  113.05   24.80
  -3  -2  25  113.31   56.49
   7  -4  21   40.42   46.22
  -6  -8 -13  103.81   38.56
   2  -1  22    4.82   40.58
   5  -2  20   49.42   35.96
   6  -3  21   51.11   41.95
  -6  -9 -14  103.48   47.59
   3  -2  24   28.40   46.32
   2  -8 -15   20.97   30.85
   2  -2  25    7.50   52.16
   4   0  10   19.95   16.82
   2   0  17   -0.73   25.68
   4  -1  18   16.05   30.85
   1   0  19   37.51   30.72
  -9  -8  -9  272.87   41.97
   7 -11 -13   52.08   45.86
   8  -4  18  334.68   45.18
   4   0  11   47.13   18.83
   4   0   9   33.64   14.82
   1  -1  23   18.27   43.01
   3  -1  21   27.55   38.27
  -4  -8 -15   14.16   36.64
   5  -6 -10    3.11   20.63
  -1   0  20   60.05   34.75
   9  -5  17   31.46   40.86
   2  -7 -14    6.15   26.31
 -10  -6  -4   14.22   23.46
  -4   0  17   81.19   25.26
  -9  -9 -10  252.61   51.87
   8  -5  21   76.99   51.09
   4   0  12   56.12   19.36
   7  -9 -11  197.74   34.70
   5  -3  24    8.75   51.23
   7 -10 -12   84.85   39.87
  -4  -1  -2  117.75    7.55
   4  -2  23   83.20   46.05
  -4  -6 -12   15.22   24.67
  10  -6   9   40.40   22.71
   4   0   8  156.98   15.58
   3 -10 -16    0.04   21.96
   7  -2  10   11.50   16.92
   9  -9  -7   21.68   27.48
   6  -4  -5   27.42   11.22
   0  -3 -10   13.01   15.31
   1   0  12   65.33   18.99
  -2  -2  -7  133.32   15.71
   3  -1  16  325.59   33.19
  -7  -7 -12  341.99   42.38
   2  -1  -3 6746.16   40.24
  -1  -5 -14  940.33   42.58
   3   0  10  129.12   18.10
   2  -3  -9 1377.49   35.91
   2  -5 -13 1482.59   46.61
  -2  -1  -4  355.47   14.58
  -6  -1   4  176.81    8.92
  -6  -1   9  332.12   20.42
   4  -3  -7 1199.11   29.21
   3   0  11 1080.25   35.94
  -5  -5 -11  359.37   30.77
   1  -4 -11  630.27   30.68
  -1  -7 -16  429.89   41.31
   2  -2  -6 2050.33   34.15
   5  -6 -11  363.54   29.00
  -1  -2  -7  615.40   23.10
  -5  -8 -15  324.56   47.38
   3  -3  -8  757.10   25.95
   2  -9 -17  694.79   48.83
  -6  -5 -10  495.12   32.20
   2  -6 -14  208.26   30.45
  -2  -4 -11   48.97   19.34
   3  -2  -5 2304.47   32.13
  -4  -4 -10  295.31   25.81
  -6  -1   8  447.56   20.31
   0  -1  -4  260.14   13.89
  -3  -9 -16   57.14   36.96
   7  -4  22   26.03   50.04
   4   0  13  129.66   22.87
  -5   0  13   87.34   20.25
   5  -2  21  379.64   45.10
  -5   0  12   12.91   15.68
  -4  -4  -9   27.44   20.34
  -3  -1  23   57.35   45.27
   1   0  20   87.39   36.02
   6  -3  22   59.11   45.65
   7  -2  11   22.72   18.68
   3   0  14  121.79   23.50
   0  -1  24   10.72   47.98
  -4  -1  22    5.88   40.01
  -5   0  14   39.28   19.23
  -7  -4  -6  180.76   18.70
   3  -9 -15   28.56   35.22
   6 -11 -14    6.17   39.86
  -1  -4 -10   14.11   17.26
  -9  -6  -6   10.36   25.98
  -2  -3  -8   67.22   16.43
  -5   0  11  283.03   20.41
   7  -2  12  198.81   24.34
   8  -3  12  117.19   24.20
   7  -2   9  177.07   19.21
  -8  -7  -9   88.27   32.51
   9  -5  18  126.53   46.46
   4   0  14   32.04   22.80
  -4  -7 -13  230.52   34.56
  -5   0  15  395.65   30.07
   3  -8 -14  169.99   34.43
  -4   0  18    1.04   27.69
  -2  -1  24   24.15   46.49
   6  -2  17    8.19   27.38
   3  -1  22   97.13   43.07
   0  -9 -16   -2.65   36.73
   3  -2  25  220.59   49.48
   8  -5  22   42.17   58.87
  -2  -9 -16  148.66   40.77
   8  -9  -9  179.53   32.31
   8 -11 -11  146.13   44.88
   4   0   7   85.81   13.03
   2   0  19  231.73   37.86
   6  -7 -10   16.28   22.58
  -7  -6  -9   94.14   28.45
   7  -2  13   -4.89   22.23
   4 -10 -15    7.21   39.43
   6  -8 -11   96.03   28.55
   7  -3  18  480.95   43.32
   8  -3  13  537.82   33.45
   6 -10 -13   45.82   39.91
  -4  -8 -14   98.60   35.83
   4  -1  20   68.88   38.53
   3  -6 -12   98.75   24.74
  -5   0  10  452.71   21.72
   3   0  16   17.71   25.70
   4  -3  -6   81.63   12.66
  -8  -9 -11   94.88   46.92
   6  -9 -12  111.15   34.49
   0  -3  -8  101.52   16.20
  -3   0  20   -0.83   32.19
  -8  -5  -6   15.05   20.13
   1  -7 -14  148.16   30.18
   4  -2  24   39.39   51.65
   5 -10 -14  180.84   40.46
   4  -9 -14   76.04   33.21
   7  -2  14   56.77   24.30
   3  -5 -10  121.79   19.78
   8  -3  14   19.64   25.40
  -8  -4  -3   79.71   15.23
   8  -7  -6  105.02   20.01
  -2  -3  -9 1408.46   37.45
   5  -1  12  465.36   29.09
   0  -2  24  715.37   62.16
   7 -11 -14  395.50   51.67
   7  -9 -12  611.72   44.87
   0  -4 -11  147.39   21.20
  -2  -1  21  579.96   48.58
  -1  -4 -11  626.04   30.72
  -9  -6  -7  236.96   31.97
  -1  -1  -4 2758.40   32.66
   0  -3  -9  633.00   27.28
   3   0  13  462.90   30.64
   9  -5   4  307.78   15.22
  -4  -3  -8  148.78   18.35
  -1  -3  -9  184.81   19.11
   5  -5  -9   24.53   17.23
  -5  -4  -9 1083.77   36.79
  -7  -6 -10  291.03   34.03
   3  -6 -13  502.90   35.16
   3  -8 -15  540.89   42.20
  -4   0   9   41.55   13.44
  -8  -3  -1   73.56    9.23
   8  -5  -3  190.97   11.80
   4  -1  15  389.33   32.69
   3  -5 -11  194.82   23.02
  -1  -1  22  922.09   58.26
  -6  -6 -11  240.24   32.89
   2  -4 -10 1005.52   34.01
   1  -3  -9  211.67   19.65
  -6  -1   7  504.45   19.26
   6  -2  16  640.68   41.08
   6 -10 -14  913.08   54.79
   5  -4  -7  618.01   23.78
   4  -5 -10  160.16   20.12
   2  -1  21  600.02   51.13
  -5  -3  -7   97.66   15.77
   1  -1  22  942.06   59.47
   4  -9 -15  404.01   45.33
  -3  -4 -10  397.71   26.64
  -2  -5 -12  182.20   25.53
  -2  -5 -13 1386.42   47.47
   0  -8 -16  481.09   43.57
  -4   0   8  144.39   15.33
   5  -2  22   44.74   43.02
   7  -4  23    3.14   51.60
  -3  -7 -14  131.52   33.22
  -2   0  21   -3.66   35.78
   6  -2  18  357.37   38.48
   6  -3  23   98.64   51.29
  -1   1  13   35.16   19.25
  10  -6   8   77.01   20.38
  -5  -4  -8   58.21   17.51
  -5   0  16   25.06   22.49
   4  -8 -13  183.73   31.27
   3   0  17    2.00   27.49
   0  -8 -15   11.01   30.22
  -7  -1  11    6.57   16.04
  -2  -8 -15   12.87   33.11
   2   1  10  118.27   18.80
   5  -9 -13  142.65   34.41
  -6  -4  -7   64.37   16.00
  -5  -7 -12   49.16   30.51
   5  -1  16   76.36   29.24
  -3  -1  24   26.56   48.37
   7  -3  19   50.92   37.78
   5  -8 -12  105.83   28.67
   2   1  12   97.87   20.69
   6  -1  11  129.26   19.45
  -7  -7 -10  227.63   35.38
  -1  -1  25   10.25   50.55
   6  -1  12   21.69   19.42
   0  -1  25   19.79   49.42
   9  -5  19   26.65   49.52
  -3  -6 -12  102.69   26.30
  -4   0  19   41.13   32.52
   6  -1  10   54.49   16.72
  -1   1  15   29.88   21.91
   2  -1  24   10.58   47.43
  -1   1  11    7.10   15.91
  -6  -7 -11  129.16   33.05
   5  -7 -11   90.70   26.06
   4  -7 -12    5.23   24.38
   7  -2  15   32.15   26.49
  -7  -8 -11   75.75   38.53
  -5  -8 -13  172.14   38.73
  -2   1  14    1.27   19.48
   0  -5 -12   -5.03   20.59
   3  -1  23   35.37   46.17
   8  -3  15  272.11   33.98
   6  -1  13  289.79   27.57
   2  -4  -9   33.98   16.35
   6  -2  19   54.32   34.86
  -9  -7  -7    2.79   31.32
  -1   0  22  104.59   42.38
  -5   0   9   73.83   15.08
   5  -1  17   22.69   30.25
  -2  -7 -14    0.06   27.30
   8  -4  19   47.65   42.77
   0   1  15  127.10   24.70
   3   0  18   43.59   29.72
  -2  -1  25  341.93   58.99
  -2   1  15   87.05   21.15
   6  -1   9  321.42   20.31
   1  -1  25   24.14   52.36
   0  -6 -13   13.74   22.79
  -6  -9 -13  127.85   43.12
  -6  -8 -12   70.12   35.99
   5  -2  23  137.37   51.99
   4   0   6   16.60   10.41
  -5   0  17  108.12   27.95
   0   1   5   10.36   10.97
  -1  -7 -14  116.33   29.54
   6  -1  14    9.54   23.16
  -2  -1  -3 6809.64   43.77
   6  -2   3    8.58    6.64
 -10  -6  -2   33.04   21.18
   6  -3  -2   16.84    6.04
  -9  -4  -1  256.84   14.35
   8  -6  -5  263.38   18.99
  -1   1   8 1441.79   32.95
   5  -9 -14  314.31   42.35
  -4  -5 -11  576.44   33.50
  -3  -6 -13  536.36   35.82
   7  -3   2  531.33   11.34
   5  -1  15  324.19   31.83
  -3  -3  -8  776.67   28.32
   0  -6 -14  713.05   39.76
   8  -4   2  131.73    7.41
 -10  -6  -3  204.56   24.74
  -2  -6 -14  217.49   31.45
   3  -4  -9 3341.39   54.53
   9  -6  -2  131.99   10.84
  -2   0  19  249.10   35.80
  -1   1   7  255.56   16.23
   1  -2  -6  566.10   20.48
   2  -5 -12  179.16   24.04
  -4  -1  21  607.52   50.34
  -7  -5  -8  987.42   37.82
   0   1   7 1097.91   28.02
   5  -3  -5  162.54   12.62
   6  -5  -7  215.19   19.03
  -2  -1  23  934.60   62.39
  -8  -6  -8  390.76   33.69
   1   1  10 1111.96   34.32
  -5  -5 -10  300.91   27.51
  -5   0   7 1087.68   25.83
   1   1   9  483.17   23.84
  -2   1   8  143.18   16.03
   2  -6 -13  266.03   29.48
  -2  -4 -10  980.96   35.04
   0   0  20 2116.63   70.77
  -2  -2  -6 2157.85   36.30
   1  -4 -10   24.58   17.38
   8  -8  -8  301.85   29.60
   7  -3  20  162.49   42.89
   0   1  16   10.84   23.43
  -2   1  16  119.33   26.43
   2   0  21   11.36   36.43
  -9 -10 -11    0.04   32.12
  -1   1  17   44.64   27.00
   7  -2  16  221.52   33.50
   1   0  22   75.87   41.65
   8  -3  16   84.29   31.77
   9  -4  14   20.71   29.07
   4  -1  22   13.92   43.80
  -9  -8  -8   11.18   37.08
  -6  -3  -5  139.00   14.32
  -4   0  20   27.47   35.43
   0   1  17   30.82   26.29
   8  -4  20  270.86   51.03
  -9  -9  -9  113.26   45.65
  -2   1  17  125.91   29.71
   1   1  13   37.49   20.16
   6  -1   8  423.98   21.15
  -3  -1  25   21.80   50.83
  -2  -6 -12   88.84   24.90
   7  -8  -9    5.40   23.98
   1   1  15   27.89   22.67
   2  -1  25  327.70   59.83
  -3  -9 -15   30.42   37.66
  -3   1  14  141.36   21.46
   7 -10 -11   32.01   35.37
   1  -9 -15   12.29   33.09
   9  -4  15  486.68   40.13
  -5   0  18    3.07   28.20
  -7  -5  -7   18.32   19.42
   7  -3  21   48.82   44.92
   5  -1  19   32.71   34.85
   3  -1  24   26.09   50.31
  -8  -6  -7    3.57   24.91
  -3   1  15   16.01   19.84
   2  -7 -13   35.27   25.41
   7  -2  17  104.76   35.42
   8  -3  17  168.76   37.59
  -3   1  12   43.28   17.09
   3   0  20   14.15   33.85
   2  -6 -12   73.35   22.63
  -5  -5  -9   25.56   19.17
  -3   0  22   28.75   39.28
   6  -1  16   11.52   26.73
   6 -11 -13   10.33   42.27
  -2   1  18  191.91   32.86
   5  -2  24   22.57   55.32
   3  -4  -8   65.66   15.90
   3  -9 -14   31.35   32.23
   5 -11 -14  288.64   45.57
  10  -6   5   84.28   14.79
   2  -3  -8   65.86   14.89
  -6  -5  -9  284.30   28.10
   7  -5  -5  199.28   16.05
   1   1   8 1530.67   34.50
   1  -3  -8 2995.56   47.97
   1  -9 -16 1029.62   56.42
  -3   0  19  773.30   46.63
   2   0  18  420.30   38.88
  -2   0  20  377.87   41.44
   4  -1  19  304.42   40.70
  -1   1   6 1636.02   30.10
   0  -4 -10 2128.56   47.44
   0   1   6 1565.88   30.02
  -1  -1  24  590.42   60.27
  -2   1   7 1538.85   31.47
  -6  -2  -2  897.00   18.26
  -3  -5 -11  210.68   25.81
   2  -1  23  989.68   64.43
   0  -2  -6 2166.66   36.14
   3   0  15  522.88   34.91
  -5  -6 -11  398.63   33.36
   1   1   7  231.47   16.87
   1  -8 -15  485.00   41.50
  -3  -8 -15  463.94   44.59
  -1   0  21  386.54   45.51
  -1  -2  -6  536.36   20.76
   1  -1  24  669.60   61.62
   1  -5 -12 1064.05   40.09
  -1  -9 -16  965.84   55.87
   8 -10 -10  280.16   39.69
   3  -3  -7  574.95   22.60
   3  -7 -13  212.58   29.40
  -8  -8 -10  357.23   42.68
  -5   0   6  234.68   13.45
  -6  -6 -10  404.14   34.08
  -9  -5  -3  164.34   20.16
   7  -4  -3  129.12    9.92
   6  -2  21   -7.32   42.63
   1   1  11   12.39   17.21
   8  -4  21   67.88   51.72
  -2   0  23  106.72   45.03
   4   0  15   71.27   24.29
   1   1  17   41.15   27.24
   9  -4  16   36.24   35.06
  -2  -4  -9   44.67   16.81
  -1   1  19   30.45   30.98
  -4  -9 -14   40.85   38.29
   2  -5 -10   86.22   19.76
  -6  -5  -8   64.76   20.10
  -4   0  21    3.53   37.14
   4   0  16  190.89   30.14
   0   1  19   57.58   32.10
  -3   1  17  133.58   27.50
  -4  -7 -12    9.18   27.86
   4 -10 -14  202.76   41.52
  -3  -8 -14  180.52   35.12
   7  -3  22  187.25   51.12
  10  -6   7   47.14   19.31
   1  -8 -14   99.06   30.84
  -4  -8 -13  155.82   35.21
   8 -11 -10   12.39   40.73
   5   0  12    9.28   20.53
  -1  -9 -15   15.80   33.07
   9  -5  20  177.80   56.40
   8  -3  18   96.20   39.95
  -3  -5 -10  154.76   23.58
  -8  -7  -8   41.87   30.60
   5   0  13   79.95   23.74
   3   1  12   36.83   18.76
   4   0  17   91.60   30.68
   8  -8  -7  128.92   25.27
  -6   0  14  293.65   25.61
  -4  -2  -4  199.70   12.41
   6  -1   7  502.45   20.01
  -8  -9 -10   45.26   41.09
   3   1  13  105.87   22.19
  -5 -10 -14    0.29   25.20
   6  -2  22  246.01   55.20
  -6   0  13  187.73   21.90
  -1   0  24   67.88   47.91
   0   0  24  389.69   55.82
   5   0  14   37.79   23.42
   3  -1  25    0.28   52.25
   9  -4  17  433.54   46.10
   9  -9  -6   40.58   26.31
  -8  -8  -9    9.21   35.98
   8  -4  22   68.06   58.53
   2 -10 -15   67.82   38.58
   5   0  10  438.45   24.22
   8  -9  -8   29.51   28.22
   8 -10  -9   49.73   33.94
   6  -9 -11   77.60   31.28
  -7  -6  -8   78.21   26.50
  -3   1  18   34.59   28.47
  -7 -10 -12   95.15   48.91
   2   0  23   92.32   45.69
   0   1  20  114.20   35.11
   4   0   5   62.74   10.09
  -4  -4  -8   27.05   15.90
  -6 -10 -13   78.33   44.95
   6  -8 -10  191.56   29.35
   7 -12 -12    0.39   45.18
  -5  -9 -13  140.75   39.75
  -5  -7 -11   85.62   28.37
   5  -9 -12  204.57   32.85
   9  -7  -3   85.47   15.61
   1  -6 -13  235.27   28.30
  -1  -3  -8 3075.86   49.35
   1  -1  -3  451.65   12.78
   5  -5  -8  303.87   22.06
   1   0  21  346.15   44.27
   9  -5   3  148.73    9.99
   2   1  11 1278.05   38.89
  -1   1  12 1413.22   41.27
  -1   1  14  360.74   28.88
   2   0  20  449.29   44.60
   2  -2  -5  625.12   19.01
   4  -2  -3  210.38   10.04
  -6  -1   3  521.81    9.85
   4  -6 -11  215.42   25.54
   7  -7  -8  236.43   24.78
  -9  -5  -4  317.60   23.85
  -2  -5 -11  398.52   28.36
  -4  -3  -7 1278.84   33.57
  -1  -8 -15  516.27   43.17
   0   1  13  569.49   30.59
   4  -1  21  720.61   55.87
  -5  -9 -14  323.00   48.50
  -2   1   6  240.77   14.96
   0   1  14   46.31   21.00
  -2   1  13  159.52   22.12
   2   1   9 1379.06   35.34
  -4  -9 -15  361.33   46.57
   4  -5  -9 1032.74   34.49
   0   1  12    7.58   16.86
  -2   1  12   83.78   19.16
  -7  -9 -12  668.01   55.30
   2  -9 -15  602.98   46.18
  -4   0   3  957.75   14.29
   5  -1  21   17.96   40.74
   4   0  18    0.22   29.92
   2   1  14   -2.60   20.20
   1   1  19   48.95   31.16
   2   1  15   72.68   24.32
  -6   0  12   48.03   17.31
   2   1  13  133.88   21.84
   3  -7 -12   37.45   23.62
  -2   0  24  157.62   49.52
   2   1  16  125.48   27.54
   1   0  24   56.31   48.12
   7  -3  23   31.64   53.78
   1  -5 -11    9.62   18.47
  -4   0  22    8.30   39.61
  -6  -6  -9   38.30   24.77
   4  -1  24  119.65   55.78
   3   0  22   13.07   43.15
  -7  -9 -11  201.97   42.62
   1  -6 -12    7.07   21.09
  -5  -8 -12  113.20   34.31
  -1  -8 -14  109.62   32.14
   4   0  19   33.75   32.77
   2   1  17  139.20   29.60
  -4   1  15  335.11   27.67
  -4   1  14   93.77   21.64
   4  -8 -12   61.68   26.53
   9  -4  18   86.53   42.24
   2  -9 -14   75.87   33.96
   6  -2  23   41.03   55.90
  -2   1  20   35.31   32.77
   5   0   9   79.32   14.91
  -7  -7  -9  118.22   32.18
  -7  -4  -5   78.41   15.91
  -7  -8 -10   14.81   31.77
  -6  -9 -12  130.06   41.29
  -4   1  16   19.00   23.12
  -4   1  13  534.52   28.57
  -6  -7 -10    8.77   27.09
  -3   1  19  191.36   35.39
  -6  -8 -11   87.82   35.78
   1 -10 -15  247.57   42.12
  -6   0  11   27.73   15.73
  -2  -7 -13   40.91   27.43
   2   1  18  138.71   31.93
   3  -5  -9    5.57   16.98
  -9 -10 -10   48.90   58.46
  -2  -5 -10   83.94   20.24
   0  -7 -13   -1.22   25.48
  -1   0  25  127.16   53.53
  -8  -5  -5  128.88   21.52
  -1   1  21   37.10   37.38
   0   1  21  166.94   40.25
   4   0  20   25.76   37.75
  -9  -7  -6   36.85   30.16
  -3  -7 -12   35.22   25.46
   7  -2  18   57.55   38.34
  -3   0  24   13.47   46.68
  -2 -10 -15   58.92   35.69
   4  -7 -11   19.60   22.40
  -4   1  12    8.33   17.17
   2   0  24  201.15   51.34
   7 -11 -11   23.09   41.03
 -10  -7  -4  117.86   30.21
  -8  -2   6  741.77   17.44
   5  -7 -10    6.24   22.03
   4  -6 -10   38.33   18.69
   9  -4  19  254.92   49.04
   0  -3  -7   50.93   13.80
   7  -7  -7   61.21   20.20
   3 -10 -14  127.87   37.55
   5  -5  -7    3.44   14.50
   6  -1   6   26.50   10.52
  -8  -2   5   15.38    7.85
 -10  -7  -5  329.88   34.21
   0   0  22 1217.48   63.62
   0  -7 -14  327.42   33.85
   1   1   6 1584.39   30.47
  -1   1  16  225.07   29.29
  -4  -5 -10  193.86   24.40
   0   1  11  311.53   23.16
  -1   1   5  789.57   20.51
  -2  -6 -13  286.94   30.37
  -8  -4  -4  599.41   23.99
  -1  -5 -12 1028.30   39.91
   6  -6  -8  687.89   30.05
  -3   0  21 1099.66   58.17
  -2   1  11 1276.23   37.70
  -7  -1  10  958.77   30.49
  -3  -7 -13  222.93   32.09
  -1   1  10 1111.59   33.51
  -1  -5 -11   13.09   19.43
  -3  -4  -9 3439.03   57.77
   2  -3  -7 2660.45   42.39
  -2   0  22  401.22   48.90
   2   1   8  157.06   16.74
  -1  -6 -13  285.91   30.47
   5  -1  18  327.63   38.38
   7 -11 -12  642.16   53.10
  -3  -2  -5 2317.39   35.13
   2  -8 -14  372.73   37.14
   3   0  19  784.37   49.22
   6  -2  20  443.25   50.14
   0   1  10    7.26   14.80
   6  -1  17   78.99   33.94
  -1 -10 -15  298.58   44.46
  -2   0  25   13.99   51.55
   1   0  25  113.86   53.92
  -9  -9  -8  146.92   43.85
   1   1  21   39.10   37.62
   4 -11 -14   31.33   40.60
   7  -2  19   37.69   36.05
  -4 -10 -14  182.70   45.30
   5  -1  23   77.41   53.53
  -3  -9 -14   38.30   35.16
  -1  -6 -12    5.33   21.75
   0  -5 -10   10.14   17.42
  -3   1  20  100.17   36.61
   6  -2  24  191.71   57.31
   6  -1  18   63.00   33.88
   5   0   8  109.00   14.47
   4   0  21   11.56   40.21
   4  -5  -8    7.36   14.69
  -6  -4  -6  714.15   26.01
  -4   1  18   41.22   29.46
   8  -3  19   51.43   39.59
   2   1  20   40.81   35.27
  -2  -6 -11    2.54   20.46
   0   1  22   19.69   39.38
   7 -10 -10   11.87   32.71
  -6   0  10  457.18   22.06
   6 -11 -12    2.30   41.45
   0  -2  -5   36.46   12.90
 -10  -8  -5   31.02   31.23
   7  -2  20   25.84   43.25
   6  -1  19   75.73   37.42
   5 -11 -13   67.79   42.32
  -8 -10 -11  146.49   49.93
   3  -9 -13  144.36   32.90
   6  -6  -7    5.46   16.70
  -2  -7 -12   49.79   25.66
  -3   0  25  250.66   56.83
   3   1  15    1.33   23.37
   2   0  25   19.82   53.47
  -4  -6 -10   35.25   22.06
   2  -7 -12   37.98   23.61
  -2  -9 -14  107.47   35.74
  -2   1  22    3.37   38.85
   4 -10 -13    8.50   33.42
  -3  -1  -2  434.62   11.29
   9  -8  -4  115.31   20.83
   6  -1  15  303.14   33.61
   3  -2  -4  122.97   10.35
   1   1  14  346.93   28.40
   3 -10 -15 1053.88   58.94
  -5  -3  -6  579.48   23.40
  -2   1  10  125.07   17.82
   9  -8  -5  318.76   24.45
  -3  -3  -7  614.46   25.08
  -1   1  18  379.92   37.27
   2  -5 -11  454.02   28.10
   1   1  12 1365.18   41.30
  -3   1  13  122.65   22.46
  -1   0  23  478.71   53.22
   7  -9 -10  456.49   37.68
  -1   1   9  468.94   23.10
  -4  -6 -11  211.12   27.18
   0   1  18   -0.63   27.79
   1   1  16  240.29   30.24
   5  -4  -6  121.49   14.43
  -3   1   7  546.86   20.71
  -3   1  16  296.34   30.71
   2   0  22  404.45   49.03
   5  -6  -9 1398.58   41.00
  -5   0   8  104.95   13.96
   2   1   7 1601.96   33.00
  -8 -10 -12  396.33   55.26
   1   0  23  438.07   52.85
  -7  -1   9  129.67   16.80
   5  -1  20  315.76   44.36
  -2  -9 -15  668.07   49.02
   4  -1  23 1056.21   69.63
  -3   1  11  261.17   21.61
   0  -9 -15    8.48   33.24
   4   0  22   24.33   42.92
   8  -3  20    0.40   43.34
   3   1  14  164.10   25.32
   3   1  17  106.62   29.76
  -3   1  21    6.60   36.77
   3   0  24   30.91   49.58
   0  -9 -14   52.57   32.77
   6  -1  20   26.62   41.56
   5   0  16   14.45   28.03
   5  -1  24  332.81   62.97
   7  -2  21   20.61   48.13
  -4  -8 -12   40.14   30.63
  -4  -7 -11   27.54   26.03
   7  -8  -8   42.34   23.42
   3   1  18   28.49   29.99
   5   0  17  124.40   31.65
   4   1  14  133.72   26.19
   2  -6 -11    8.05   20.20
  -8  -9  -9  178.56   42.76
   8 -11  -9  122.50   39.58
   0   1  23   14.18   41.37
  -1   1  23   21.85   42.49
   4   1  12   13.61   20.00
   1  -8 -13   60.77   28.06
   6 -10 -11   17.18   32.62
   8  -2  14  394.47   32.41
   8  -3  21   62.34   49.61
   8  -2  13  148.30   26.18
   5  -1   3   97.53    7.83
  -7  -5  -6  883.41   30.94
   5   0  18   -2.02   33.06
  -7 -10 -11   30.69   46.41
   7  -1  13   67.85   23.05
   5 -10 -12   75.06   36.45
   8  -2  15   85.58   29.48
   3   1  19  185.09   36.58
   6  -1  21   46.81   44.98
   8  -2  12  208.14   25.41
   7  -1  15  155.61   31.17
  -5   1  15  324.94   28.66
   3  -8 -12   43.81   26.04
  -4   1  20   91.76   34.50
   7  -1  12  561.18   30.15
  -8  -7  -7  125.61   29.66
   4  -9 -12   63.76   30.21
   5  -6  -8  101.64   19.77
   4   0  23   39.18   47.69
   7  -2  22   46.24   55.50
  -5  -9 -12  252.41   39.37
  -5   1  16   91.24   24.15
   2  -3  -6   35.52   12.33
   7 -12 -11   26.12   48.37
   1   1  23   31.45   44.05
   5   0   7 1040.90   25.81
   2   1  22   24.82   40.58
   8  -2  16  407.22   38.75
  -3   1  22   94.87   40.88
   1  -4  -8   22.60   15.25
  -5   1  14   32.18   19.86
  -3 -10 -14  124.42   41.21
   7  -1  16  198.68   34.18
   3 -11 -14   55.21   39.95
   6  -9 -10  132.61   30.86
  -6  -5  -7  210.68   20.97
   8  -2  11  127.62   21.47
   7  -1  11    3.87   18.16
   5  -9 -11   11.65   26.49
  -6  -9 -11   81.31   36.41
   8  -9  -7  158.12   28.91
   4   0   4   50.53    8.33
   9  -9  -5    6.22   23.10
  -5  -2  -3  380.71   14.84
   8  -6  -4  431.12   19.79
   3  -3  -6  201.45   14.78
  -2   1   9 1382.54   34.46
   7  -6  -6  127.59   18.07
   4  -3  -5 1313.07   26.46
   4  -4  -7   99.37   15.45
   1  -4  -9  332.09   22.62
   3   0  21 1116.55   61.21
   1   1  18  369.12   37.01
   6 -10 -12  759.93   49.35
   5   0  11  304.35   24.93
  -5   0   5  776.64   17.72
   3  -8 -13  267.46   33.08
   6  -5  -6   75.02   14.75
   3   1  11  254.03   22.97
   0  -1  -3 1073.39   18.62
  -2   1  19  264.84   36.45
  -2   1   5  890.42   21.01
   1   1   5  781.14   21.21
  -5  -6 -10   15.36   24.52
   0  -4  -9  124.71   18.60
   5 -10 -13  571.94   47.69
  -9  -6  -5  466.19   31.52
  -1  -4  -9  281.00   22.38
   4  -9 -13  395.03   38.80
  -3   0  23 1743.78   74.85
   3   1  10  416.20   24.17
  -1  -1  -3  456.97   14.07
  -3   1  10  391.33   22.35
  -1   1  20  514.37   45.05
   1  -7 -13  307.83   31.69
   5   0  15  412.47   33.41
  -2  -8 -14  361.47   38.49
   1  -3  -7  132.60   15.63
   0  -8 -14  264.89   34.93
   3  -6 -11  266.62   26.65
   1  -2  -5 2823.20   37.15
   6  -2   2  888.26   12.97
  -9  -4   0  159.64   12.47
  -2  -3  -7 2597.26   44.33
   6  -7  -9  187.77   24.73
   3   1   9  469.72   24.52
   1   1  20  471.04   44.02
   9  -4  20   31.96   52.54
   3   1  20   97.64   37.01
   8  -3  22   40.67   56.78
   0  -8 -13    9.90   26.67
  -1   2  16  103.51   26.79
  -5   1  17   26.38   27.03
   6  -1  22   71.24   47.92
  -5  -7 -10   12.40   24.33
  -3  -5  -9    2.18   17.95
   8  -2  17   46.69   35.50
  -6   0   9  274.13   17.21
   5   0  20  134.69   40.57
  -3  -9 -13  150.77   35.74
   1  -7 -12   35.04   23.34
  -5   1  13  128.07   20.27
   7  -1  17   25.79   33.15
  -1  -8 -13   59.52   29.01
   0   1  24   22.84   47.23
   1 -10 -14   22.49   35.11
   2  -9 -13  152.55   33.30
   0   2  15   75.99   23.75
   6 -12 -12  300.32   48.48
  -9 -10  -9  302.70   55.22
   7  -2  23   14.62   60.50
  -7  -6  -7   81.03   25.32
   9  -3  14  111.97   29.99
  -1   2  18   87.35   30.55
   9  -4  21  105.32   57.12
   3   1  21   13.06   38.36
  -9  -6  -4   11.51   22.97
  -7  -8  -9    6.38   30.58
   3  -7 -11  102.37   24.56
   9  -3  15  171.05   33.73
  -6  -8 -10  180.46   35.48
   9  -3  13   32.39   25.79
  -6  -3  -4   14.00   12.01
  -2   2  16  125.99   26.27
  -5   1  18  165.31   32.68
  -2   2  17  153.87   30.53
   4   0  24  223.42   56.27
   6   0  13  189.58   27.25
   5   0  21  276.56   47.62
   6  -8  -9  154.43   27.21
  -3   1  23   63.75   43.92
   8  -3  23   24.09   49.70
   4  -8 -11   50.83   25.05
  -1  -4  -8   12.82   15.60
   9  -3  16  102.74   35.18
  -2   1  24   19.36   46.61
  -3  -8 -12   34.64   27.82
   6  -1  23   89.08   52.68
  -6  -7  -9  178.14   29.54
   8  -2  10  556.10   27.72
   9  -3  12  171.09   26.74
   6   0  16   74.54   29.50
   7  -1  10  923.77   31.23
  -3  -2  -4  140.89   11.73
  -1 -10 -14   34.75   36.17
   0   2  19  120.73   34.38
  -5   1  12  504.18   25.76
   0   2  13   18.52   18.51
   6   0  12   53.63   21.69
  -3  -7 -11   93.93   25.75
  -4 -10 -13   13.06   38.46
   9  -3  17   63.32   37.70
  -9  -9  -7   44.02   39.45
   5  -8 -10   69.86   25.50
  -9  -7  -5   37.44   29.11
  10  -6   4    6.73    8.86
   6  -5  -5   48.37   13.50
  -5   0   4   18.35    6.66
  -3  -6 -11  257.98   28.21
   5  -1  22  406.48   54.65
   5  -8 -11  230.23   29.75
  -2  -2  -5  609.39   20.50
  -3   1   6  534.10   18.57
   2   1   6  276.91   16.46
  -8  -3   0  162.99    9.61
   0   1   4  260.98   12.91
  -3  -8 -13  342.80   37.25
  -1   1   4 2674.78   30.72
  -4   1  17  349.37   33.52
  -1  -7 -13  278.13   32.15
   8  -5  -2   21.00    9.01
   7  -5  -4  484.77   19.15
  -3   1   9  491.76   22.93
   2   1  19  293.79   38.90
   0  -5 -11   85.35   21.21
   0  -6 -12  230.46   26.84
   0 -10 -15  361.13   44.76
  -7  -1   8 1075.59   27.41
  -7  -3  -2  546.79   18.05
   3   0  23 1668.80   77.19
  -1  -3  -7  129.49   15.96
  -2   1  21  548.77   49.61
  -9  -5  -2  276.66   20.90
  -5  -4  -7  608.68   26.89
  -9  -8  -7  273.70   39.34
  -7  -1   6  315.54   13.88
   2  -8 -13  215.84   31.95
   3   1   8  444.13   22.33
  -1  -5 -10  663.78   31.91
  -4  -5  -9 1117.14   37.75
   2  -1  -2  222.41    8.58
   1  -9 -14  807.13   48.97
  -4   1  11 1761.45   42.49
   5  -3  -4   79.03    9.94
  -1   1  22  900.56   58.65
   7  -4  -2   61.86    8.05
   2  -4  -8  589.28   25.37
  -1  -2  -5 2731.68   37.51
   3   1  22   76.19   43.31
  -1  -7 -12   45.13   24.58
   5   0  22   12.68   44.68
   0   1  25   26.07   51.33
  -4   1  22    5.13   39.11
  -1   1  25   10.52   51.03
   1   2  18   70.91   29.86
   2 -11 -14  120.13   41.44
   4   1  16   20.76   26.20
  -2   2  19   15.05   31.04
   6  -7  -8   31.58   20.56
  -1   2  20   39.38   34.84
  -9  -8  -6   23.67   33.50
  -4  -4  -7   99.86   16.82
   6   0  11   24.69   18.09
   4   1  18   29.45   32.05
   9  -3  18  102.93   41.79
   4  -4  -6   33.21   12.48
   8 -12  -9   41.21   42.35
   2   1  24    0.10   47.18
   1   2  19  211.35   36.75
   1  -9 -13   19.86   29.20
   2  -8 -12   97.67   26.89
   4  -7 -10   53.37   21.32
  -3   1  24   32.31   47.19
  -8 -10 -10  337.59   53.75
   5 -11 -12  294.27   44.93
  -3   2  16   73.98   26.46
   1   1  25   15.26   51.94
   6 -11 -11  141.39   40.40
   0  -6 -11   83.25   22.00
   6  -1  24   33.42   55.94
  -2   1  25  341.15   58.66
   2   2  11   12.67   16.69
  -4  -9 -12   85.26   34.05
   6  -1   5  601.42   18.37
  -2  -8 -12  116.14   29.24
   1   2  20   54.90   35.79
   7 -10  -9   41.58   31.64
  -5   1  11  272.28   20.39
   3   1  23   40.82   46.51
   5  -7  -9   99.65   21.90
  -2  -9 -13  168.39   34.02
   3  -9 -12   14.09   27.27
   3  -3  -5   46.30   11.39
  -5 -10 -12   51.61   39.57
   9  -3  19   61.06   46.10
   7  -1   9  108.86   17.60
   0   2  21    6.42   35.23
 -10  -8  -4   35.59   32.57
  -1   2  21   92.67   38.17
  -3   2  14   68.64   21.44
   8  -2   9   50.37   16.82
  -2  -3  -6   39.03   13.66
   4  -6  -9    5.60   18.23
  -2  -7 -11   93.98   24.78
   4 -10 -12  173.13   35.07
   5   0   6  250.63   14.39
   6   0  10  448.12   24.53
  -7 -10 -10   27.02   41.03
  -4  -9 -13  394.81   42.81
   3   1  16  308.37   32.44
   8  -7  -5  367.48   23.50
   7  -9  -9  231.16   32.34
   1   1  22  972.86   59.87
   2   1  21  585.81   50.38
  -4   1  19  249.20   36.57
  -3  -4  -8   66.57   17.33
  -1  -6 -11  320.47   27.84
  -8  -6  -6  330.75   29.18
  -5 -10 -13  651.31   53.20
   9  -6  -1  615.18   15.10
  -4  -3  -6   72.52   14.47
  -1  -9 -14  817.50   48.96
   6  -4  -4  654.42   19.55
  -8  -4  -2  160.10   15.36
   4   1  13  543.40   32.34
  -4   1  10  264.13   20.77
   2 -10 -14  428.78   44.46
   7  -1  14  356.34   33.34
  -3   1   8  456.73   21.18
  -5  -5  -8  314.57   25.52
  -6 -10 -12  805.61   58.48
   3   1   7  533.65   22.28
   4   1  11 1657.76   43.72
  -8  -8  -8  310.09   39.63
  -2   1  23 1078.41   64.43
   5   0  19  656.08   47.77
   2  -5  -9  455.28   25.71
   1   1   4 2799.33   32.65
  -3  -3  -6  162.08   15.81
  -2  -8 -13  257.77   34.22
  -4   1   7  829.99   23.37
   3   0  25  637.74   65.67
  -7  -9 -10  530.30   46.91
   2   1   5  947.31   22.52
   8 -10  -8  266.47   36.01
  -5  -6  -9 1455.83   46.00
  -5  -8 -11  295.53   35.53
  -1   2  15  600.97   35.80
  -6   0   7  911.02   23.08
  -1   2  17  400.62   35.82
  -2   1   4  393.52   13.43
   4   1  20   88.47   38.21
   0  -9 -13   94.67   30.90
  -1  -9 -13   10.32   29.50
  -9 -11  -9   -0.04   15.51
  -4  -8 -11   39.15   27.56
   0   2  11   70.09   17.95
   2   2  17  153.49   30.77
   7  -1  19   56.00   39.39
   2   2  16  124.21   27.67
   2   1  25  303.38   61.22
   2 -10 -13   41.37   33.94
   1   2  21  129.51   40.23
  -6 -10 -11   16.46   40.29
  -8  -9  -8   37.79   39.13
   8  -2  19   36.55   41.19
  -3   1  25   15.21   52.72
  -2   2  21   32.41   37.50
   2  -7 -11  115.44   24.41
  -1 -11 -14  117.79   29.22
   9  -3  20   29.97   54.39
   5   1  14   29.33   24.35
   0 -11 -14   26.27   34.11
  -4  -7 -10   55.55   25.52
   2   2  19   12.95   31.35
  -4  -6  -9    1.73   20.01
   8 -11  -8   55.32   37.30
  -4   1   6   42.51   10.73
  -1  -6 -10   35.57   19.45
   5   0  24  306.40   61.15
   3   1  24   28.46   48.56
  -1  -7 -11   19.79   21.55
  -1   2  22   55.77   40.98
   6   0  17   15.21   29.75
   1  -8 -12    1.41   24.54
   5   1  13   90.11   23.48
   8  -2  20  220.54   52.93
  -5  -9 -11    4.19   34.75
   7 -12 -10   19.25   43.63
   4   1  22   21.01   42.90
   3 -11 -13    1.32   36.87
  -5  -4  -6  127.45   16.08
  -3   2  20    5.35   32.76
   6   0  19   20.42   35.63
   7  -1  21   32.72   48.18
  -7  -9  -9  246.56   41.16
   1   2  22   61.73   42.01
  -8  -8  -7  147.94   34.75
  -4  -2  -3  204.27   11.73
  -2   2  22  235.67   43.98
  -6  -9 -10  140.77   35.87
   5 -12 -12   10.56   41.30
  -3  -9 -12   12.01   29.89
   6 -12 -11   28.83   40.91
  -5  -8 -10  109.78   30.04
  -8  -7  -6   78.14   27.73
   6   0   9  279.95   19.82
  -4  -1  -1 2961.09   22.12
   8 -10  -7   79.25   31.40
  -7  -1   5   20.33    7.26
  -1   1  24  678.75   61.40
   4   1  10  252.38   21.75
   0   2  16  351.84   32.20
  -1   2  14   78.35   22.13
   0   2  17  353.40   34.61
  -4   1  21  443.54   47.21
  -2  -4  -8  650.74   27.57
   3  -4  -7 1020.37   29.84
  -3   1   5  276.90   13.17
  -5  -3  -5  159.38   15.34
   0   2  14 2115.19   54.46
  -2 -10 -14  445.90   47.01
   6   0  14  391.82   33.58
   0   2  18 1253.53   53.79
  -2   2  15  157.28   25.86
   2   1  23  933.32   64.11
   8  -2  18  377.05   47.53
   6   0  15  237.52   32.58
   0   2   9  191.79   18.55
   1   1  24  587.28   60.63
   1   2  10  172.93   20.02
  -7  -7  -8  256.68   32.67
   0  -4  -8 2674.50   47.95
  -6  -6  -8  696.21   35.67
  -3  -6 -10  164.75   24.25
  -1   2  13  359.88   27.22
   2  -2  -4  133.89   11.75
   8  -8  -6  253.75   26.30
   1  -6 -11  274.29   26.95
  -1   2  19  244.78   36.37
   0 -10 -14 2089.66   69.48
  -2   2  18  340.72   36.17
  -2   2  14  426.56   30.07
  -4   1   9 1244.38   31.96
   7 -11 -10  593.13   48.76
   1  -5 -10  705.89   31.18
   0  -7 -12  581.13   35.87
   8  -2  21   25.25   52.54
   3  -8 -11   54.93   25.40
  -3   2  12  108.78   20.59
  -5   1  10  718.80   25.82
  -4   2  16  111.55   26.13
   2   2  21   39.85   37.95
  -8 -11 -10    3.54   47.27
   0   2  23   65.92   43.32
  -9 -10  -8  103.03   50.05
  -1   2  23  181.85   46.98
   3   2  12  122.47   22.35
   0  -8 -12  140.96   28.91
   6  -9  -9  116.23   27.65
  -6   1  14   20.82   20.14
   7  -8  -7   53.74   22.97
   2   2   9   61.75   17.09
  -2 -10 -13   59.62   35.32
   3   1  25   26.45   51.25
   6   0  21   -1.90   43.22
  -1  -8 -12    3.38   25.16
   8  -2  22  194.52   58.74
  -4   2  18  172.40   34.15
  -7   0  11    0.85   14.83
   2  -9 -12   70.02   29.60
   7  -1   8 1131.84   28.74
  -5 -11 -12  272.32   45.32
   1   2  23  167.62   47.59
   0 -10 -13   20.25   32.12
  -5  -7  -9  123.65   27.22
   0   2   7   59.74   13.59
  10  -5   8    8.92   16.88
  -6  -8  -9  184.32   34.58
  -7  -8  -8   37.70   30.23
   1  -7 -11    9.87   21.27
  -1 -10 -13  242.29   38.31
  -4 -10 -12  184.14   39.56
  -2   2  23   27.92   43.38
  -5  -5  -7    1.91   16.53
   8  -2   8  394.67   20.78
  -7  -5  -5  186.92   19.73
   2   2  22  285.80   46.82
   7  -1  23   17.12   58.02
  -3  -8 -11   64.93   27.92
  -4   2  19   54.82   31.43
   4 -11 -12   81.07   38.11
   9  -3  21   13.91   53.02
  -3 -11 -13    1.28   35.43
  -5  -6  -8  104.71   21.41
   3 -10 -12   69.45   31.79
  -3   2  22   32.19   40.55
   1  -2  -4   65.39   11.49
   7 -11  -9  134.45   39.04
  -6   1  13  234.75   22.70
  -1   2  24    8.30   47.07
   8  -9  -6  164.09   28.49
  -9  -9  -6   46.61   38.65
  -2  -9 -12   62.35   30.40
   8  -3   5   89.33   10.87
  -7  -7  -7   42.03   26.61
  -3  -7 -10   50.69   23.37
   9 -10  -5  133.33   30.12
   4  -2  -2   35.42    6.52
  -8  -4  -1    5.61   11.33
   3  -6 -10  157.03   22.46
   3 -10 -13  698.51   47.02
  -6  -2  -1  123.32    8.79
   4 -11 -13 1110.68   57.76
   7  -6  -5  226.38   19.30
   1   2  16   97.76   26.47
   1   2  17  332.54   34.90
   1   2  15  588.21   35.78
   2   2  12  759.49   33.67
  -2   2  13   50.88   19.75
   4   1   9 1194.65   33.71
   5  -4  -5  642.71   21.41
  -1   2  12  271.71   24.06
   4   1  17  375.10   36.71
   0   2  20  850.84   51.90
   1   2  14  105.28   23.59
   4   1  15  399.67   33.81
  -2  -5  -9  500.11   28.18
  -6  -3  -3  296.67   15.86
   0   2  12 2690.94   55.50
 -10  -7  -3  600.17   35.24
  -3   2  17  553.55   39.51
   1   2   9 1302.93   35.44
   4   1  19  285.22   39.72
   3  -5  -8  441.52   25.02
  -3   2  15  884.53   39.68
   1   2  13  356.17   27.87
   3   1   6  541.99   20.42
  -2   2  12  797.95   33.08
   5  -3  -3   93.85    9.51
   5   0  23  483.84   58.73
  -2   2  20  552.46   45.71
  -3   2  18  233.70   33.32
   8  -6  -3  169.26   15.45
   8  -2  23   46.90   64.58
   5   1  17   23.13   29.75
   3   2  16   71.09   27.29
   5   1  19   25.16   35.80
   5   1  16   93.42   30.22
   4   1  24   99.23   54.29
   3  -7 -10   54.94   22.37
   3   2  20    2.97   35.85
  -6  -5  -6   86.39   17.38
   6   0  23   53.86   53.74
  -4   2  20  101.89   36.41
  -7  -6  -6  106.24   23.96
   5   1  20  250.23   43.43
  -6  -7  -8   45.35   26.39
   1   2  24   29.09   49.02
   2   2  23   18.40   45.05
   0  -7 -11   61.35   22.45
  -8 -10  -9   77.86   45.43
  -2   2  24   83.48   48.37
   8 -12  -8  289.75   47.53
   9  -4   6   64.98   12.83
   5 -11 -11   11.51   36.19
  -6  -6  -7    9.92   18.39
   5   1  21   10.89   41.14
   1  -6 -10   38.35   19.64
   6 -11 -10   81.22   36.80
  -3   2  23  278.56   49.37
   3   2  14   45.64   22.82
   8  -1  16  206.94   37.43
   0   2  25   20.69   52.53
   8  -1  15   -0.12   29.79
   8  -1  17   48.93   37.18
  -4   2  21   27.14   36.09
  -1   2  25  120.08   54.48
  -2  -1  -2  239.14    9.44
   7   0  16   31.06   31.64
   1 -11 -13  168.00   40.08
   9  -9  -4  130.60   24.50
   2  -8 -11  112.86   26.51
  -2  -8 -11   98.01   27.50
   4   2  16  100.33   29.03
  -9  -7  -4   24.77   26.47
   5   1  22  335.95   53.20
   3   1   5  260.60   14.10
   7   0  15   34.51   28.71
   7   0  17   27.22   33.18
   4   2  15  131.32   27.34
   8  -1  18    2.86   39.05
   4   2  17   19.12   29.10
  -9 -11  -8   39.60   53.39
   6   0   8  637.49   23.69
   8  -1  14   74.03   28.57
   3   2  22   19.30   42.44
  -6   1  12   27.95   17.08
   1   2  25   87.86   53.61
   2   2  24  137.39   50.24
  -3 -10 -12   67.06   35.98
   4 -10 -11   96.22   31.22
   7 -10  -8   18.37   30.96
  -7 -10  -9   43.53   40.25
   4   2  18  157.94   34.60
   4   2  14  152.74   25.86
   7   0  14   11.66   25.22
  -3  -3  -5   32.65   12.16
  -1 -11 -13  226.19   42.18
   8  -8  -5  120.44   22.71
 -10  -8  -3   82.75   33.51
   5   0   5  783.04   19.17
   0   2   8 1200.21   31.58
  -2  -6 -10  431.54   29.61
  -1   2   8  360.93   20.26
  -8  -5  -4  202.56   21.21
  -1  -5  -9  332.21   24.59
   1  -3  -6 1186.77   28.87
   0  -5  -9  360.54   24.75
  -1   2  11  438.93   26.08
   1 -11 -14  746.21   52.74
   7  -1  18  500.28   46.72
 -10  -7  -2  263.67   30.27
  -7  -4  -4  134.13   17.22
  -3 -10 -13  661.76   49.39
   7  -7  -6  696.41   30.36
   4   1  21  809.86   57.10
  -3   2  19  588.64   45.40
   1   2  12  271.59   24.65
   2   2  18  368.40   38.20
  -4  -5  -8   21.26   19.51
   2   2  10  505.09   26.83
   7  -9  -8  336.17   32.63
   2   2  15  144.09   26.27
   5   1  15  330.80   33.33
  -3   2  13 1764.85   47.83
   4   1   8  608.27   24.64
   7  -1  20  430.64   52.08
   6 -10 -10  298.90   37.03
   0   2  22  514.59   51.27
  -6   0   8  656.63   22.43
   5 -10 -11  370.76   40.13
   0  -6 -10  735.99   33.51
   2  -4  -7  312.89   20.70
  -2   2  11    4.78   16.31
   6   0  18  676.61   48.27
   2   2  14  465.19   31.86
   4  -5  -7 1893.98   40.78
   2   2  20  570.99   47.49
   5  -5  -6  508.71   22.65
   4  -3  -4  155.47   12.24
  -4   1   8  614.69   22.55
   1   2   8  364.28   21.01
   3   2  13 1744.67   49.71
   4  -9 -11  869.97   43.77
   0   1   3 1070.70   18.13
  -8  -6  -5  255.13   26.95
   0  -9 -12    6.76   27.05
   3  -9 -11  172.23   30.03
  -2   2  25    9.90   52.07
   8  -1  19  115.85   42.96
   0 -11 -13   26.05   36.27
  -3   2  24   23.93   49.29
  -4   2  12  188.63   20.65
   4 -12 -12   37.86   40.62
  -4 -11 -12   55.20   42.18
  -1  -2  -4   67.30   12.38
  -1   3  17   29.99   27.31
   4   2  19   44.17   34.77
   8  -1  13   67.45   26.11
   0   3  18   11.76   27.84
  -4  -8 -10   39.20   27.29
   5   1  23   39.95   52.17
   9  -2  16   22.44   35.41
   0   3  19    0.74   32.04
  -1   3  19  202.93   35.79
   0   3  17   71.21   29.15
   9  -2  17  181.96   42.36
  -8  -9  -7  140.36   39.57
   4   2  13   88.45   23.25
  -5   2  16  145.24   29.41
   7   0  13    9.71   23.47
   3   2  23  274.60   52.36
   9  -2  15  387.66   36.21
  -2  -6  -9   42.49   19.84
   9  -2  18   30.13   44.28
   3 -11 -12   23.88   36.94
  -5   2  18    1.57   29.22
   7 -12  -9   25.29   41.43
   4   2  20   94.10   39.15
   0   3  20   36.57   34.06
  -2   3  18   12.75   28.56
   5 -10 -10   48.77   31.95
   2   2  25    1.01   53.98
   6 -10  -9  140.08   33.16
   6   1  16    6.58   28.33
   6   1  17   66.76   32.63
   9  -2  14   65.51   28.12
   8 -11  -7   35.92   35.58
  -1   3  15   14.42   22.60
   5   1   9   64.05   16.74
  -5   1   7   28.80   11.04
   7  -1   7  556.58   20.51
   0   3  15  115.57   25.67
   1   3  19  217.36   37.72
   6   1  18   59.77   34.30
   5 -12 -11  206.51   44.48
  -8 -11  -9  140.08   52.03
  -3   2  25   57.69   53.22
  -1  -7 -10   14.51   21.70
   5   1  24  310.04   61.81
   8  -1  12   21.62   20.93
   0  -7 -10   10.36   19.88
  -6  -9  -9  101.89   33.27
  -3  -9 -11  187.11   32.89
   1 -10 -12    7.88   31.22
  -9 -10  -7  204.86   49.47
   7   0  12   22.89   22.37
   6   1  14   23.32   23.05
   5  -4  -4   63.02   11.60
   4   0   3  893.57   16.67
   8  -3   4   44.60    8.47
   5   1  12  546.37   30.73
  -1  -3  -6 1227.40   30.02
   0  -3  -6  504.71   21.46
   6   0  20  598.42   53.95
  -9  -5  -1  183.70   18.60
   2  -6 -10  445.17   27.89
  -6  -4  -5   28.30   14.63
  -1   2  10  187.43   19.64
   1   2  11  485.72   27.16
   2   2  13   70.35   21.30
  -4   2  17   42.56   27.10
   1 -10 -13  263.57   38.25
   6  -6  -6  715.87   27.61
   7  -1  22  488.70   59.48
   0   2  10 4891.93   66.18
  -1   1   3  444.15   12.99
  -3   2  21  891.66   56.25
  -4   2  15  150.57   25.16
   9  -7  -2  183.57   16.86
   4   1  23 1113.84   70.43
  -5  -2  -2  376.47   13.35
   5  -9 -10  317.19   33.50
  -6   0   6 1018.98   21.56
   3  -2  -3 2638.69   28.32
   5   1  11  275.39   25.01
   8  -7  -4  152.62   19.34
  -1   2   7  607.47   22.80
  -3  -4  -7 1108.91   33.47
  -4   2  14  188.20   24.45
  -2  -2  -4  106.69   12.61
   6   0  22  748.25   63.10
  -2   2  10  507.33   25.23
   3   2  17  545.47   39.70
   3   2  11 1827.44   45.74
   3   2  18  236.26   35.74
   2   1   4  357.20   15.19
   0   2  24  704.67   62.13
  -2   3  16   91.88   26.44
   1   3  17   25.80   27.24
   4   2  21   48.80   40.95
   0   3  21  162.14   40.19
   3   2  24   29.58   50.76
  -1   3  21   46.48   37.35
   6   1  19   99.17   38.66
  -6 -11 -11  136.02   47.76
   9  -2  20   33.04   51.16
   0  -5  -8   -0.93   15.84
  -2   3  20   40.22   35.11
   7   0  19   55.29   40.18
   7   0  18    7.93   33.78
  -4  -4  -6   44.23   14.61
  -6   1  11  146.52   18.69
  -5 -11 -11   -4.40   41.17
   2   3  16   93.91   28.13
   0  -6  -9   20.34   17.91
   9  -2  13  419.94   31.61
   7   0  20    3.44   44.47
  -5   2  14   82.70   23.93
   8  -1  20   29.69   48.91
   6   1  20   17.44   41.45
   1   3  21   60.96   38.87
  -4  -6  -8   -0.15   18.86
   4   2  22  135.08   46.25
   1   3  15    7.67   22.96
   0   3  22    5.04   40.18
  -5  -3  -4   75.16   12.43
   7   0  21   19.73   44.95
  -4 -10 -11  109.88   37.53
   8  -2   7  181.87   15.52
   8  -1  21  234.04   54.84
   0  -8 -11   17.79   24.28
  -3 -11 -12   25.92   37.37
  -1 -10 -12   11.33   31.12
   3  -8 -10   24.86   23.09
   2   3  14    7.51   21.81
   2  -9 -11  130.84   29.46
  -3   3  17    6.91   26.14
  -3   3  18   12.76   28.21
   3   2  25  168.81   45.95
   7  -7  -5   45.47   18.44
   7   0  22   57.18   55.44
   4   2  11  104.36   20.19
 -10  -8  -2    8.86   31.38
   6   1  21   57.56   43.78
   8  -1  22   42.71   59.76
   2 -11 -12   88.14   36.45
   2   3  20   35.18   35.66
   7 -13  -9  117.43   52.44
   3 -12 -12   42.83   39.94
   6  -9  -8   79.63   27.30
   5  -9  -9  173.71   29.69
  -3   3  19   50.29   32.02
  -3  -8 -10   26.85   24.71
   8  -1  11  226.80   23.65
  -7  -8  -7   47.05   28.66
   4   2  23   69.05   48.84
   0   3  23   50.01   43.58
   7   0  11    4.24   19.58
   4   1   6   42.17   11.11
  -2  -9 -11  132.39   30.40
   9  -2  12   56.62   23.34
  -9  -9  -5   12.95   36.98
   6 -13 -10    0.04   28.28
   6   0   7  931.18   24.79
   7  -4  -1   21.42    7.38
   5   1  18  378.40   40.22
   5  -6  -7  361.95   23.95
   3   2  19  555.66   45.44
   2  -5  -8  612.92   27.18
   2 -11 -13  589.15   48.85
  -3   2  11 1780.18   43.11
  10  -7   1  537.03   12.34
   3   2  15  867.75   41.45
   4  -8 -10   35.90   24.42
   7  -5  -3  284.29   15.45
  -3  -6  -9  463.35   29.32
  -3  -5  -8  446.45   26.40
  -4   2  13   86.98   21.50
   1  -4  -7  912.24   29.76
   4   1   7  799.87   25.11
   3   2  21  854.33   57.56
  -9  -4   1  259.61   13.18
  -9  -6  -3  490.87   29.55
   6  -8  -8  299.68   28.50
   1  -9 -12  393.39   36.12
   5   1  10  807.40   31.62
   9  -8  -3  311.67   22.83
  -4  -9 -11  884.80   48.20
  -1   2   9 1331.72   35.20
  -9  -8  -5  373.74   37.99
   1   2   7  652.20   23.87
  -5 -10 -11  431.31   46.20
  -2 -11 -13  535.02   49.57
   3   2  10  496.90   26.29
   5  -8  -9  362.27   30.63
   2   2   8 2424.82   44.05
   3  -4  -6  119.31   15.75
  -4  -3  -5 1440.56   31.19
   6   0  24  548.71   65.78
  -7  -3  -1   82.51   10.57
   3  -6  -9  492.53   28.46
  -5   1   9   52.39   14.06
   1  -1  -2 2712.49   23.13
   1  -5  -9  324.64   24.36
  -2   2   7  133.09   14.02
  -1  -4  -7  933.71   29.91
  -6 -10 -10  356.18   43.73
   0  -4  -7  144.17   16.68
  -1   3  13   30.13   19.54
  -3   3  16    3.60   23.69
   2   3  18   12.88   30.17
   0   3  13    9.33   19.21
  -2   3  22   59.48   40.44
  -1   3  23   13.78   42.77
   7   0  23   35.11   56.14
   2  -6  -9   44.71   18.92
   8  -1  23  191.54   63.63
  -5   2  13  628.67   29.80
  -3   3  20    1.85   34.52
   6   1  22   60.62   50.30
   9  -2  21  115.39   62.13
   6   1  12   32.73   20.43
   1  -7 -10    4.50   20.48
  -8 -10  -8  284.39   45.92
   1   3  23  -10.45   44.40
  -2 -11 -12   36.31   36.79
   9  -2  22   -1.08   52.72
   8 -12  -7    2.16   40.74
  -2   3  23   91.24   45.59
  -3   3  21   24.42   37.39
  -5 -10 -10   58.90   38.50
   4  -5  -6   34.83   14.04
   4   2  24   47.07   52.02
   0   3  24   32.92   48.97
   6  -1   4  144.62    9.75
   7  -8  -6   33.30   21.45
   2   3  22   80.41   43.46
   6 -11  -9  130.94   37.29
  -3  -7  -9   50.19   22.25
  -1   3  24   52.34   48.97
  -1  -9 -11   84.11   28.82
  -9 -11  -7   24.93   57.02
   0  -1  -2    9.43    6.23
   1   3  13   30.76   20.89
   6   1  23   69.90   53.26
   1  -9 -11  112.60   29.62
   2   3  12   39.39   20.12
  -6  -7  -7   67.48   23.25
  -7   0   9   14.32   13.53
   1   3  24   94.89   50.87
  -6  -3  -2   15.45    9.92
  10  -3  14   23.11   29.48
  -3   3  22   59.60   41.85
  -7 -10  -8   18.38   38.94
   3  -7  -9   71.07   20.60
   0 -11 -12  119.85   37.65
   5   2  14   69.61   24.99
  -9  -8  -4  147.88   34.00
  -6 -10  -9  133.88   38.10
   9 -10  -4   28.52   27.08
   5  -5  -5   13.57   12.46
   4 -12 -11   22.89   38.54
   2 -12 -12   76.19   40.07
  -3  -2  -3 2756.36   30.99
   6  -6  -5   52.63   16.30
   8  -9  -5  110.39   26.94
   9  -2  11  614.89   29.80
   8  -1  10  115.92   19.11
  -1  -9 -12  377.44   36.93
   2 -10 -12  370.82   38.74
  -1   3  18  659.55   43.85
  -7   0  10    8.46   15.01
  -3   1   4  302.90   11.88
  -2  -4  -7  344.67   21.32
  -2  -7 -10  217.98   26.99
   4  -7  -9  241.67   25.65
   1   1   3  456.07   14.01
  -1  -8 -11  260.90   31.25
   0  -2  -4  267.17   15.47
  -2   2   9   54.72   15.11
  -3   2  10  561.41   26.63
   1  -5  -8 1569.70   40.41
  -5   2  17  617.74   41.19
  -1   3  16 1008.16   45.48
   0   3  16   32.88   24.70
   6  -7  -7   45.62   19.71
   2  -3  -5  620.69   21.18
  -5  -9 -10  287.60   38.34
  -2  -5  -8  615.89   28.38
  -1   3  20  670.14   48.88
  -2   3  17  842.81   44.50
  -5   2  15  463.03   34.60
   9  -2  19  411.21   55.91
  -4  -7  -9  260.66   27.68
   9  -4   5  402.49   15.33
   1   3  18  671.50   43.99
   6   1  15  346.99   34.44
   5  -7  -8  188.76   23.01
  -2   3  19  410.34   40.79
   2   3  23  119.44   47.21
  -2   3  24   44.29   47.83
  -6   1  10   71.53   15.13
  -5  -5  -6  512.21   24.38
   5   2  20   67.88   40.43
   0   3  25   10.06   52.79
   3   3  20    2.35   37.29
  -1   3  25    9.40   52.77
   6   1  11  143.95   21.61
   5   2  19  218.59   39.61
   6   1  24   59.62   55.17
   0  -9 -11  114.60   28.92
   2 -10 -11   44.55   30.75
   3   3  19   40.66   34.52
   7   0  10   -0.64   18.08
  -4   3  18  156.76   33.89
   3   3  21   45.85   40.03
  -3   3  23   69.47   46.04
   5   2  18   15.22   34.47
  -4   3  19  267.35   39.57
   1   3  25    4.95   51.12
  10  -5   7  522.82   20.81
   5   2  22   63.64   48.17
   3   3  18    8.75   30.49
   7 -10  -7   18.37   28.27
  -6  -6  -6  708.59   30.16
   3 -11 -11   30.16   34.71
  -8  -9  -6  148.81   38.38
   6  -8  -7   66.57   22.04
   2   3  24   56.83   50.81
   5  -8  -8   34.66   22.87
  -4   3  16   21.06   26.54
  -9  -7  -3   99.67   27.33
   7 -12  -8    2.60   39.79
  -4   3  20   64.04   35.48
  -2   3  25   28.40   53.40
  10  -3  13  582.02   36.19
  -5  -9  -9  144.34   33.18
  -1  -8 -10   25.11   23.47
  -8 -11  -8   71.84   49.07
   3  -3  -4   22.51   10.23
   3   3  22   74.54   44.95
  -6  -5  -5   56.18   16.11
  -9  -6  -2  139.07   23.21
   0  -8 -10   39.24   23.78
   5 -12 -10   54.18   40.05
   3   3  17    9.55   28.50
   1 -12 -12   54.21   39.87
  -7  -4  -2   69.79   14.04
  -2  -7  -9  104.34   23.17
   3   3  13    7.89   20.82
  -2 -10 -11   61.17   32.89
   5   2  23  178.35   54.05
  -3   3  24   37.58   48.61
  -4   3  21  101.03   38.65
  -6 -11 -10   94.07   45.50
   6 -12  -9   61.80   39.35
  -9 -10  -6  161.72   45.30
  -1 -12 -12   22.04   27.56
   8 -11  -6  125.43   36.35
  -6   0   5   26.23    7.52
   7  -1   6  305.50   15.31
   9  -9  -3   63.62   23.20
   9  -8  -2   83.74   19.20
   9  -7  -1    6.62   14.11
  10  -5   6   24.71   12.89
   3   2   9 2226.98   44.86
   1  -8 -11  307.78   30.51
  -2 -10 -12  416.16   41.61
   4   2  12  156.57   23.16
  -7  -9  -8  353.11   41.44
   7  -9  -7  259.91   30.26
   2  -7 -10  234.05   26.36
   1   3  20  690.15   49.71
   0   2   6 2178.36   36.00
   6 -12 -10  308.93   46.00
   3  -5  -7   43.73   14.80
   1   3  16  985.57   45.93
 -10  -7  -1  754.21   35.42
   4  -4  -5  249.20   16.44
   7  -6  -4  316.38   19.82
  -1  -6  -9  237.96   23.65
  -8  -8  -6  275.85   35.83
  -1   2   6  545.66   20.74
   4  -9 -10  389.77   34.06
   2   3  17  890.66   46.55
  -1   3  14 1725.59   51.25
   4  -6  -8   15.06   17.35
  -1  -5  -8 1522.60   40.07
  -2   3  15 1905.45   55.41
  -7 -11 -10  568.71   55.87
  -5  -8  -9  381.14   34.39
   0   3  14   50.14   21.40
   6  -4  -3  239.79   13.41
  -4   2  11   91.18   18.46
   2   3  15 1874.88   56.09
   8  -5  -1  202.75   11.15
   0   3  11   99.67   19.69
  -7 -11  -9  171.83   50.35
   2   3  25   17.09   41.48
   8   0  18  160.25   40.38
   3   3  23  102.34   49.43
  -6  -9  -8   76.89   31.58
   8   0  17   13.32   34.22
   8   0  19   30.12   42.18
   5   2  16  177.30   33.35
   3  -6  -8  114.41   20.19
   5   2  12   71.90   22.30
   8   0  20  368.58   54.52
   4   2   9   68.48   17.23
  -3 -11 -11   38.23   36.97
   5   2  24   21.97   56.93
   7   1  17   13.64   34.23
   1  -8 -10   28.01   23.65
   3   1   4  285.55   12.73
   1  -4  -6   32.85   13.82
   6   1  10   53.79   18.37
   0 -10 -11    4.68   28.89
  -1  -7  -9  145.71   23.35
   0   2   5   23.66   12.53
  -4  -7  -8  147.75   25.01
  -9  -9  -4  131.96   38.14
   7   1  16  170.52   35.07
   8   0  21    6.48   54.01
   3   3  24   65.29   52.55
  -2  -6  -8  133.08   21.33
   3   3  12  141.30   22.89
  -8  -8  -5  126.48   31.38
   9  -1  18  284.59   49.11
   8   0  15   37.67   30.99
  -5  -8  -8   56.50   27.48
   9  -1  19    8.23   48.36
  -5   2  11  291.68   21.33
   1  -6  -8   12.55   16.57
   4 -11 -10   93.73   34.81
  -6   2  14  486.05   29.14
  10  -3  12   69.75   25.35
   9  -1  17  109.45   41.32
   5 -13 -10   31.57   32.46
   2   3  10   49.50   17.86
  -4   3  14    5.26   20.90
   2  -7  -9   68.21   21.07
   9  -1  20   53.01   53.51
  -1   4  19  133.28   35.37
   8   0  22  292.07   60.07
   7   1  15  178.15   31.31
   9  -2  10   56.86   19.23
   2   1   3 6856.69   44.02
   6 -13  -9  166.21   47.02
  -1  -4  -6   52.87   14.46
   5   1   7   23.47   12.26
   3 -10 -10   15.35   27.82
   7   0   9    5.88   14.71
   6  -7  -6   96.74   20.66
  -8  -1   7   44.88   10.58
   8  -1   9  123.79   17.67
 -10  -7   0   12.00   25.82
 -10  -8  -1   41.49   31.93
   0 -10 -12  714.53   46.21
  -8  -5  -3  185.12   19.78
  -1   3  22  363.48   48.44
  -4   1   5 1535.55   25.05
   6   1  13  258.32   28.78
  -2   3  21  422.69   46.83
  -4  -5  -7 1902.33   44.28
  -8  -3   1   95.27    8.24
   4 -11 -11  574.54   46.10
   2   2   7  139.49   15.63
  -2   1   3 6791.40   40.72
  -8  -7  -5  390.52   32.81
  -2   3  14   21.10   21.11
   1   3  22  446.94   51.43
   2   3  19  445.98   42.95
   3 -10 -11  727.80   44.41
  -6  -8  -8  325.15   34.67
   8 -10  -6  435.83   36.85
  -8  -6  -4  429.42   28.35
   1   3  14 1776.77   52.10
   7 -11  -8  521.88   45.05
   2   3  13 1754.59   50.25
   1   2   6  582.37   21.50
  -5  -7  -8  210.47   27.60
  -3   2   9 2228.97   43.51
   2   3  21  382.12   47.27
   6  -5  -4  244.94   16.80
   1   3  11  193.29   22.23
  -3   3  15   61.35   24.35
  -2  -3  -5  688.64   23.05
   5 -11 -10  384.53   42.11
  -2   2   8 2673.65   44.32
  -1  -1  -2 2677.16   25.08
  -7  -4  -3  134.79   15.96
  -2   3  13 1762.65   49.10
   5  -1   2 2331.59   19.37
  -5   1   8  585.70   22.03
   5   1   8  565.17   24.60
   3   2   8  362.82   21.58
  -4  -9 -10  347.70   37.36
   1 -11 -12  737.08   49.17
   5   2  15  492.24   36.76
  -1   4  18   59.23   31.52
   0   4  19   29.74   33.44
   3   3  15   56.09   25.73
   4   3  20   44.69   38.37
  -1   4  20   -3.77   34.49
   2  -9 -10   26.04   24.99
   7   1  21   29.51   46.18
   0   4  21   16.49   37.86
   5  -7  -7  138.88   20.80
  -1   4  21   39.77   38.78
  -2  -9 -10   37.01   27.21
   4   3  22   52.17   46.46
   1   4  20   -3.82   36.03
  -8 -10  -7   86.65   41.02
  -1  -6  -8   12.03   17.27
   8   0  23   24.04   66.99
   7   1  19   37.76   41.32
   1   4  19  116.13   35.83
   7 -11  -7   77.54   33.25
   4   3  18  105.00   33.73
   0   4  22  258.36   47.77
  -9 -11  -6  123.55   52.21
  -7  -8  -6   26.62   29.28
  -2   4  19   29.08   32.91
   9  -1  15  130.60   34.35
   1   4  21   31.48   38.02
   7   1  23   12.56   59.78
  -5   3  18   52.24   32.22
  -1   4  22   78.93   42.45
   5 -11  -9   58.06   34.48
   1 -11 -11   54.37   33.27
   0   4  17   -0.42   27.95
  -1   4  16   21.98   25.18
  -4  -6  -7  103.64   20.23
  -5   3  17   12.18   28.26
   6   0   6  997.73   23.33
   4   3  23  133.75   50.99
  -8  -7  -4  153.95   27.12
   1   4  18   42.07   31.37
   3   3  11  104.69   20.13
  -2   4  17   14.27   26.66
   8 -10  -5    7.37   28.27
   9  -1  21   24.24   56.29
   6  -9  -7  112.68   25.75
   1   4  22   77.68   44.40
  -2   4  21   76.74   40.22
   0   4  23   80.73   46.88
   6   2  21    1.67   44.39
   9  -1  22   32.52   64.18
   6 -11  -8   15.34   33.33
  -1 -11 -11   79.72   36.25
  -1  -9 -10  114.30   28.70
  -4 -11 -10  102.60   38.62
  -1   4  23   55.99   44.58
   6   2  22  241.72   53.02
  -6   2  13   26.33   18.81
   5   0   4   15.23    7.78
   4   1   5 1530.27   26.33
   0 -11 -11  242.22   38.41
   2 -12 -11    5.21   36.52
  -3 -10 -10   17.94   30.08
  -7 -10  -7    3.89   37.51
   0  -9 -10    0.72   25.33
   4 -12 -10   16.37   36.47
   6   2  15    9.80   25.86
  -6 -10  -8  251.12   38.38
   8   0  13    1.72   25.12
  -3   2   6   56.84   11.68
   9  -1  14  171.52   32.04
  -3  -3  -4   24.31   10.85
  -4  -2  -2   48.56    8.18
  10  -3  11  513.10   29.53
   2  -4  -6  481.08   21.79
  -7  -7  -6  768.62   38.17
  -5  -6  -7  404.60   27.53
  -5  -4  -5  604.39   24.56
   4  -6  -7  134.06   19.33
  -1   3  12 2280.86   52.52
   1  -3  -5  105.03   13.88
   4   2  10  340.01   23.67
   4  -8  -9  200.86   25.80
  -2   2   6 2108.62   34.67
   0   3  12  114.79   21.23
  -3 -10 -11  698.55   46.41
  -1 -11 -12  878.87   52.51
  -4   2  10  347.77   22.28
  -3   3  14  226.72   26.19
  -4 -11 -11  582.79   49.55
  -2  -8 -10  300.90   30.72
   5   2  21  382.80   49.70
   4 -10 -10  251.51   34.04
   8  -6  -2  714.93   21.97
  -5   2  12   71.62   20.09
  -7  -6  -5  265.18   26.01
  -7  -5  -4  499.24   24.84
   2  -8 -10  241.43   28.16
  -4   3  17 1089.08   49.68
  -3  -6  -8  122.87   20.85
  -6  -4  -4  687.64   24.80
   1   3  10 2571.04   51.82
   9  -6   0  113.21   11.10
  -5  -3  -3   91.74   11.76
   3  -9 -10  250.10   31.12
   2  -5  -7 1674.53   39.40
   1  -6  -9  254.54   23.80
   5  -6  -6   34.48   15.97
  -2   3  12   40.91   18.68
   5   2  13  709.69   36.55
  -9  -5   0  584.38   22.82
  -4  -8  -9  215.90   30.68
   1   3  12 2126.98   51.27
   2   3  11 1963.71   47.97
  -1  -3  -5   99.39   14.06
   5   2  17  773.96   47.38
  -3   3  13    2.85   19.43
  -3  -5  -7   46.04   17.01
   0  -3  -5 2047.61   35.15
   8  -7  -3  198.98   19.16
  -3  -4  -6  165.83   17.18
   5 -10  -9  394.70   36.78
  -5 -11 -10  391.24   47.05
  -1   3  11  220.81   22.10
  -2   4  22  120.08   43.57
   4   3  24   37.44   54.18
   1  -9 -10  108.76   27.31
   1   4  23   32.18   46.13
   6   2  19   67.34   39.53
   1  -7  -9  157.02   23.19
  -2   4  16  201.92   30.17
   0  -5  -7   15.87   16.00
   0   4  24  177.90   54.78
   2   4  21   80.33   42.50
   6   2  23   25.18   56.09
   7   1  13   58.23   24.35
  -1   4  24   45.87   49.34
   2   4  19   35.42   33.92
   8  -2   6  673.08   20.51
  -4  -5  -6   35.64   15.18
  -2   4  23   78.54   47.08
  -2 -12 -11    8.22   38.65
   4   3  16   20.26   27.74
  -9 -12  -6    0.04   10.38
   4 -10  -9   33.32   28.78
   2   4  22   95.35   44.40
   0   4  13   66.77   21.43
   1   4  24   71.68   50.57
  -3   4  18   83.82   31.72
  -8 -11  -7   25.70   48.22
   3 -11 -10   22.72   32.61
  -3   4  20  115.79   37.41
  -5   3  15   10.31   23.91
  -8  -5  -2   22.56   16.32
   6   2  24  115.92   42.26
   1   4  16    8.48   24.92
   1 -12 -11   99.82   39.03
   0   4  25    0.92   40.92
  -6  -7  -6  115.86   25.58
  -2   4  15   62.32   24.73
  -3   4  21  295.21   44.97
  -1   4  25   22.33   46.17
  -2   4  24  110.29   51.78
   4  -8  -8   94.45   24.41
   2   4  23   64.87   48.46
   7 -12  -7   32.83   39.70
   5   2  10  101.02   19.89
   5 -12  -9  223.80   42.16
   8 -13  -6   23.90   40.18
  -8  -9  -5  125.29   34.46
   0   4  15    3.87   23.92
  -6 -11  -9  151.32   46.07
   4 -13 -10   12.87   32.44
  -1 -12 -11  137.40   41.02
   1  -8  -9  159.50   25.53
  -5 -11  -9   76.37   38.53
  -3   4  22   22.02   40.81
   3  -9  -9   50.55   25.38
   0 -12 -11   15.12   37.44
   3   3  10   33.01   17.66
   9  -1  13   60.30   27.33
  -4  -8  -8   94.72   25.33
   7  -6  -3    2.75   13.56
   9 -10  -3   93.42   27.40
   7  -8  -5  143.53   23.10
   6 -12  -8  233.44   40.62
   7 -10  -6  190.05   31.51
  -9 -10  -5  138.29   44.18
   8   0  12  167.93   26.04
   9  -2   9  298.42   20.84
  -3  -1  -1   92.05    6.26
   6  -3  -1  426.77   10.23
   6 -10  -8  269.94   34.09
  -4   3  15 1436.22   49.17
   1 -10 -11  313.62   36.62
  -7  -9  -7  259.27   37.59
   0 -12 -12  421.06   45.13
  -3  -9 -10  267.64   33.21
   0   3   9  652.53   28.07
   3   3  16   13.03   26.56
   7   1  18  527.21   47.68
   8   0  16  657.68   44.73
  -1 -10 -11  308.75   37.69
   4  -7  -8  174.04   23.25
   2  -2  -3  553.89   15.37
  -4 -10 -10  270.20   39.33
   2   2   6 2092.58   36.50
  -3   2   8  350.53   19.83
  -5   1   6  405.46   15.88
   0  -7  -9  201.90   24.83
   3 -12 -11  347.43   44.49
   7 -13  -8  359.32   54.58
   2 -11 -11  658.13   46.82
  -2   3  11 1966.27   46.70
   4  -9  -9 1058.25   45.51
   1   3   9  226.03   20.35
  -3   3  12  153.49   22.25
   3   2   7  672.17   24.37
  -1   2   5 2831.24   37.29
   1  -5  -7  224.41   19.83
   0   4  20  334.37   42.88
   4   3  21  359.78   48.69
   7  -9  -6  502.73   33.51
   8  -8  -4  420.05   27.26
   9  -1  16  430.86   45.04
  -4   2   9   53.12   15.05
  -9  -6  -1  723.69   30.53
   6   2  17   11.97   32.79
  -5 -12 -10    5.11   28.25
   2   4  17   19.51   28.79
   5   3  21   72.61   43.67
  -4   3  12   47.03   19.22
  -5  -6  -6   38.42   17.24
   2   4  24   96.88   54.07
  -1  -8  -9  162.11   25.18
  -3   4  16   82.92   26.55
   5   3  22  300.76   55.42
   5   3  20  229.84   43.74
  -2   4  25   16.62   47.76
  -3   4  23  179.12   50.51
  -3 -11 -10   25.74   34.59
   1 -10 -10   63.49   29.44
   6   2  13   25.04   24.18
   3   4  21  269.94   46.92
  -6   2  12  752.94   30.24
  10  -2  15   34.75   31.91
   3   4  20  110.75   41.03
  -6  -9  -7  123.51   32.99
  -3  -9  -9   54.39   27.38
  -8 -12  -7   21.82   48.00
   5   3  19   48.44   36.23
   5   3  23   39.37   52.35
  -4 -10  -9   25.82   32.16
  -1 -10 -10   41.78   28.39
   3   4  22   39.61   43.57
   8  -9  -4   87.37   25.17
   6 -10  -7  211.79   31.92
   7   0   8   22.93   13.59
  -9  -7  -2  170.42   27.90
  -3   4  24   12.49   49.01
   8 -11  -5   50.73   33.39
   3 -12 -10   52.58   36.66
   2   4  16  209.29   32.07
  -2  -7  -8   43.12   20.08
   5 -13  -9   14.49   43.47
  -6 -12  -9   70.40   39.53
   7 -13  -7   85.01   47.30
   5   3  15    3.67   25.88
  -6  -6  -5   55.19   17.67
   3   4  23  210.58   52.10
   2 -11 -10   31.00   31.09
  -7 -12  -8    4.17   45.58
   5   3  24   24.06   49.56
  -9  -9  -3   50.23   35.30
   6 -13  -8    9.32   42.13
  -5  -5  -5   11.00   14.46
   3   2   6   52.39   12.60
   8  -1   8   -0.27   13.59
  10  -2  14   26.71   29.66
   7   1  22  473.40   60.82
   4   3  19  282.32   40.59
   7   1  20  384.62   52.21
  -1   4  17  295.00   34.50
   0   4  18  271.56   36.72
   0  -4  -6  947.74   28.40
   3  -8  -9  467.18   31.57
   8   0  14  452.09   36.09
   0  -6  -8  304.78   24.05
  -2 -11 -11  746.77   50.74
  -3  -8  -9  481.33   34.44
   5   2  11  282.80   25.58
  -2  -5  -7 1668.50   41.04
  -2   4  18  369.07   38.45
  -6  -8  -7   81.21   26.97
   7   1  14  400.69   34.21
  -3 -12 -11  275.48   41.15
  -5 -10  -9  384.12   42.42
   3  -4  -5  464.86   20.19
  -2   4  20  403.58   43.77
   5  -9  -8  253.69   28.85
   0   3  10   15.18   16.14
  -1   3  10 2865.84   52.79
   4   3  14   12.64   23.54
   6   2  16  585.37   42.64
  -6   1   9  360.81   20.12
   8 -12  -6  332.59   44.74
  -2  -4  -6  493.47   23.13
   1   2   5 2798.32   38.84
   3   3  14  209.84   28.52
  -4  -9  -9 1085.24   47.87
  -4   3  13 2082.40   52.18
   4   3  17  965.73   49.38
   6   2  20  441.30   50.90
  -5   3  16  664.86   39.04
   4  -3  -3  424.96   15.05
  -5  -7  -7  129.37   25.27
   3  -5  -6 1210.50   32.27
   1   4  17  322.65   36.00
   2   4  20  342.81   43.74
   0   3   8  104.27   16.16
  -7   0   7   86.65   11.71
   0   4  16 2806.86   69.82
  -1   4  15  626.25   37.99
  -1  -5  -7  221.58   20.49
   4   3  13 2106.75   55.71
   3   4  18   83.70   34.57
  -4   4  19   26.35   32.18
  -4   4  20   67.25   35.79
  -3   3  10   53.99   16.94
  -4   4  21    4.19   38.56
  -4   4  18    7.01   30.35
   3   4  24   20.36   54.53
   8   1  19  155.43   45.32
  -2 -11 -10   31.02   33.88
  -3 -12 -10   28.21   39.24
   9  -1  12   42.61   24.08
  -9 -11  -5    9.11   48.55
   1   4  14   12.35   22.91
   5   3  17   22.25   30.50
   8   1  18    7.44   39.51
  -4   4  17   67.29   30.10
   3 -13 -10   93.87   36.90
   2   4  15   73.15   26.38
   4  -9  -8  128.03   26.01
   2   3   8   66.41   16.26
   2  -4  -5   84.57   14.76
   0  -7  -8   -0.61   18.29
   8   1  22   26.43   60.68
   0   3   7   43.07   13.90
   7   1  11    7.32   19.83
   8   0  11   92.19   22.91
   8   1  17   36.30   37.12
   7   2  18   55.15   38.88
  -5   3  13   42.28   21.80
   9   0  20   22.66   53.73
  -6  -5  -4  277.64   19.51
   9   0  19  181.39   51.19
   8   1  21  239.05   57.25
  -3   4  14   23.76   21.26
   3   3   9    3.86   15.45
   8   1  23  161.55   65.56
   7   2  22   42.63   53.19
  -4 -12 -10   19.88   41.89
  10  -3  10   51.59   19.58
   2 -12 -10  220.79   39.60
  -4   4  16  146.60   28.89
   9   0  18   20.03   43.81
   7   2  17   82.67   34.64
   0 -11 -10   -4.42   31.66
   7   2  23   17.23   56.68
   2  -7  -8   37.72   18.92
   4 -12  -9   13.50   34.82
   8 -12  -5    3.95   38.20
  -7 -10  -6  194.47   38.09
   8   1  16  151.76   35.14
  -4  -9  -8  146.95   28.89
   6 -11  -7   55.47   31.10
   7  -9  -5  109.81   25.37
   9  -9  -2  162.97   24.18
 -10  -8   0   51.69   31.21
   8  -5   0    0.79    8.83
  -3   3  11  108.86   20.13
   6   1   9  294.15   22.27
  -8  -6  -3  187.81   23.67
  -1   3   8 3027.77   49.93
   4   2   8 1039.65   31.30
  -4  -3  -4  153.48   14.09
  -2   3  10   73.09   17.31
  -3  -7  -8  338.63   28.21
   2  -6  -8  163.16   21.05
   2   3   9 1470.67   38.87
   6   2  18  466.03   45.44
   2 -10 -10  541.48   40.70
  -3   4  19 1098.34   55.28
  -2  -8  -9  286.84   29.67
   6   2  14  771.76   40.61
   7  -5  -2  929.23   22.03
  -9  -8  -3  367.02   36.35
   5  -3  -2  331.84   11.81
   2   4  18  363.74   38.73
  -7  -7  -5   50.37   23.77
   7  -7  -4 1076.98   32.88
  -2  -2  -3  575.37   17.31
  -3   4  17 1000.12   47.79
  -5   2  10  101.61   17.06
  -4  -4  -5  258.83   18.23
  -7   0   8   19.00   12.28
   1   3   8 3079.24   50.31
  -6  -2   0  786.47   14.35
  -1   4  14    7.32   21.52
  -5  -9  -8  231.99   32.68
  -2   2   5  626.75   19.21
  -2 -10 -10  565.39   41.13
   2  -8  -9  297.24   28.26
  -7 -11  -8  582.42   55.00
   3  -7  -8  344.29   25.87
   7   2  21   15.09   49.89
   4   4  21   33.39   42.42
   8   1  20    4.89   46.91
   4   4  22   83.93   47.60
   7   2  20   43.00   46.22
   4   4  20  141.75   42.48
  -7  -8  -5  150.20   28.71
  -9 -12  -5  147.23   39.67
   3  -8  -8    8.31   20.12
   9   0  22   68.89   63.93
   0   5  20   26.65   37.00
   3   4  16   97.58   29.77
   9   0  17  104.08   40.09
   0   5  21   67.82   41.36
  -2 -12 -10  222.41   42.32
   4   4  23   38.15   52.36
  -6   2  11  120.84   19.64
   7   2  16  232.29   36.12
  -1   5  21  112.32   41.59
   0   5  22    1.73   43.50
   0  -9  -9   74.55   25.76
   4   4  19   35.63   36.05
   5  -9  -7   33.03   23.64
   7   2  19   53.24   42.25
  10  -2  13   76.41   27.95
  -1   5  19  169.79   38.16
  -1   5  22  252.87   47.79
  -8 -11  -6  161.90   49.45
   1   5  21   94.16   42.36
   4   4  24   11.00   50.01
   6   3  22   71.06   51.50
   2 -13 -10    0.54   32.22
   0   5  23   27.09   47.25
   1 -12 -10   49.32   34.56
   6   3  21   72.59   48.75
   1   5  22  252.10   49.80
  -4   4  15   41.29   25.30
  -1   5  23   83.71   48.94
   8   1  15    6.57   30.86
   6  -9  -6   84.72   24.20
   9   0  16  121.91   38.10
   3 -11  -9   47.18   30.94
   4 -13  -9  208.67   44.35
   2 -10  -9   23.30   26.77
  -9  -7  -1   -2.36   24.07
   6   3  23   65.03   55.89
  -1 -12 -10   72.58   37.68
   1   5  19  168.02   38.31
   0   5  18  115.74   33.48
   1   5  23  123.32   50.74
   4   4  18   11.30   31.58
   0   5  24   63.24   53.03
  -6 -11  -8    9.36   40.23
  -2   5  20  189.95   40.33
   4 -10  -8   25.47   25.54
   5 -12  -8    8.37   34.93
  -5 -12  -9  188.99   47.01
   8 -13  -5  154.03   48.54
  -7   1  10  894.76   27.33
   7   2  15   15.69   28.18
  -1   5  24  133.45   52.27
  -7 -11  -7   73.53   43.27
   7 -12  -6   32.11   37.82
   9  -1  11   27.83   22.57
  -9  -6   0  135.78   22.30
   7  -1   5   16.49    8.86
  -7  -4  -1   20.66   12.22
   8  -6  -1   32.13   12.43
  -5   1   5   15.50    7.93
   4   3  15 1427.92   51.95
   4   3  12   42.12   20.96
   7   1  12  583.74   32.68
   0  -8  -9  514.08   32.32
   5 -10  -8  367.31   35.11
   0   4  12 3026.32   62.28
   1   4  15  621.03   38.46
  -7  -9  -6  507.84   39.23
  -5   3  14  604.18   34.16
  -2   4  14  988.12   41.31
  -1   3   9  202.01   19.42
   4  -6  -6  262.67   21.52
  -7  -6  -4  303.68   26.14
   3   4  19 1062.08   57.40
   0 -10 -10  521.23   39.26
   2  -3  -4  472.30   17.89
   5  -8  -7  617.88   32.97
  -3  -6  -7 1098.21   36.38
  -3   2   7  703.69   23.57
  -9  -4   2  127.91   11.77
   4  -4  -4  695.54   21.66
   0   4  14 2351.29   59.73
   5   3  18  307.71   40.26
  -1   4  13  372.96   29.15
   1  -2  -3  418.07   14.79
   6  -8  -6 1346.69   41.47
  -3   4  15 1594.86   52.92
  -4   2   8  934.12   27.93
   2  -6  -7   24.08   15.93
   4 -11  -9 1067.48   50.40
  -5  -2  -1 1720.81   23.01
   4  -5  -5 1104.09   30.11
   6  -4  -2  680.39   17.55
   1  -7  -8  447.03   28.36
  -7  -3   0  502.52   15.16
  -8  -8  -4  476.14   36.39
  -7  -5  -3  259.49   21.17
  -4   1   4  252.14   10.86
   2   2   5  627.98   21.05
  -5  -8  -7  641.20   36.58
   4   3  11 2061.10   50.78
  -8 -10  -6  473.68   46.90
   6   2  12  818.69   36.83
   3 -10  -9  924.03   46.01
   5   3  14  559.40   37.43
  -1  -7  -8  401.97   28.16
  -2   3   9 1439.38   37.28
   2  -5  -6  676.62   26.61
  -2   4  13  143.35   23.77
   3   4  17  901.75   49.26
   5   1   6  429.48   19.03
   6   3  20    2.35   43.65
  -2   5  22   37.67   43.05
  -4  -6  -6  291.99   22.55
   1   5  24  102.25   54.45
  -2 -10  -9   30.42   28.24
  -2   5  23  154.48   50.59
   6   3  19   16.85   40.21
  -8  -9  -4   96.60   34.03
  -8 -12  -6  377.40   59.20
  -9 -10  -4   49.23   41.21
   6 -12  -7   41.33   33.89
   2   5  20  173.20   42.56
  -5  -9  -7   50.65   28.18
  -9  -8  -2   75.41   31.17
  -3 -11  -9   58.53   33.79
   2   5  22   44.43   45.60
   6   3  16  171.68   35.49
   0   5  17  159.44   33.12
   4   4  17   40.99   32.20
  -2   5  18  227.65   36.58
  -2   5  24    8.13   50.93
   2   5  23  172.44   52.30
  -1   5  17   26.20   29.36
   1   4  10   18.83   17.08
   0 -13 -10    0.04   22.17
  -6 -12  -8  254.42   50.78
   8   1  14   73.51   28.88
   5 -13  -8  117.36   44.36
   3  -6  -6   13.58   16.08
   8   0  10   31.61   19.09
   3  -9  -8   42.56   23.17
  -7 -12  -7   28.97   48.57
   2   4  13  145.26   24.66
   1  -8  -8    3.38   20.25
  -5   4  17  207.85   32.62
   6   3  18  159.27   39.82
  -4 -10  -8   48.41   30.23
   6   0   5   27.19    9.23
   2   5  24   -2.81   54.14
  -4   3  10   20.37   16.63
   7   2  14   53.42   28.49
  -4  -8  -7   12.48   21.73
  -6  -7  -5   50.97   23.05
   7 -13  -6  252.80   48.78
   1   5  17   22.17   28.50
  -6  -9  -6  103.94   31.36
  -3  -9  -8   44.99   25.05
  -3   5  21    4.18   39.84
   4  -8  -7    6.49   21.11
  -7  -9  -5  111.09   33.19
   7 -10  -5    3.27   26.36
  -1  -8  -8    9.07   21.41
   4   4  14  175.41   28.34
   5   4  22   55.07   49.48
  -3   5  22   36.45   42.85
   6   3  15  118.81   29.75
  -3   5  19   17.80   33.07
   6 -13  -7  180.08   44.65
   9  -2   8   39.43   14.73
   7   0   7   61.72   13.24
  10  -2  12   21.31   23.80
   7 -14  -6    5.29   32.44
   8 -11  -4   62.43   31.16
   9 -10  -2   13.62   25.91
   0   4  11  152.68   21.06
   2  -9  -9  824.98   39.77
   6  -6  -4 1064.15   30.06
  -4  -7  -7  863.32   36.05
  -1   1   2 2778.28   23.00
  -5  -4  -4   56.73   13.64
  -2  -9  -9  682.66   39.03
   5  -6  -5  551.37   24.76
  -5 -10  -8  357.72   40.66
   1 -11 -10  969.52   50.43
   5   2   9  843.48   30.97
  -4   3  11 2059.63   46.85
   6   1   8  490.13   23.41
  -1  -2  -3  405.13   15.75
   5  -4  -3  663.41   19.39
   4  -7  -7  786.71   33.16
   7 -11  -6  322.74   37.95
  -3   1   3  224.28    9.33
   5 -11  -8  498.38   42.20
  -4 -11  -9  933.38   52.37
   6  -5  -3  456.39   18.99
  -1 -11 -10 1081.13   52.88
  -3  -5  -6 1284.40   35.70
  -3  -8  -8    2.79   22.23
  -6   1   7  521.36   18.75
   3  -6  -7 1065.84   34.59
  -1   3   7  123.69   15.21
  -2  -3  -4  484.12   18.96
   2   4  12 1192.73   42.15
   1  -9  -9  447.43   33.53
   1   4  11  631.03   31.22
   5   3  16  704.21   44.67
  -1   4  12   23.65   19.38
   4   2   7  258.23   18.15
   5  -5  -4  623.33   22.54
  -3 -10  -9  979.45   48.30
  -6  -8  -6 1370.39   47.96
  -4  -3  -3  445.91   17.72
   5   4  21  119.60   46.16
  -6   3  14    4.45   21.89
   1   4  12   18.10   19.31
   3   4  14   22.70   23.80
   5   4  23  184.54   57.70
   2   5  18  190.83   36.53
  -3   5  23   -0.72   48.55
   0   5  16   14.19   26.06
   4   4  16  126.44   31.17
   5   4  20   -0.76   40.00
   4 -11  -8  182.25   33.54
  -5   4  16   19.22   25.88
  -3   4  12   58.93   19.55
  -9 -11  -4   49.71   47.01
   3   5  21   27.60   43.39
   3 -13  -9   55.69   40.70
   6   3  17   58.86   32.90
   3   5  22   48.21   46.95
  -2   4  11   50.93   18.43
   9   0  14   97.32   31.02
  -9  -9  -2  187.68   37.17
   3   5  23    7.14   49.33
  -4  -5  -5 1140.02   31.11
  -8 -10  -5    4.11   35.86
  -3   5  17   77.15   30.34
   4   1   4  227.18   12.00
   3  -5  -5   58.63   14.58
   8   1  13   80.03   27.40
  -4 -12  -9   16.81   39.45
  -5  -6  -5  542.17   25.29
   3   5  24   13.12   45.19
   3   1   3  204.33   10.40
   1 -11  -9   17.67   30.59
   6   3  14    9.37   25.55
   7   2  13    5.11   25.23
   3 -10  -8  208.31   30.49
   7  -8  -4   34.45   20.11
  -4 -11  -8  203.03   38.16
   4   4  13  106.37   25.17
   2 -12  -9   13.86   33.63
  -9 -12  -4   39.03   50.58
  -1 -11  -9   19.49   31.68
   5  -8  -6   88.22   22.65
  -8  -8  -3  193.54   30.97
   4 -12  -8  194.70   37.72
   8  -9  -3  119.79   23.71
   5 -11  -7   43.39   29.00
   8  -1   7   48.37   12.82
  -7   0   6   69.10    9.25
  -6 -10  -7  288.69   38.12
   0  -2  -3  331.18   14.65
  -2  -6  -7   14.83   17.30
  -5   0   3  703.68   10.74
  -1  -9  -9  432.66   34.77
  -6  -4  -3  260.45   17.42
   5   3  13   47.33   23.58
  -5   2   9  880.04   28.50
  -1   5  20  742.65   52.92
   9   0  21  496.45   66.35
  -6   1   8  453.58   20.03
   1   3   7  123.21   16.31
   1  -6  -7  163.03   19.89
   0   5  19  422.21   44.00
   2   4  14  900.19   42.33
   1   5  20  641.22   51.34
   1   4  13  342.54   28.89
   8 -10  -4  283.06   30.96
   0   2   4  277.64   15.17
   3   4  13 1731.71   51.96
   8  -7  -2  281.79   20.41
  -8  -7  -3  240.24   28.16
  -9  -5   1  174.43   18.14
   6   2  11  144.45   23.87
  -3  -4  -5  500.22   22.42
  -2   4  12 1126.07   40.36
  -3   4  13 1755.23   49.63
  -5 -11  -8  564.74   47.00
   5  -7  -6 1319.08   38.62
  -2   5  21  329.80   46.35
   0 -12 -10  589.31   47.73
  -1   5  18  752.94   47.10
   4   3  10   14.40   16.66
   1   1   2 2703.68   24.41
  -2   5  19  749.90   49.59
 -10  -7   1  743.07   34.38
  -1  -6  -7  139.22   19.64
   1  -5  -6 1150.06   32.37
   1  -3  -4 1851.00   30.81
   0   4  10 2179.93   48.69
   3   4  15 1528.22   54.27
  -5  -7  -6 1428.48   43.70
   0  -6  -7  326.69   23.81
   8  -8  -3  195.14   22.33
   3   5  19   27.33   36.48
  -2   5  16   59.21   27.61
   0   5  15    1.91   24.53
   4   4  15   69.61   28.98
   5   4  18   14.29   34.99
   8   2  22  235.73   60.76
  -2 -12  -9   12.16   35.38
  -5  -8  -6   74.35   24.14
   2  -9  -8   84.38   24.04
   8   2  23   14.35   51.46
  -1   5  15   13.39   24.68
  -3   5  16   58.63   27.42
  -7  -6  -3    1.62   18.58
   8   2  19   44.53   44.31
  -7 -10  -5   16.00   33.07
   7   3  22  220.90   61.16
   7 -11  -5  203.48   34.16
  -4   5  20   20.83   37.83
  -1   4  10   25.81   17.17
   8   2  21   29.95   50.42
   8 -12  -4  202.28   38.58
   9  -1  10  113.74   21.37
   2 -13  -9   93.74   40.64
  -6  -6  -4 1146.40   33.71
   7   3  23   35.66   62.12
  -8 -11  -5   83.26   46.20
   2   5  16   64.31   29.01
  10  -3   9  497.79   23.65
   9   1  20   41.10   54.73
   1   5  15   15.31   24.37
   7   3  21   42.97   51.81
   1 -12  -9  175.69   36.89
   6 -11  -6   11.43   30.47
   9   1  22   52.31   65.19
  -3  -2  -2   93.10    8.84
   4 -13  -8   18.36   39.07
   9   1  19    6.89   49.10
  -1 -12  -9  187.76   39.06
   8   2  20  226.07   51.09
   4   5  22   84.27   50.19
  -5 -12  -8    6.00   40.71
   7   1   9  114.71   19.31
   6  -7  -4   79.35   17.95
  -4   5  18  223.38   36.41
   4   5  23  304.22   58.87
   0 -12  -9   37.72   34.44
  -7  -8  -4   37.76   25.80
   0  -7  -7   73.95   20.01
  -6 -11  -7   57.04   40.34
  -5 -11  -7   38.36   34.91
   0  -9  -8   72.20   24.42
   3 -11  -8  162.55   32.58
  -8 -12  -5   10.05   52.68
   8   2  17   46.77   35.26
   9   1  18  223.63   46.05
   8 -13  -4   12.86   38.28
   8   1  12   11.32   22.96
   6  -1   3  463.46   11.20
   5   1   5   21.53    9.01
 -10  -8   1   65.50   31.19
   4   0   2  991.95   13.74
   6  -7  -5   50.52   18.52
   9  -8  -1  456.84   24.72
  -2  -8  -8  613.51   34.39
  -5   3  12  964.11   36.38
   2   5  21  369.46   50.11
   2   4  11   39.71   20.41
   1   5  18  710.17   47.20
  -1   2   4   78.92   11.29
   1 -13 -10  267.55   38.24
   3  -2  -2   95.09    8.01
   5   3  12 1025.97   40.69
  -3   3   9    0.24   14.29
   1  -4  -5  749.57   24.91
  -2   3   7 2669.45   43.49
   9   0  15  247.73   36.89
   7   1  10  967.00   34.55
  -1  -3  -4 1809.77   31.64
  -1   4  11  614.05   30.63
  -3  -7  -7  159.06   23.49
   1 -10  -9  737.37   42.06
   2   5  19  763.86   52.18
  -2  -5  -6  722.62   28.45
  -4   4  14  194.37   26.46
   3 -12  -9  341.74   41.06
  -7  -7  -4 1168.81   40.64
   3   4  12   42.08   21.15
  -6  -3  -1  420.37   15.73
  -5  -3  -2  370.74   15.85
  -1  -4  -5  777.80   25.53
  -1 -10  -9  740.37   42.39
  -3   2   5 2367.60   32.92
   2  -8  -8  556.33   32.39
   1   2   4   86.93   12.39
  -3   5  20  419.79   45.84
   5 -10  -7  646.94   39.57
   0  -3  -4 2759.85   37.74
   0 -10  -9   39.61   27.21
  -8  -6  -2  794.81   31.15
   9   1  21   28.90   59.14
   7   3  20  221.47   51.48
   3   5  17   79.96   32.03
   4   5  20   79.29   41.80
  -3   5  15   -7.07   24.05
   1 -13  -9    9.75   37.36
   0   5  14   -1.25   23.40
   6   4  22  174.77   56.51
   0   6  21   51.99   42.92
  -1 -13  -9   12.49   38.11
   6   4  23   58.34   60.60
  -5   4  14   21.97   22.72
   0   6  23   52.40   50.39
   7 -12  -5   98.13   35.82
  -5  -5  -4  665.30   24.71
   7   3  17   24.75   36.01
   6   4  21   17.11   48.89
  -1   6  22   30.18   43.74
  -1   6  21   87.47   41.99
   7   3  19   48.30   42.25
   0 -13  -9  234.25   43.71
  -3 -11  -8  147.09   34.72
  -9 -10  -3  105.47   40.88
  -6 -12  -7   34.85   43.95
  -1   6  23  107.93   50.42
  10  -2  11   55.50   21.58
   4  -7  -6  102.28   18.97
   4 -10  -7   13.30   26.70
   1   6  22   20.13   45.51
   1   6  21   77.46   42.99
  -1   6  20    6.89   36.91
  -7 -12  -6   27.05   45.50
  10  -1  14   35.86   32.33
   1   6  23  140.84   52.76
   5   4  14    6.50   25.28
   9   1  17  149.39   42.41
   1   6  20   15.30   38.41
  -1   6  24   11.09   51.92
   5   4  16   21.92   29.48
   5 -13  -7   88.68   42.55
   8 -10  -3    1.11   25.02
  -8  -9  -3  116.40   33.24
   1   6  24    2.18   41.50
   6   4  20  208.26   49.70
   0   6  19  160.72   38.54
   2   4   9   30.04   17.41
   3 -12  -8   18.62   32.68
   7 -13  -5   58.74   44.08
  -2   6  22  137.35   47.23
  -2   6  21   26.91   40.65
   3  -7  -6   40.20   17.41
  -4 -10  -7   15.13   28.66
   1 -10  -8  151.02   28.45
   6 -13  -6    7.50   38.69
  -2   3   6   46.69   12.25
   5  -6  -4   78.06   15.90
  -8  -5   0    3.92   12.75
   7 -14  -5   -1.19   46.74
   4  -5  -4   30.10   12.92
   9  -9  -1   20.08   21.84
  -6   1   6   35.43    9.27
   7  -5  -1   78.17   11.51
  -4   2   6  472.86   17.97
   3   3   8  766.16   28.36
   2 -11  -9  837.25   46.53
   5   2   8  127.06   17.63
  -2   5  17  392.91   38.15
   0  -8  -8 2350.15   56.06
   0  -4  -5 1196.70   29.90
  -2   3   8   75.35   15.36
   2   3   7 2692.46   45.33
  -3 -12  -9  414.28   44.91
  -3   5  18  631.12   46.35
   2  -7  -7  670.10   30.76
  -1   5  16 1015.03   47.95
   6 -10  -6  707.47   38.58
  -2 -11  -9  804.94   48.51
   3  -7  -7  169.74   22.29
   3   5  20  402.86   47.48
   6   2  10 1182.80   37.65
   9  -7   0  181.15   16.79
   1   5  16  941.77   47.89
   5   4  19  305.86   43.47
  -4   2   7  254.01   16.25
  -1  -5  -6 1160.80   33.40
   2   5  17  403.04   39.95
   0  -5  -6  275.64   20.61
   5   3  11   57.24   20.94
   2   4  10 1069.20   37.18
  -6   2  10 1185.05   34.02
  -5 -10  -7  642.06   42.76
   4   3   9 1489.55   39.46
  -4   4  13  109.26   22.61
   7  -2   3  181.73    7.43
   0   4   9  143.22   18.37
   6   1   7  498.50   21.84
  -2  -4  -5   71.38   14.49
   0   3   6  454.30   20.34
  -2  -7  -7  670.63   32.52
  -8  -5  -1  126.56   15.71
   7  -7  -3  374.36   23.16
   3   4  11 3665.31   65.75
  -2  -9  -8   96.57   25.82
  -5   3  11   59.17   18.22
   0 -11  -9  300.78   36.29
  -5   4  15  936.38   42.60
   3   5  16   70.00   29.69
  -4   5  16   24.42   26.50
  -2   6  23   21.66   48.41
   4   5  18  199.89   39.80
   2   6  22   99.35   48.88
  -2   5  14    1.46   23.17
  -2   6  24  216.92   57.69
  -3 -12  -8   22.00   34.54
   2   6  21   26.65   43.88
   2   6  23    0.55   51.14
  -1 -10  -8  123.50   28.82
  -3   5  14   76.34   24.80
   6   3  12    6.84   21.34
   6   4  19   10.93   40.01
  -9 -11  -3   92.55   46.38
   2 -11  -8  127.10   31.86
  -2 -13  -9   42.80   31.12
   3 -13  -8  186.74   42.26
  -6   3  12   12.55   18.96
  -5  -7  -5  149.02   21.53
   6 -14  -6  132.54   39.11
   9   0  12   83.86   25.30
  -3  -9  -7  154.61   27.67
  -1   6  18    5.19   32.13
  -2 -11  -8  126.54   32.38
   8  -2   5    9.82    8.49
   8   2  15   64.08   32.87
   5 -10  -6  110.57   28.23
   2   3   6   41.43   13.18
   0   5  13    6.45   21.88
   6  -6  -3   49.36   14.60
   2   5  14   -4.29   24.04
   5   5  22  203.29   54.66
   1   6  18   -6.01   33.02
   5   5  23   71.75   56.66
  -1   4   8   13.84   14.37
  -4 -12  -8  187.14   41.87
   5   5  21   92.85   48.88
  -9 -12  -3  120.06   57.26
  -1   5  13  112.51   23.50
   7   3  15   40.41   30.64
  -8 -10  -4  264.30   40.65
   1   4   8   31.61   16.22
   5  -7  -5  129.36   19.42
   7 -10  -4   38.52   26.57
  -3   6  22   95.58   47.04
   7   2  11   23.06   21.50
  -3   6  23   98.69   50.94
  -4  -6  -5  221.26   20.03
  -3  -7  -6   49.91   20.24
   8 -11  -3   69.44   30.75
   6 -10  -5   68.63   27.05
  -9  -9  -1    9.18   33.61
  10  -1  13  181.08   31.83
  -5 -10  -6  114.15   31.24
   5   0   3  678.04   13.99
  -4  -1   0  216.38    6.69
   3   2   5 2343.06   35.56
   3  -3  -3  277.46   13.35
   4  -9  -7  636.03   35.14
  10  -1  15  397.08   41.24
   3  -4  -4  140.10   13.41
  -3 -10  -8  228.68   33.19
   1  -7  -7  186.10   22.46
  -6 -10  -6  700.93   45.79
   3   5  18  618.67   47.49
   6  -8  -5  170.09   23.79
  -1   3   6 1147.73   28.83
  -3  -6  -6   17.23   18.18
   1   4   9  317.96   23.46
  -6   3  13  216.44   25.78
  -4   5  19  435.96   43.88
   8   2  18  388.52   48.61
  -4  -9  -7  645.45   38.61
   4   2   6  555.09   21.44
   1  -9  -8  922.43   40.80
  -3  -8  -7  996.12   39.88
   9   0  13  287.27   32.55
  -5   2   8  122.61   14.84
   1   3   6 1203.93   29.97
   5   4  15  884.91   45.60
  -1  -7  -7  173.05   22.53
   4   5  21  453.37   53.83
  -1  -9  -8  966.08   42.40
   4  -6  -5  212.95   19.41
   5   4  17  448.46   42.54
  -4  -7  -6  121.77   21.52
   6   3  13  271.81   29.92
   9  -6   1  613.24   17.78
  -2   2   4  116.81   10.84
  -2   5  15  365.19   33.18
   7   3  18  499.50   46.69
   3   5  15    4.09   26.63
   1   5  13  140.53   25.37
   0   6  17   10.41   30.26
  -2   6  18  216.50   37.84
  -6  -7  -4   64.75   22.41
   3   5  13  149.56   26.63
  -6   2   9  107.85   15.52
   5   5  20   85.57   43.94
   3   6  22  153.40   51.19
  -3   6  20   60.25   39.77
   9   1  15  103.47   34.73
   4 -12  -7   33.88   33.89
   0 -11  -8   12.02   28.58
   2   6  18  193.90   38.39
   2 -13  -8   15.91   37.24
   3   6  20   71.55   42.24
  -3   6  19  159.88   40.34
  -3   5  13  140.11   24.45
   4  -4  -3   62.59   11.14
  -8 -11  -4   82.49   44.56
   5   5  19   10.10   40.18
   6   4  17   71.95   36.86
   8   3  22   57.27   62.63
   2   1   2  214.52    9.14
  -7 -10  -4   38.59   34.56
   9 -10  -1  148.87   27.89
  -2   4   9   37.77   16.00
   5 -11  -6  121.01   32.00
   1 -12  -8    2.73   32.73
   4   5  16   14.34   31.23
  -6 -10  -5   79.78   34.24
   9  -1   9   32.55   17.61
  -1 -12  -8    8.78   33.53
   6   4  15   20.62   28.83
  -2  -1  -1 3864.11   25.37
  -2   6  17   -5.12   29.59
  -8  -6  -1   25.19   19.45
  -8 -12  -4  223.54   53.96
   8 -12  -3  149.93   36.91
  -5 -13  -7    0.04   24.64
   5  -5  -3   63.04   13.31
   9  -8   0   35.72   18.42
  10   0  16  246.64   37.15
   7   0   6   80.65   12.55
  -5 -11  -6  124.06   35.34
   6 -11  -5  128.32   30.77
   8 -13  -3  120.53   40.28
   6   1   6   40.76   12.05
   4  -3  -2   -0.88    7.85
  -6  -8  -5  202.03   28.59
  -4  -4  -4  698.09   24.38
  -3   4  11 3543.11   62.72
  -9  -8  -1  468.62   37.11
  -7 -11  -6  333.27   46.34
   4   4  12  223.37   26.02
   5 -12  -7  301.32   39.06
   7   2  12  209.05   26.57
  -8  -3   2  168.09    9.55
   2 -10  -8  390.58   34.23
   0   6  22  561.05   58.70
  -3   3   8  780.60   26.65
   3  -8  -7  992.25   37.87
   2  -6  -6 1760.82   40.94
  -4   5  17  702.93   45.14
  -2   4  10 1017.06   35.53
   8   0   9  137.29   19.53
  -4   3   9 1555.43   37.90
   0   6  20  308.82   45.25
  -1   5  14  966.87   42.49
   5  -9  -6  688.14   35.55
   2   5  15  329.54   33.61
  -4   4  12  254.89   25.28
   0   6  24  813.51   67.28
  -2 -10  -8  408.43   35.53
   6 -12  -6  357.96   42.08
   7  -9  -4  432.41   30.92
   4   5  19  511.61   48.59
   5   3  10 1242.28   39.96
  -3  -3  -3  288.24   15.34
   7  -6  -2   11.69   12.80
   1   5  14 1062.84   44.58
  -7   1   9  118.37   15.63
   8   2  16  426.35   42.35
   2  -8  -7  174.54   23.52
   2   2   4  134.79   12.50
   3   4  10  372.78   26.20
  -7  -5  -2  914.02   29.04
   6   2   9  118.02   19.10
  -5  -9  -6  660.82   39.17
  -1   6  19  407.24   45.29
   3   3   7  592.80   24.23
   6  -9  -5  258.63   26.92
  -8  -7  -2  302.53   28.01
   7   3  16  769.30   45.85
  -2  -8  -7  173.89   24.46
   1   6  19  456.47   46.79
  -2   6  20  454.93   48.73
  -2  -6  -6 1819.30   43.07
  -6  -5  -3  433.30   22.99
   2  -5  -5 1339.88   32.76
   5   2   7  763.59   26.32
   0   4   8 2708.30   49.44
   7   4  22   20.44   55.08
   3   6  19  170.78   41.74
   8   3  21   58.64   55.28
   9   2  22    6.37   55.24
  -6 -11  -6    8.43   37.39
   3   5  14   75.31   27.00
  -7 -11  -5  228.64   43.61
  -1   6  16   36.46   28.52
  -4   5  14   16.86   23.31
   2   6  17   -4.68   30.62
  -3   6  18   62.69   34.09
   7   4  21    6.76   49.77
  -3 -13  -8  194.03   41.83
   0   5  12    3.58   19.13
   8   3  19   49.96   45.51
   1   6  16   40.85   29.27
   9   2  20   33.17   53.40
   0 -13  -8   52.96   38.27
   5 -12  -6   31.57   33.28
  -6 -12  -6  312.38   47.06
   3   5  12   17.80   22.33
   3 -11  -7   26.92   29.20
  -7 -12  -5  102.31   44.67
   9   2  21  122.37   58.57
   8   3  20   14.72   47.50
   4   6  23   28.06   52.47
   4   6  22   32.55   48.63
   9   1  14  161.11   32.64
  -5   4  12   74.58   21.21
   3   6  18   54.47   35.41
   4   6  21   75.75   48.13
  -3 -11  -7    6.74   29.27
  -5  -6  -4   73.90   16.67
   0   5  10   10.70   17.38
  -9 -10  -2   16.32   39.03
   7   4  20    3.78   47.98
   5 -13  -6  286.24   44.61
   8   3  18  112.00   44.44
   7 -12  -4   13.19   36.24
  10  -2  10   30.86   18.88
  -4   2   5   25.81    9.46
   9  -2   7  728.21   20.41
   2 -10  -7  131.44   27.67
   8  -9  -2   48.77   21.87
  -7  -8  -3   72.17   26.56
   5 -14  -6   36.30   38.00
   7  -8  -3   72.61   20.22
   6   5  22    4.01   54.03
   6 -12  -5   80.48   36.38
  -2 -10  -7  107.22   28.51
  -4   6  19   23.46   34.44
   8   2  13  130.89   29.07
  -9  -8   0   43.12   30.18
   7   2  10   12.63   19.28
  10   0  15   12.37   34.71
   7 -14  -4   51.56   47.96
   6 -13  -5   79.76   37.78
  -4  -3  -2   -0.14    9.38
  10  -1  12   31.15   25.79
  -4  -2  -1  409.00   12.20
   5  -4  -2   23.72    9.36
  -9  -7   0  194.81   27.79
   0   6  18  511.64   44.93
   9   1  16  472.48   43.90
   2   6  20  392.96   49.67
   0 -10  -8  975.03   45.64
  -3  -5  -5   81.38   16.31
   4   3   8  135.43   18.57
  -2   1   2  228.58    8.41
  -6  -9  -5  245.27   32.38
  -2   6  19  344.16   43.71
  -7  -9  -4  513.44   37.91
   3  -9  -7  201.02   26.25
  -5   3  10 1226.02   35.25
   4   4  11  255.97   25.95
   4 -11  -7 1178.34   51.37
  -1   4   9  308.19   22.85
   5   4  13  396.24   33.29
   1  -8  -7  330.19   27.06
   1  -6  -6  111.29   18.27
  -4  -8  -6  513.60   33.02
  -5   4  13  385.94   28.82
 -10  -7   2  252.40   28.77
   2   5  12  190.87   25.75
   2   6  19  350.68   44.24
   4   5  17  698.50   46.93
   6   4  18  656.49   49.58
  -1  -8  -7  337.87   28.20
  -4   5  15  670.45   39.94
  -8  -1   6  190.90    9.49
  -3   6  21  500.15   51.70
  -7  -7  -3  369.35   29.27
   2 -12  -8  434.40   41.30
   6   4  16  927.76   49.28
  -4 -11  -7 1152.16   53.18
  -5  -4  -3  591.75   22.30
   8   1  11  268.27   26.26
   1 -11  -8  984.39   47.52
  -3   4  10  383.39   24.75
  -1  -6  -6  110.36   18.32
   0  -8  -7   84.09   21.55
   3   6  23  559.91   65.54
  -1 -11  -8  926.27   47.70
  -2 -12  -8  376.93   42.62
   3   6  21  501.87   55.41
   4  -8  -6  493.92   28.93
  -1   6  17  312.77   37.95
   1   5  11    5.96   19.08
   0  -6  -6 2577.32   49.81
  -4   4  11  257.79   22.65
   1   6  17  313.87   38.75
   8  -8  -2  404.27   25.67
   3 -10  -7  747.66   40.62
   2  -4  -4 1650.47   32.06
  -9  -6   1  660.18   29.43
   4   6  20   58.18   43.62
   0   6  15  124.23   29.90
   0   7  23   17.15   51.59
   6   5  21  147.37   51.30
   0   7  22   17.93   46.75
   5   5  17    7.78   33.08
   7   4  18   17.67   38.68
  -3   5  12   32.28   21.01
   0   7  21   65.55   45.72
   9   2  18   34.28   43.50
  -7  -6  -2   24.86   18.48
  -1   7  23   14.40   51.85
  -1   6  15    9.19   26.32
   1   7  23   27.32   53.61
  -1   7  22  302.00   54.53
  -2 -13  -8   14.67   37.98
  -9 -11  -2   69.12   45.63
   1   7  22  337.70   55.58
   7   4  19  130.05   45.86
  -4  -7  -5 1402.02   38.75
  -8  -9  -2   65.41   32.70
   6 -14  -5   59.06   45.15
   3 -13  -7  165.42   40.58
   1   6  15   10.68   26.32
  -1   7  21   28.96   42.98
   8   3  17  161.99   41.47
   1   7  21   13.43   44.19
   4   2   5   25.28   11.11
   0   7  20   12.26   39.71
  -5   5  15    0.09   25.37
  -5  -9  -5   78.74   27.93
   5   5  15    2.59   30.17
   6   5  20   30.57   47.26
  -9 -12  -2    8.99   56.05
   4   6  19   12.08   39.78
   5  -9  -5   87.32   22.67
  -1 -10  -7  201.90   30.06
   7   4  17   98.55   38.15
   8   1  10  119.00   21.21
   0  -7  -6   25.34   17.78
  -2   7  23  291.34   57.87
  -4 -12  -7   46.38   37.01
   2   7  23  316.24   59.18
 -10  -8   2    3.70   29.38
  -2   7  22   99.26   49.31
  -4   6  18  175.31   38.06
   2   7  22  100.23   51.25
   9   2  17  170.40   44.25
   6   3  10  137.29   22.24
  -5   2   6   31.61   10.40
  -2   7  21  278.95   48.64
   7  -9  -3  102.95   24.36
   3  -9  -6   85.76   22.54
  -2   5  10   76.91   18.92
  -7  -9  -3   96.01   31.39
   4 -11  -6   76.23   28.28
   9   1  13   53.31   27.37
   8  -1   6  156.75   12.71
   9  -7   1    3.94   14.60
   6   0   4  876.63   17.22
   2  -9  -7 1063.77   41.78
  -2   5  13 1519.06   48.84
   1  -5  -5  148.75   16.68
   8   2  14  401.67   36.53
  -3 -10  -7  815.63   42.92
  -2  -9  -7 1002.94   42.48
   4 -13  -7  423.19   46.41
   5   3   9    8.91   17.34
  -5 -12  -7  327.59   45.88
  -6  -4  -2  697.16   22.61
   7   3  14  904.05   44.68
   3   4   9 3408.03   58.79
   6   3  11  202.24   25.36
   8  -7  -1  407.31   22.13
   3  -6  -5 4582.24   61.04
   0   6  16 1013.41   49.49
  -8  -8  -2  440.69   34.64
   0 -12  -8  413.11   41.75
   7   1   8 1112.63   32.00
   2   5  13 1460.03   49.16
   4   5  14   10.56   24.66
   7 -11  -4  276.87   35.97
   5   4  12   64.23   22.70
   2  -7  -6  382.91   24.79
   1 -13  -8  472.50   46.91
  -7  -2   2  390.21    8.64
  -1 -13  -8  555.10   48.53
  -5  -8  -5  807.01   37.31
   2   4   8  591.11   27.45
  -4  -9  -6  363.58   32.39
   5   5  18  401.62   45.22
   4  -9  -6  339.49   28.96
   2   5  11  450.39   30.29
   0   3   5 1877.88   33.72
  -5   5  16  337.18   35.89
   3  -8  -6  325.30   27.14
   4  -7  -5 1388.09   37.47
   4   4  10  339.68   26.74
  -2  -5  -5 1362.13   34.62
   0   7  19   38.92   37.78
  -2   6  15   44.53   26.59
   2   7  21  247.10   50.25
  -3   6  16    7.16   27.48
  -1   7  19  133.53   39.75
  -6  -9  -4   21.12   26.29
   6   4  13   44.95   24.64
   6   5  19  228.81   46.81
  -8 -10  -3   16.09   37.29
   2   5  10   65.25   20.92
   2   6  15   57.59   28.77
  -3  -9  -6   88.77   24.27
   1   7  19   99.79   39.63
   2 -12  -7   21.60   31.58
  -2   7  20   23.65   41.08
   6  -9  -4   21.62   22.12
   8   3  16   73.29   34.48
   4   6  18  141.87   39.24
  -4 -11  -6   75.05   32.46
  -2 -12  -7   31.82   33.64
   5   6  22   58.10   56.36
   2   7  20   12.49   42.55
   3   6  16    2.14   30.92
   5   2   6   31.30   12.59
   1 -11  -7   56.30   29.01
  -1 -11  -7   73.72   29.63
   7   4  16   26.79   35.45
   4  -8  -5   45.61   20.43
  -1   5  11    1.04   18.08
  -1   6  14  107.81   27.22
  -6   4  13   21.10   21.56
   4   5  12   29.43   23.16
  -8 -11  -3   63.10   43.33
   4 -12  -6  228.39   37.85
   0   7  18   27.62   35.08
   1   6  14  103.32   27.50
   4   4   9   31.06   17.64
   6   5  17  113.45   38.03
   0 -11  -7   58.72   28.99
  -7   2  10    9.40   14.06
  10   0  14  231.55   36.11
  10  -3   8   69.71   14.46
   3   7  23   -0.06   36.72
  -4   6  17   29.33   30.12
  -8 -12  -3  183.53   51.24
  -5 -13  -6  287.74   48.59
  -3   7  22    4.99   47.66
   4 -14  -6   94.78   38.96
   3   7  22   35.03   51.62
   9   2  16   22.20   37.54
  -5 -12  -6   29.35   38.24
   4 -13  -6  209.70   39.91
   6   5  18   24.14   37.06
  -5  -7  -4 1089.51   34.64
  -4  -8  -5   67.60   22.92
   8 -11  -2   22.94   28.70
   7 -10  -3   15.14   26.17
  -3   7  21   11.61   43.05
  -9  -7   1    5.53   24.02
   1 -13  -7  202.09   39.51
  -7 -10  -3   30.18   32.50
   8  -8  -1   49.16   19.61
  -1 -13  -7  205.68   40.00
 -10  -7   3  545.36   30.56
   6  -3   0    8.54    5.54
  -9  -5   2  281.03   19.35
   6  -5  -2  239.15   15.39
  -3  -4  -4  156.68   15.44
   1  -9  -7  236.60   27.85
   4  -2  -1  425.21    9.81
   7  -4   0  240.64   10.50
   2  -3  -3  438.88   16.27
  -1   5  12 1128.36   41.88
  -1  -9  -7  236.40   27.62
   5  -8  -5  765.89   32.71
  -2  -7  -6  415.63   26.87
   9   0  11  179.71   24.81
  -4   3   8  149.09   16.20
  -6   3  11  206.85   21.91
   9   2  19  422.23   57.45
   1   5  12 1193.69   43.23
   0  -9  -7  262.07   27.86
  -3  -8  -6  340.74   27.93
   2  -2  -2 1349.11   19.78
  -2   6  16  367.82   36.72
   4   5  15  698.89   43.19
   6   4  14 1027.59   46.53
  -2  -3  -3  502.61   17.77
  -9  -4   3  270.18   14.17
  -3   3   7  619.89   22.56
  -6  -8  -4  954.54   39.38
  -1   3   5  103.04   12.99
   8   0   8  506.21   23.30
  -3   6  17  456.75   42.02
   3 -12  -7  604.78   44.00
   0   2   3  315.71   13.54
   1   5  10  726.72   32.88
   1   3   5   98.30   13.57
   2   6  16  354.09   37.13
   7 -13  -4  317.90   46.51
   7   3  13    2.27   24.17
   6  -8  -4  861.27   33.83
  -3 -12  -7  644.15   47.22
   4   5  13 1389.68   49.83
   6   2   8 1621.83   38.06
   4 -10  -6  351.97   32.10
  -6   0   4  906.35   13.22
   1  -4  -4  437.96   19.58
  -3   3   6  196.08   14.76
  -5   2   7  798.60   23.55
  -4  -5  -4   38.39   14.52
   0   4   7  125.66   16.98
   1  -7  -6 2963.03   55.31
  -2  -2  -2 1318.39   21.75
   5   6  20   24.75   43.99
   3   7  21    5.75   45.59
   4   6  17   42.15   34.84
   0 -12  -7   38.63   31.20
   8   4  22   73.27   63.74
  -5  -5  -3   58.39   14.19
  -3 -13  -7  189.61   43.71
  -7 -11  -4  288.57   44.94
  -7 -13  -4  246.60   46.85
  -6 -11  -5  119.50   38.60
  -3   7  20   84.85   43.16
  -9 -10  -1  145.68   40.54
  -6 -13  -5   62.61   47.17
   5 -11  -5   97.45   28.98
   3   7  20   96.84   45.81
  -4   5  12   12.93   21.45
  -2   6  14  192.51   28.76
  -5 -11  -5  103.20   35.67
  -7 -12  -4   17.11   41.85
  -6 -12  -5   96.28   41.53
   9   3  22   45.88   41.43
   8 -12  -2  174.91   37.43
   6   5  16    2.58   34.76
  -2   7  18   45.01   34.84
   7   4  15   27.86   32.36
   0   7  17   -7.63   32.19
   5   6  19  338.34   48.32
   7   5  22  241.48   64.98
   8   4  21   50.56   59.96
   2   7  18   46.41   36.66
  -6  -7  -3  132.30   22.61
   8 -13  -2   12.31   38.48
  -3  -7  -5  148.26   21.27
  -1   7  17    1.97   31.10
  -8 -13  -2   12.38   46.63
   1   7  17    6.02   31.76
   7   5  21   13.31   53.26
   5 -14  -5  182.06   47.04
   7 -11  -3  118.54   32.52
  -3   7  19   15.76   37.15
   5   5  13  116.48   27.10
   0   6  13    6.42   23.07
   5 -13  -5  160.29   40.41
  -4   6  16   75.74   29.74
   6 -11  -4  107.78   31.27
  -4  -4  -3   51.15   12.34
  -3 -11  -6   67.02   30.42
   3 -11  -6   84.11   29.03
  -8  -8  -1   59.59   27.82
  -9 -11  -1  103.96   45.45
   9   3  20   21.81   52.74
   9   1  12   49.58   25.39
  -6  -3   0   10.63    8.48
  -1  -2  -2   32.64    9.17
   9 -10   0   29.21   26.04
   1  -2  -2   33.59    8.47
   7 -14  -3   28.38   41.49
   7 -12  -3   17.77   34.38
   4   1   3 2997.42   30.20
   7  -8  -2   60.69   18.57
   7  -1   4 1423.82   19.41
  -1  -4  -4  431.62   20.33
  -2   5  12  190.44   24.19
   3   6  17  490.52   43.63
  -6  -6  -3   66.65   18.58
  -4 -10  -6  283.99   34.88
  -1  -7  -6 2965.95   56.62
  -3  -6  -5 4676.43   65.38
  -5   3   9    8.46   14.45
   3   3   6  219.36   17.81
  -4   5  13 1343.26   45.72
  -1   7  20  453.58   50.04
  -3   4   9 3526.82   57.63
   1   7  20  465.50   52.30
  -1  -5  -5  160.10   17.92
   1 -10  -7  209.53   29.31
  -7  -4   0  263.11   15.53
   5  -7  -4 1068.07   33.89
   2 -11  -7  547.66   38.87
   5   4  11 1398.31   45.22
  -4   4  10  321.67   23.26
  -1   4   7  905.20   28.93
  -4 -13  -7  426.31   49.72
  -2 -11  -7  574.85   41.24
  -3   2   4  135.35   10.38
   1   4   7  988.21   30.77
   4   3   7 1240.29   33.21
   0  -4  -4 6228.09   60.33
   7  -7  -2 1693.71   37.67
   8 -10  -2  354.85   32.17
   0 -10  -7  414.35   33.73
   3   5  11  197.01   24.92
   3  -5  -4  674.50   24.09
   0  -5  -5 1758.27   38.27
   2  -8  -6 1195.80   39.86
   5   5  16  545.86   42.72
   3   2   4  136.68   12.41
   9   3  21   15.62   63.45
   3   7  19   14.17   39.23
   7   2   9  219.81   19.85
   4   6  16   85.84   33.37
   8   4  20  294.25   57.08
  -4  -6  -4  429.27   23.40
   4   7  22   70.61   55.15
   8   4  19   48.72   46.27
   2   6  12   93.18   24.91
   5   6  18   45.05   38.68
   6 -14  -4  222.62   47.70
  -9 -12  -1  120.21   58.08
   3 -14  -6   72.26   40.98
   7   5  20  378.49   55.19
   7 -13  -3  129.96   38.18
   3 -13  -6   80.42   37.23
   6 -13  -4   89.44   39.19
  -5   5  13  118.97   25.17
   6   5  15   94.48   33.64
   6   6  22  226.27   62.90
   0   7  16    1.43   29.10
  10   1  16   35.79   36.92
   6   3   9   92.55   19.84
   9   3  19   10.67   51.69
   8   3  14   34.12   30.27
  -3   7  18   28.48   36.33
  10   0  13   15.39   28.50
  -4 -13  -6  220.70   44.74
   3   7  18   31.62   38.22
   7   4  14   36.85   30.41
   6   6  21  102.08   53.08
   0  -9  -6  112.70   23.98
  -3   4   8   73.55   15.73
  -3   6  14   36.15   24.36
   4   7  20   64.38   46.36
   8   4  18  337.22   49.46
   3   6  14   59.93   26.58
   0   8  22  120.47   53.74
  -4 -12  -6  262.38   40.37
   4   6  14   34.87   27.42
  -1   8  23   66.96   38.82
  -7  -8  -2   57.45   24.93
  -8  -9  -1    5.35   30.46
  -4 -10  -5   93.38   28.02
   8   2  11  112.77   23.68
  -6  -8  -3  163.74   26.28
   4 -10  -5   87.00   24.91
  -9  -6   2  149.77   22.59
  10  -6   4    6.73    8.86
  -1   2   3  429.13   14.73
   1   2   3  436.55   15.61
  -2  -8  -6 1252.21   41.75
   0   5  11   64.91   20.76
   0   6  14  746.38   40.54
   6  -7  -3  127.02   18.37
  -8  -7  -1  399.38   29.88
  -7  -3   1   96.97   10.04
   6  -4  -1  213.14   11.58
   8  -6   0  288.12   16.88
   3   4   8   66.93   17.65
   2 -13  -7  442.01   45.09
   5   6  21  524.75   61.07
   5 -10  -5  681.05   38.54
   4  -6  -4  386.59   21.90
   5   5  14  791.19   44.00
  -2   4   8  628.33   26.44
   5   3   8  663.06   28.16
  -5 -10  -5  657.94   42.32
  -2   7  19  636.65   51.57
  -5   4  11 1412.84   41.58
   7   3  12 1388.96   47.20
  -5   5  14  725.94   39.32
  -8  -6   0  289.04   23.88
   1  -3  -3  658.45   19.28
   8   2  12  231.55   28.34
  -1   7  18  547.60   47.53
  -1  -3  -3  673.67   20.53
   0   5   9  373.10   24.94
   2   7  19  660.87   54.29
   1   7  18  481.46   45.81
   1 -12  -7  367.48   39.55
  -9  -9   0  540.08   42.70
  -1 -12  -7  371.85   40.58
  -3   5  11  184.87   23.04
   1  -8  -6  114.03   21.61
  -7   1   8 1122.87   26.92
  -2  -4  -4 1683.52   33.62
  -2   3   5  671.93   20.89
   2   3   5  675.48   22.53
   6 -10  -4  339.04   32.48
  -1  -8  -6   84.62   21.85
   2  -6  -5  310.03   21.28
  -6 -10  -4  358.36   37.10
   3 -10  -6  291.33   30.44
   1   5   9  321.17   24.83
   1   8  22    4.19   50.17
  -1   8  22    6.20   49.56
   0   8  21   21.32   45.82
   7   5  19   33.71   46.41
   6   6  20  354.16   54.18
   9   3  18   79.81   45.78
   1   8  21  125.52   50.25
  -4   6  15   86.67   27.98
  -5   6  16    0.76   27.91
   4   6  15   85.70   30.71
  -1   8  21  121.33   49.25
  -1 -10  -6  139.06   27.48
   2 -14  -6   48.36   39.44
   1 -10  -6  115.68   26.88
  -4   7  19   58.03   39.77
  -5   4  10    5.95   16.94
   4   4   8   37.69   17.10
   9   2  14   62.48   31.18
  -2   8  23   22.26   39.07
   2   7  16   57.93   31.33
  -2   7  16   32.01   30.41
   0   5   8   15.63   15.15
   1   4   6   30.27   13.97
   2 -13  -6   77.67   36.21
   2   8  22  183.09   56.08
   3   7  17   38.40   35.42
   1   8  20   26.53   43.01
  -3   7  17   29.63   33.09
  -1   4   6   28.10   13.35
   8   4  17   47.35   41.94
  -1   8  20   14.37   42.40
   8   1   9  120.01   17.81
  -2   8  22  145.09   52.85
   8  -9  -1    3.57   21.53
   6   5  14   71.22   31.32
  -5 -13  -5  206.26   46.68
  -8 -12  -2  170.71   50.19
   0   7  15   37.22   28.15
  -8  -7   0    5.10   22.42
   3   6  12   97.94   25.57
  -8 -11  -2   46.58   41.71
   4 -14  -5  105.38   42.16
   2   8  21   26.88   48.32
  10  -2   9   30.67   15.76
   6   2   7    5.06   12.59
  -2   8  21   21.14   46.18
  -5  -6  -3  783.86   27.45
   5   7  22   90.38   54.88
   7   5  17    8.39   37.02
   1   6  12    0.20   20.96
  -6  -9  -3  133.34   28.92
   2   6  11    5.76   21.14
   1 -14  -6   27.25   35.97
   4 -12  -5   87.92   31.68
  -7 -13  -3  148.10   50.39
  -4  -7  -4  186.52   19.91
   5   6  15  173.09   33.85
  -3  -9  -5   74.74   23.89
   9   3  17   69.56   42.36
  -1 -12  -6  108.04   32.75
   0 -11  -6    3.68   25.37
 -10  -8   3   56.19   26.15
  -5  -4  -2   26.98   11.68
  -5 -10  -4   24.31   27.80
   8 -10  -1  128.41   27.58
   6  -9  -3  120.31   23.94
   8  -7   0    2.83   15.18
  -3 -10  -6  305.86   32.77
  -2   4   7  327.84   20.44
   2   4   7  332.06   21.68
   8   3  15  271.51   36.50
  -3   6  15  273.12   32.22
   0 -13  -7  377.47   44.11
   9  -9   0  588.69   30.76
   0  -8  -6 1845.68   49.24
   3  -7  -5  128.39   18.96
  -2  -6  -5  306.93   22.39
  -7  -7  -2 1674.51   45.39
  -6   2   8 1563.16   33.46
   2   6  14  209.09   30.82
   3   6  15  290.06   34.88
  -2   5  11  424.24   28.37
   0  -3  -3 4245.37   43.82
   9   0  10  275.47   24.25
   2  -9  -6   99.94   23.82
  -6   3  10  130.24   18.30
  -2  -9  -6   65.06   23.69
  -5  -3  -1  120.82   11.32
  -7  -5  -1   63.01   15.85
   5  -3  -1  129.58    8.45
   6   4  12  695.55   38.16
   5 -12  -5  523.58   43.82
   5   4  10    4.27   19.65
   3   5  10  173.16   22.75
   9   2  15  388.39   41.28
  -6  -5  -2  237.36   18.75
  -4  -9  -5  504.03   33.95
   4  -9  -5  461.94   30.10
   6   6  19   95.22   46.87
   1   7  15   17.04   28.49
  -1   6  12   14.17   21.03
  -1   7  15   12.17   28.12
   0   8  19  103.04   42.59
  -6 -13  -4   92.04   47.79
   2   8  20  344.06   52.42
   5   7  21   50.91   52.71
   1 -12  -6   94.10   32.12
   1   8  19  162.78   44.05
  -3 -13  -6  105.28   41.21
   4   6  13   56.48   26.34
   7   4  13   91.74   27.62
   4   7  18   68.53   40.05
  -1   8  19  134.10   42.61
   3   5   9   12.59   17.93
  -2   8  20  295.89   50.47
   5   6  16   30.24   32.38
   3  -9  -5   59.62   21.74
   3   3   5   36.00   12.43
  -4   7  18   40.16   34.12
  -7 -12  -3   35.69   41.12
   0 -13  -6    5.18   35.69
  -7  -6  -1  101.97   19.50
  -6 -12  -4  293.28   44.40
  -5   6  15  145.87   31.08
  -7 -11  -3  132.01   40.99
   3   8  22   32.35   52.38
   5 -10  -4   38.13   24.38
  -8 -13  -1  182.19   53.76
  -6 -11  -4  108.81   36.82
   5   7  20   67.41   48.81
   3   7  16    7.72   32.26
  -7 -10  -2   21.52   32.82
   2   7  15  156.03   33.22
  -5 -11  -4  125.42   35.33
   5   3   7  104.92   16.64
   9   1  11   34.42   20.90
   6   6  18  233.52   44.80
  -2   7  15  147.30   31.54
  -3   7  16   11.10   28.82
   3   8  21  167.46   53.16
  -3   3   5   31.81   11.26
  -6 -10  -3  161.80   34.80
  -9  -9   1   19.44   34.18
   2   8  19   16.39   40.89
   5 -14  -4   20.59   42.60
  -4   6  14   14.52   23.94
  -2   8  19   21.32   39.16
   6   6  17   47.69   37.28
   8 -11  -1   21.95   28.61
   0  -7  -5   59.49   17.48
  -2   6  12  105.49   24.32
  -3   8  21   97.46   48.47
  -9 -10   0   26.63   39.14
   8 -13  -1  195.69   42.06
  -3  -6  -4  438.48   22.04
   1   6  10   42.84   19.92
   5 -11  -4   90.77   29.66
   6   5  13   77.82   27.50
   5 -13  -4  263.55   40.18
  -7   2   9  212.03   16.48
   5 -12  -4   58.32   31.33
   7 -10  -2   18.64   24.18
   6 -10  -3  155.11   27.87
   5  -7  -3   63.55   17.38
   7 -14  -2   42.39   39.62
   9   0   9   22.01   17.19
  -9  -5   3  147.61   16.92
   7   0   5   64.26   10.63
   9  -9   1   22.61   22.08
   5  -8  -4   25.94   19.61
  -1   6  13  288.27   29.59
   1   6  13  233.89   28.89
   7   1   7  567.19   23.36
   3   6  13  576.83   38.21
  -2 -13  -7  435.34   46.35
  10  -1  11  224.00   26.14
   4   5  11  687.56   35.68
  -3 -12  -6  358.40   40.65
   3  -4  -3  845.69   22.66
   3 -12  -6  290.89   37.87
   6 -12  -4  268.39   36.44
  -5  -8  -4   28.14   21.56
   2   5   9  475.83   28.06
   4   7  21  428.71   58.36
  -2   7  17  645.96   46.79
   5  -6  -3  837.31   27.46
  -3  -5  -4  723.14   26.18
  -1  -9  -6 1232.55   44.31
  -2   5   9  518.68   28.09
   1  -9  -6 1240.47   43.91
   2   7  17  717.97   49.59
  -7   1   7  585.38   18.55
   5   1   4  207.10   12.44
   2  -5  -4  248.49   18.33
   1  -6  -5 1097.34   33.30
  -2 -10  -6  343.77   32.99
  -1  -6  -5 1087.78   34.16
   2 -10  -6  362.92   31.50
  -4   4   9   28.38   15.60
   9  -1   8  342.17   19.80
  -6   4  12  748.38   34.52
  -8  -5   1  122.43   15.27
  -4   3   7 1219.57   30.32
  -1   7  16  554.95   43.74
   1   7  16  507.37   43.00
   7   3  11   30.66   22.66
  -5  -2   0  272.54   10.79
   7  -6  -1   88.80   14.13
  -4   1   3 3069.89   25.23
  -1   5  10  697.74   31.73
   6  -8  -3  128.03   21.58
   0  -6  -5   63.93   17.26
  -2   6  13  305.03   29.67
  -1  -1  -1  431.69    9.79
   1   8  18    0.18   37.32
   8   5  21   39.23   56.66
  -1   8  18    9.38   36.63
   3   8  20   63.38   46.70
   9   3  16   58.84   38.37
  -6   3   9   88.20   16.67
   5   6  14  113.98   31.56
  -2 -13  -6   41.28   37.38
   5   7  19  107.75   44.64
  -9 -11   0   25.82   44.75
  -3   8  20   56.99   44.54
   1   7  14  151.49   30.04
  -3 -11  -5   14.71   28.08
  10   0  12   26.49   23.64
   6 -14  -3  112.96   44.53
   9   4  21  129.38   64.00
  -9 -12   0    0.22   55.77
  -1   7  14  149.79   29.59
   7   6  21    9.00   59.75
  -1 -14  -6    0.04   22.36
   3 -11  -5    7.65   27.53
   2   8  18  195.48   43.74
   3 -13  -5   43.66   35.28
  -5  -7  -3   69.99   18.76
   0 -14  -6  116.69   33.45
  10   1  14   29.50   33.68
   8   5  20   19.07   56.79
   6 -13  -3   18.69   38.97
   7 -11  -2  189.87   31.80
   6 -11  -3   77.06   30.20
  -2   8  18  205.42   42.50
   0   6  11  112.47   22.70
   0   8  17  121.26   36.12
   9   4  20   20.55   59.69
   4   6  12    6.99   23.12
   8   2  10  572.15   28.04
   8   4  15   15.25   34.05
   3   1   2  420.61   11.01
   7 -12  -2  132.65   34.69
   6 -12  -3   19.12   33.52
   3   7  15   33.42   30.89
   6   3   8    6.48   14.89
   1   8  17  127.12   37.81
  -5   6  14   89.30   27.92
   7   5  15   54.95   33.38
   7   4  12  134.56   27.98
  -4 -12  -5   69.52   35.52
   8   5  19  136.27   49.13
   7  -7  -1   52.39   16.89
   8   3  12  107.65   27.53
   6  -7  -2   50.53   16.28
  10  -1  10  116.51   21.54
  -8  -6   1   20.61   19.62
 -10  -7   4  126.89   26.25
   2   6  13  299.23   31.29
  -5   1   4  243.73   10.01
   0   4   6  921.75   28.24
   1   6  11  290.29   27.58
   3  -8  -5 1687.39   44.59
  -3  -8  -5 1770.20   48.01
  -2 -11  -6  377.23   36.36
   7   5  18  539.02   51.10
   5   6  17  437.86   46.09
   2 -11  -6  422.79   36.27
   0  -2  -2 2150.06   26.12
   4  -5  -3  991.15   26.51
   6  -6  -2 1352.26   32.25
   1  -1  -1  441.33    8.70
  -3   5  10  145.91   20.40
  -5  -9  -4  433.62   33.61
  -9  -8   1  482.20   36.25
  -5   3   8  666.41   25.02
   2   2   3  577.09   17.02
  -6  -2   1  122.94    7.92
   5   5  12  388.78   32.89
   0   8  20  446.23   53.98
  -2  -7  -5 1882.78   45.72
   2  -7  -5 1884.00   43.80
   4   7  19  551.11   53.81
  -2 -12  -6  550.61   43.52
  -4   5  11  647.19   32.43
   2 -12  -6  638.02   44.13
  -8 -10  -2  385.37   42.33
   5  -9  -4  429.79   30.20
   6   4  11  159.95   26.16
  -4 -11  -5  282.20   37.33
   3   4   7 1004.71   31.98
   0 -10  -6  766.36   39.57
   0   6  12  217.53   26.56
   8  -5   1  210.26   12.29
  -2   2   3  580.59   15.64
   3  -6  -4  364.18   22.41
   4 -11  -5  294.72   33.78
  -7  -9  -2  520.83   38.32
   1   5   8 1591.65   41.20
   7   6  20   59.60   51.11
  -1   8  17  147.12   38.23
  -3   5   9    3.52   16.48
   2   7  14    7.26   26.64
  -4   4   8   29.99   14.78
   4   8  21   33.58   51.21
  -3   7  15   70.27   28.46
   5   7  18   78.92   41.36
  -6   5  13   23.36   22.96
   4   7  16   37.41   34.25
  -2   7  14    4.88   25.68
  -2 -10  -5   26.27   24.35
   7   2   8   28.19   15.39
  -6  -7  -2   45.88   19.53
   2 -14  -5   45.72   39.09
   6   7  21  149.20   60.16
   9   4  19  295.52   56.08
   2 -10  -5   24.80   23.70
   4   8  20   91.33   50.66
   0   9  22   99.78   45.73
   9   3  15  155.66   38.03
   2   8  17    8.15   35.93
  -5 -13  -4  289.19   46.80
  -3   6  12   91.10   22.84
  -8 -12  -1  293.19   51.40
  -3  -7  -4   10.02   16.03
  -4   7  16   25.15   31.24
   3   8  18   93.59   42.05
  -2 -12  -5  165.64   34.54
  -4 -10  -4  101.39   27.99
   0   7  13   13.43   24.07
   0   5   7    9.71   15.17
   1   9  22   46.65   33.77
  -2   8  17    4.66   33.50
  -8  -9   0    5.20   30.20
   7   6  19   11.73   49.73
  -1   9  22   58.49   50.24
  -4   6  13   50.11   24.83
   8   5  18   46.46   46.55
   6   5  12  188.30   29.40
   4 -14  -4   17.75   39.54
   6   7  20   17.85   49.14
   4   4   7  104.06   17.68
   0   9  21   66.18   51.84
  -8 -11  -1   27.36   39.68
   2 -12  -5  172.52   33.41
  10   2  16   27.35   36.98
   6   6  15   46.09   32.65
  -3   8  18   99.76   39.50
   1 -14  -5  167.63   42.01
  -8 -10  -1  124.05   38.23
  -6 -13  -3   22.22   44.63
  -4 -11  -4    9.49   29.50
   1   9  21    0.05   50.17
  -5 -12  -4   62.31   36.47
   0   6   9   30.92   18.11
   3  -5  -3   18.32   12.66
   7   6  18   11.52   41.27
  -7  -8  -1   15.69   23.80
  -1 -10  -5  123.50   26.52
   4 -10  -4   99.39   24.68
  -1 -13  -5  135.80   36.58
   4 -13  -4  137.23   36.94
  -7  -4   1   21.19   11.00
  -1 -11  -6  562.82   39.48
  10   1  15  418.84   42.73
  -5 -12  -5  531.17   47.71
   1 -11  -6  590.30   39.35
  -1   5   8 1642.97   40.91
   1  -5  -4 1379.32   32.67
   4 -13  -5  480.14   44.63
   9  -8   1  456.49   25.63
   8   0   7  136.70   15.52
   0   3   4 2517.29   36.39
  -1 -13  -6  381.62   42.60
   1 -13  -6  352.47   41.66
   8   3  13  588.61   38.74
   4  -7  -4  199.70   20.02
   7  -9  -2  469.38   30.80
   5   4   9 1033.67   35.93
   4   5  10  146.20   23.55
   0 -12  -6  384.10   39.29
  -5   5  12  319.60   28.46
   9  -6   2  137.81   13.75
  -3  -3  -2   86.97   10.74
  -1  -7  -5   94.18   19.23
  -3   6  13  550.69   35.89
   6   1   5  655.94   19.85
   1  -7  -5  117.58   19.21
   8   4  16  505.02   46.92
  -6  -6  -2 1396.28   37.28
  -2  -8  -5   60.53   20.81
   4   3   6   64.43   14.43
   0   6  10  753.62   35.11
  -2  -5  -4  229.94   19.00
   0   8  18  335.06   45.17
   1   3   4 1781.36   31.74
   1   8  16   39.91   33.43
  -1   9  21   10.76   48.60
  -1   8  16   51.19   33.14
  -2  -6  -4 1430.73   34.55
   5   7  17   98.24   40.60
  -2   6  11   13.21   19.00
   3  -7  -4   36.34   16.44
   4   8  19   29.70   43.98
   9   4  18   70.59   47.18
  -3 -13  -5   57.55   38.21
   1 -10  -5  114.24   25.36
   3   7  14  143.87   31.45
   0   9  20    3.50   45.40
   1 -13  -5  126.35   36.49
  -5  -9  -3   98.68   25.06
  -7 -12  -2  141.88   43.35
   2   7  12   51.95   25.17
   5   7  16  198.87   39.96
  -2   9  22   29.14   52.07
  -6   2   7    2.83   10.78
  -1 -11  -5  151.42   30.64
  -1 -12  -5  133.54   33.94
   4 -12  -4   89.25   32.58
   4 -11  -4   17.66   26.91
  -6 -12  -3   15.57   39.04
   4   7  14  217.81   35.53
   0 -13  -5    0.90   34.39
   4   7  15  130.91   34.97
  -1   9  20  313.88   52.29
   2   9  21   29.82   51.72
   1 -11  -5  142.33   30.02
   1 -12  -5  134.23   33.27
   3   6  10  164.20   24.46
   9   2  12   50.80   24.90
   6   7  19  155.85   51.72
  -2 -14  -5   16.73   26.67
   2   8  16  123.05   36.71
   2   7  13   54.36   26.62
  -7 -11  -2  219.04   40.00
  -3   7  14  163.80   29.01
  -4  -6  -3  143.12   16.68
   8   5  17  130.69   45.08
   0 -12  -5  197.20   33.77
  -2   9  21   64.86   50.16
   0 -11  -5   -6.60   25.82
  -7  -9  -1   55.41   29.41
  -9  -8   2   82.49   29.74
   5   8  21  301.83   61.41
  -6 -11  -3  100.53   34.91
   5 -14  -3  299.99   47.78
  -2   8  16  123.32   34.44
  10   1  13  182.82   29.93
   0   9  19  274.44   49.61
  -6  -9  -2    5.39   26.56
  -4   3   6   73.57   12.19
  -2   7  13   26.97   24.72
   2   9  20   14.46   47.21
   7   6  17   36.53   38.51
   7  -8  -1   18.14   18.08
  -5 -11  -3   80.17   32.67
   9   3  14  107.27   34.20
   7   4  11  100.60   25.57
   5  -9  -3   85.18   22.77
   7   3   9   88.51   18.51
  -7 -10  -1   14.97   31.13
   8 -13   0   14.33   37.42
   7 -14  -1   68.90   41.56
   8  -6   1   28.22   13.19
  -9  -4   4   33.42   11.43
   2  -8  -5   73.41   20.11
   7   5  16  435.42   44.38
  -3 -10  -5  639.92   38.21
  -1   3   4 1964.45   31.81
   2   5   8  603.11   28.77
   8 -12  -1  297.68   39.13
   0   7  14  343.54   34.87
  -6  -4  -1  215.07   15.23
   3 -10  -5  689.99   36.85
   4   7  17  694.41   52.00
   3  -3  -2  106.65   10.08
   7   3  10  974.39   37.16
   5   5  11  386.07   30.18
  -4  -8  -4  261.27   25.37
  -6   4  11  160.21   21.88
   9   2  13  397.99   35.19
   3 -14  -5  524.09   50.35
  -2   5   8  603.53   27.45
  -2   4   6  478.17   21.93
  -4   7  17  638.50   47.19
   2   4   6  501.03   23.04
   3   6  11  267.79   28.72
   2  -4  -3  133.14   13.75
  -4  -5  -3 1048.12   30.21
  -3 -12  -5  560.77   43.89
  -2  -9  -5 1200.23   43.37
  -8  -8   0  826.74   39.49
  -4 -13  -5  530.86   49.78
   4  -8  -4  217.09   22.12
   7 -13  -2  412.47   43.10
  -1  -8  -5 1130.34   39.31
   3 -12  -5  487.34   41.22
   5  -5  -2  601.75   21.01
   2  -9  -5 1176.71   41.26
   6   6  16  453.53   44.25
   3   8  19  542.43   54.59
  -1   5   9  331.34   24.45
   1  -8  -5 1156.00   38.97
   5   2   5 1438.71   29.40
   6   4  10 2512.39   55.80
   4   2   4  260.06   14.37
  -3  -4  -3  827.25   24.22
   2   6  10  432.01   29.88
  -4   5  10  162.18   21.83
  -3   8  19  480.64   50.25
  -9  -7   2  233.69   27.67
  -4  -9  -4  214.06   27.33
   0  -8  -5    9.50   18.89
  -1   6  11  304.74   27.16
  -7  -7  -1   64.94   22.59
  -8   0   7  143.54   10.67
  -1  -5  -4 1350.12   33.07
   4  -9  -4  197.19   25.81
  -6   1   5  710.77   15.55
  -1  -9  -5  180.84   24.69
  -3   4   7 1063.67   30.89
   7  -5   0  848.38   21.27
  -2 -11  -5  290.04   33.53
   1  -9  -5  163.87   24.49
  -5  -8  -3  975.56   37.73
   4  -4  -2  106.35   11.36
   5   6  13  271.27   33.62
   2 -13  -5  361.73   41.24
  -5   4   9 1051.56   33.09
   4   5   9 1049.89   37.63
  -5   5  11  373.96   28.01
   4   8  18    9.98   40.30
   1   9  19    4.29   42.76
  -4   7  15   93.29   30.50
   0   8  15   18.94   29.33
  -1   9  19   11.11   41.26
  -2   9  20    4.37   46.04
   6   6  14  155.70   33.05
   5   8  20   98.81   53.06
   2   6   9   23.98   19.49
  -1 -14  -5  172.28   40.43
   1   7  11    5.04   21.97
   5   6  12   91.20   27.53
   5 -13  -3   25.95   35.26
  -9 -12   1   97.81   57.10
  -6 -10  -2   47.88   29.92
   3   9  21    1.11   53.62
   5   7  15   31.39   33.98
  10   2  15   41.24   37.92
   6   7  18   27.37   42.20
  -6   5  12  140.78   24.26
  -2  -7  -4  181.51   19.29
   8   6  21   18.54   65.59
  -9 -10   1  131.42   40.85
   2   9  19  203.68   48.59
  -1   6  10   34.28   19.06
  -4 -13  -4  128.16   41.95
  -4   8  18    3.11   35.65
   9   1  10  125.71   20.38
   0 -14  -5  147.94   42.25
  -9 -11   1  106.93   47.40
   3   7  12   30.22   25.08
   3   8  16   23.18   35.11
  -9  -9   2  191.19   37.57
   8   1   8   -3.41   14.46
  -3 -12  -4  144.20   34.67
   8 -12   0  235.66   38.23
   1   7  12   39.89   23.61
   0   9  18   14.90   39.47
   8   5  16    9.36   39.34
   9   5  21   10.10   57.13
   3 -13  -4   22.27   33.24
  -3 -11  -4  121.85   30.50
   5 -11  -3   50.65   29.25
  -2   9  19  199.51   46.29
   3   9  20  112.87   51.85
   8 -11   0   37.83   28.87
   2   8  15   24.80   31.41
   6   7  17   20.55   38.67
   7   5  13   42.43   29.21
  -1   7  12   50.03   23.80
   7   7  21  133.08   58.16
  -4   6  12    7.50   20.69
   6 -13  -2   69.47   34.03
   7 -13  -1  132.42   38.46
  -4  -7  -3 2363.20   46.79
   8   4  13   63.62   30.78
   7   6  16   25.99   35.66
  -9  -6   3  541.67   26.28
   2   7  11  126.04   25.37
   3 -12  -4  157.90   33.06
   5  -6  -2    5.76   12.97
   6  -9  -2    0.49   21.14
   3 -11  -4  113.28   27.90
   7  -9  -1   61.22   22.32
   7 -12  -1   34.87   32.45
   9  -2   6   30.43    8.97
  -7 -13  -2  387.81   53.56
   8  -8   0  798.02   31.47
   2 -11  -5  256.45   32.14
   4  -6  -3  153.83   17.58
   0   8  16  524.34   43.98
   0  -9  -5  288.22   27.98
   0  -5  -4  544.08   23.54
   2   3   4  467.38   18.90
   1   7  13  322.77   32.61
  -1  -4  -3 2210.80   36.44
   6  -5  -1  285.53   15.58
   3   5   8  501.66   27.34
  -1   7  13  301.80   31.72
   1   5   7  219.22   20.43
   3   7  13  206.99   30.43
   8  -4   2  131.73    7.41
   1  -4  -3 2056.11   33.77
   8   4  14  298.79   36.02
  -1   5   7  205.82   19.54
   5   4   8   83.65   17.85
  -6  -8  -2  701.46   35.88
   7   5  14 1030.11   49.29
   1   6   9  259.04   24.96
  -8 -10   0  415.60   42.67
  -3  -2  -1 4021.40   33.99
  -4   2   4  230.06   11.70
   1   9  20  351.60   54.56
   5   5  10  325.96   28.38
   0 -10  -5  361.37   31.14
  -5  -5  -2  623.61   24.50
  -5   2   5 1486.59   24.94
  -3  -8  -4  126.22   22.25
   3   8  17  769.80   53.29
  -2   3   4  473.29   17.64
   4   6  11  223.55   28.74
   5  -8  -3  902.80   34.50
   2  -6  -4 1455.05   35.79
   0  -4  -3  151.24   15.18
   0   4   5 1116.50   29.22
  -5   6  13  242.58   29.10
  -7  -5   0  881.21   27.14
  -5 -10  -3  308.47   33.63
   7   1   6  322.66   17.05
  -3   8  17  746.98   51.18
   3   4   6  133.66   17.46
   1   4   5  825.84   26.22
  -3  -9  -4  538.28   32.82
   9   4  17  399.78   49.48
  -3   1   2  438.44    9.19
   3  -8  -4  133.75   21.18
  -5   3   7  110.34   14.12
   9  -7   2  187.58   18.23
   3   2   3 2789.83   33.42
   1   8  15  475.16   42.69
   2   5   7 1788.00   42.12
   3 -14  -4  649.85   51.38
  -6  -5  -1  282.43   19.09
  -3   4   6  158.61   15.50
  -2 -13  -5  389.64   43.88
  -2  -3  -2  336.42   15.27
   6 -14  -2  478.77   48.92
  -7   3  10  586.59   26.74
  -6   4  10 2371.70   48.66
  -1   8  15  550.53   43.18
  -1   4   5  763.06   25.06
  -1  -6  -4   82.07   16.83
   8   3  11  244.01   27.66
   0   7  12  601.36   36.89
   6   4   9  263.95   24.57
   5 -10  -3  291.16   30.46
  -3 -10  -4  226.48   29.39
  -8  -7   1  418.97   29.05
   3  -9  -4  511.20   31.46
   5 -12  -3  398.17   40.29
   8 -10   0  369.77   32.21
   6  -8  -2  727.01   31.18
  -2   5   7 1705.40   39.95
   1  -6  -4   80.50   16.11
   6   5  11  201.56   28.14
   4   7  13  265.63   33.51
   1   9  18  689.60   56.07
  -4   5   9 1073.32   35.45
  -3   6  11  285.67   26.88
   5   8  19  284.72   52.69
  -3  -5  -3   22.07   13.80
  -4  -3  -1 1151.04   23.71
  -2  -4  -3  127.96   14.16
   4   8  17   -0.04   38.86
  -1   9  18  717.35   55.20
   0  -6  -4 2130.02   43.58
   2  -7  -4  207.22   20.32
   9  -5   3  148.73    9.99
   8   6  20  289.71   59.42
   3 -10  -4  236.03   28.04
  -3   8  16   28.15   33.05
  -4 -12  -4  126.40   36.60
  -2   8  15   28.90   29.30
  -3   5   8  479.50   25.47
  -2  -8  -4 1050.73   37.76
  -3 -14  -4  192.25   34.24
   6 -12  -2  244.29   35.04
   2  -3  -2  351.36   13.82
  -5 -13  -3   24.38   42.09
  -8 -13   0   20.72   50.20
  -3   7  13  211.82   30.75
   0   8  14  255.47   34.53
  -7 -13  -1  148.90   50.26
  -5   5  10  290.33   23.88
  -4  -4  -2  110.94   13.46
   1   8  14  108.77   31.62
  -4   8  17   11.55   33.98
  -2   6  10  477.27   29.38
  -4   7  14  215.17   31.57
  -8  -5   2   11.07   13.28
   3  -2  -1 4055.13   28.73
  -6 -13  -2   97.96   44.95
  -1  -7  -4 2905.13   53.48
  -7  -6   0    5.34   15.39
  -7   0   5   69.19    6.27
  -1   8  14  102.20   30.78
  -6   3   8    5.94   13.54
  -2   7  12   72.25   23.78
   3   8  15  581.82   45.48
  -8 -12   0  251.56   50.39
   1  -7  -4 2890.53   52.35
  -6  -6  -1  189.68   20.39
  -5 -12  -3  431.55   43.89
  -3 -13  -4   25.20   36.66
  -4   4   7  101.35   14.94
  -7 -12  -1   22.59   40.18
  -8 -11   0   36.27   40.25
   2   8  14  411.83   38.75
   4  -7  -3 2459.55   47.34
  -2 -14  -4  335.84   45.55
  -6 -12  -2  298.71   45.09
  -5   4   8   69.33   15.47
   0   7  11   54.50   22.73
   4   3   5 1320.67   29.97
  -7 -11  -1   53.52   36.37
  -6 -11  -2   59.54   36.05
  -7   2   8   39.91   13.02
  -1   7  11   13.26   21.20
  -9 -12   2    0.04   57.00
  -1   6   9  234.10   23.18
  -4   6  11  221.53   24.92
  -3   7  12   29.91   22.63
  -2  -5  -3 1059.91   29.45
  -3   6  10  192.28   23.10
  -9 -11   2   78.17   46.88
  -5  -4  -1  115.56   13.50
  -9 -10   2    7.97   38.94
  -2   6   9   35.87   17.70
  -6  -4   0   14.71   11.31
  -7  -5  19   27.25   51.53
   6   6  -1  204.37   28.76
  -5  -6  22   47.76   51.60
   2  10  -7  127.93   26.66
   3   7  -5  148.49   22.98
  -7  -5  20  245.47   62.97
   8   8   1   71.77   39.21
   3   9  -6  103.17   25.78
  -1  -3   5  112.53   13.59
  -2  -3   5  663.55   24.36
  -1  -2   3  454.52   17.07
  -9   0   6  190.37   35.34
   1  12  -8   19.20   27.77
 -10  -2  15   11.86   61.16
   6   9  -3  132.61   34.91
  -2  -2   3  572.34   20.57
   5  11  -5  116.21   31.51
   9   7   4   21.73   39.78
   3  12  -7  631.48   46.19
   9   6   5  448.60   44.97
   7   8  -1   26.64   32.35
   4  11  -6   94.47   34.93
  -4  -6  26   55.53   50.37
 -11   0  12   10.56   59.60
  -8  -3  12  112.45   36.07
   6   7  -2   57.19   26.42
 -10  -2  16   34.20   63.94
  -8  -4  18  316.97   59.11
   4   4  -2  111.67   18.19
   5   1   3  106.95   13.94
  -4  -3   6   60.76   18.36
  -3  -6  17  445.11   38.11
  -6  -4  11  191.48   28.95
  -5   0   1 1278.94   31.65
   4   3  -1 1263.43   33.23
  -5  -5  14  613.43   43.38
  -8  -4  19   53.13   59.29
   0  -6  27   23.91   55.73
  -9  -3  17   53.40   59.92
   1  11  -8  894.09   41.77
 -10  -1  12    6.12   52.28
  -4  -1   2  142.26   15.55
  -7  -4  14   32.43   34.80
  -4  -6  23   23.69   49.39
  -6  -5  17   95.57   38.99
   3  11  -7   18.16   30.50
  -2  -6  16  307.73   32.39
  -9  -2  12   62.07   42.87
   3   3  -2   94.76   15.20
   5   8  -4   40.70   26.92
 -10  -2  17   60.63   64.31
   0  10  -8  996.01   37.85
   3   4  -3  916.45   29.73
   0  -4   8 2654.70   41.61
   4   5  -3 1120.58   37.06
   2  13  -8   20.14   35.28
 -11   0  13  218.85   67.80
  -8  -2   9   41.40   29.21
   5  10  -5  692.79   46.90
  -4   1  -1 3058.91   35.22
  -9  -1   9   58.50   36.00
  -3  -6  18   40.12   29.99
  -4  -5  12   39.77   22.13
  -9   2   3  640.10   37.43
   4  10  -6  339.26   36.23
 -10   1   7  816.76   50.58
  -9  -3  18   80.59   62.36
  -1  -6  27   80.09   57.61
   5   4  -1  135.58   20.28
  -7  -5  21   32.19   55.41
   6   2   3    9.37   14.07
   0   6  -6 2754.29   43.82
   4   8  -5   67.33   25.17
   7   9  -2  502.28   46.51
  -8  -3  13  518.44   47.04
  -6   0   2 3198.45   54.34
   1   1  -1  441.32   10.90
  -6  -5  18   12.52   37.24
  -7  -3  10  929.26   44.78
  -2  -6  17    3.83   24.01
   1   5  -5  150.35   15.74
   8   6   2  814.66   46.03
  -4  -2   4  245.06   20.23
   7   5   1   80.15   25.95
   7   2   5   72.98   17.70
  -9  -3  19   22.13   41.91
  -1  -6  16   27.47   22.81
   1  -6  20   16.69   24.46
   7   6   0    6.08   26.58
  -7  -1   5   35.17   22.50
   8   5   3  194.39   32.27
   1  -6  21   82.24   27.57
  -3  -6  19  171.63   36.02
   6   8  -3  152.20   31.81
  -6  -4  12  641.28   40.71
   1  -6  19  427.92   31.21
  -2  -6  26  170.24   58.80
   1  -6  22   35.06   28.86
  -7  -4  15   17.16   34.67
  -6  -5  19  254.62   44.63
  -5  -5  15   10.02   28.37
  -8  -1   7   35.67   30.46
 -10  -1  13  221.39   57.64
  -1  -6  26   15.87   52.66
 -11   0  14   24.90   66.41
   7   4   2   65.62   23.24
  -3  -6  20   60.03   33.95
  -6  -5  20    9.60   47.25
  -9   0   7  589.75   43.31
  -9  -2  13  323.61   48.91
  -1  -4   8   16.34   14.08
   4   2   0    6.20   12.52
  -9   1   5   98.15   31.07
  -2  -6  18  219.12   32.17
  -1  -6  17  320.71   30.49
  -7   0   3   17.62   19.87
   0  -6  17    8.26   21.86
  -6  -5  21  173.38   54.45
  -3  -6  27  422.25   76.24
  -3  -6  21  451.23   44.64
  -3  -6  22  152.86   41.18
  -2  -6  28  230.35   74.35
  -4  -6  25   27.15   60.79
  -2  -6  25    6.73   51.61
  -8   0   5   52.63   26.98
  -4  -5  13 1175.32   46.15
   7   7  -1   68.89   31.73
  -1  -6  18   -1.52   24.51
 -10   0  10   64.45   44.61
  -8  -3  14   37.33   40.31
  -6  -3   8   25.60   20.93
  -5  -1   3  105.35   17.86
  -8  -2  10  571.26   43.02
  -7  -2   7  199.71   26.55
   0  -6  18  484.32   32.61
  -8  -4  20  299.61   62.77
  -1  -6  25  150.11   49.39
 -12   3  10   30.66   58.32
 -11   1  11    4.08   53.07
  -7  -4  16   44.04   38.64
   0  -6  19  163.98   28.15
 -12   4   8  214.94   58.25
   1  10  -8  159.71   25.48
   9   7   3   99.43   40.97
  -2  -6  19  297.12   34.55
  -7  -3  11   23.54   28.95
 -10   3   4   16.78   32.97
  -5  -5  16  503.81   42.18
  -2  -6  24  196.92   48.87
   9   6   4   17.12   35.06
  -5  -4  10   12.02   21.41
   0  -5  12    4.79   14.99
 -11   4   5  370.72   46.16
 -11   0  15  376.95   76.80
 -12   2  13    4.57   69.04
  -9  -1  10  153.71   38.38
   5   9  -5   45.32   30.03
   0  -6  20  285.11   31.55
  10   6   7   40.39   43.95
   0  -6  23   50.12   33.45
  -1  -6  28   10.75   64.45
 -10  -1  14   52.94   57.85
  -6  -4  13   32.92   27.65
  -4  -6  24   47.36   56.12
  -1  -6  19  448.80   35.44
  -2  -6  20  392.98   39.49
  -2  -6  23   25.51   37.97
  -1  -6  24   43.34   37.69
   2  11  -8  149.71   31.08
   0  -6  21   75.52   28.54
   0  -6  22  488.80   38.81
  -9  -2  14   53.77   49.36
  -2  -6  22  124.56   38.15
  -2  -6  21   34.36   33.18
  -3  -6  26   19.29   59.28
  -7  -4  17   84.07   41.32
  -4  -5  14   -3.66   23.63
  -1  -6  23  203.68   40.11
  -1  -6  20   22.08   28.32
  -8  -3  15  304.03   45.15
   6   4   0    9.55   18.97
  -2  -6  27   32.79   60.75
  -5  -5  17   11.40   30.40
 -10   1   8   82.76   42.54
   7   8  -2   66.88   34.50
   9   5   5    9.08   31.27
  -1  -6  22   31.80   34.82
   7   3   3    6.03   20.36
  -1  -6  21   93.76   33.19
   6   9  -4   31.20   33.72
 -11   2   9  215.35   54.23
  -9   3   2  105.40   26.59
 -10   2   6   53.62   37.82
  -6  -5  23   46.13   60.71
 -13   5  11   -0.06   42.86
 -11   3   7  117.22   47.70
  -3  -5  12   19.38   21.89
   0   9  -8   89.06   20.23
  -7  -4  18   12.60   43.34
 -10  -1  15  449.07   69.01
  -5  -5  25    3.46   45.21
 -11   1  12   -4.00   60.83
   0  12  -9   20.78   25.91
 -10   0  11    5.70   45.58
  -5  -5  18  382.42   43.17
  -9  -2  15  365.38   60.32
 -12   3  11   48.59   67.14
  -8  -2  11   89.98   35.08
 -11   5   4   40.95   41.73
  -7  -3  12 1327.18   54.24
  -7  -4  19  107.04   53.21
   1  13  -9    6.13   31.49
 -12   5   7  141.10   56.87
   8   2   7  200.95   22.40
  -8  -3  16   56.80   44.14
   0   7  -7   64.36   14.56
  -6  -5  22    1.86   56.03
  10   4  10   31.67   34.63
  -4  -5  15  628.30   39.69
  -6  -4  14 1030.18   50.25
  -8  -1   8   -1.38   29.97
   9   1  14  143.85   24.02
  -5  -4  11 1390.37   47.62
  10   5   8    7.66   37.67
 -10   4   3   91.59   33.32
  -7  -4  20   10.02   52.34
  -6  -3   9  109.80   24.65
  -9   0   8  862.13   48.20
  -5  -5  19   19.06   35.41
   3  12  -8   36.61   35.41
  -9  -1  11   22.59   42.18
  -7  -2   8   56.38   23.78
 -10  -1  16   25.83   63.52
 -12   4   9   36.03   56.81
  -4  -4   9   34.38   20.22
   9   3   8  422.30   31.92
  -5  -5  20   87.80   40.15
   8   3   5  107.07   22.17
  -5  -5  22  168.73   53.07
  -9   2   4   94.18   28.08
  -5  -5  21   93.27   43.84
  -8  -3  17  148.29   51.47
  -5  -3   7  102.75   22.81
  -9  -2  16   12.46   53.39
   3   9  -7  171.44   28.23
  -6  -2   7    0.21   20.45
 -11   6   3  258.22   44.44
  -3  -5  13  135.41   23.89
   7   9  -3   49.86   27.78
   8   6   1   53.27   30.83
  -6   1   1   85.03   16.28
 -11   1  13   74.92   60.16
  -9   1   6  185.77   34.01
 -10  -1  17  296.17   70.95
   9   4   6   58.43   29.56
  -4  -5  16   41.94   27.38
 -11   7   2   78.96   40.42
   1  12  -9  185.34   33.23
  -2  -3   6   28.20   14.43
  -8  -3  18  103.42   55.23
  -6  -4  15   58.09   31.88
   8   7   0   -0.32   33.91
 -11   2  10   22.22   51.49
 -12   6   6  262.16   56.74
 -10   0  12   -2.84   50.16
  -9  -2  17  182.28   61.22
   0  -5  13   18.13   17.31
   5  10  -6  110.40   36.65
 -12   3  12   23.00   69.91
  -2  -4   9   32.00   16.77
   8   5   2   31.12   27.47
  -1  11  -9   25.58   22.92
  -7  -3  13   25.83   31.21
   3  -5  24   25.41   30.43
 -10   1   9  367.84   47.27
  -5  -4  12   75.66   24.67
  10   6   6   98.58   43.11
  -8  -3  19   56.38   59.06
  -8  -2  12  205.38   38.48
   8   1   9   93.74   19.90
 -11   4   6   85.08   45.31
  -3  -4   8   59.77   18.20
   9   7   2  201.69   40.45
  -7  -4  22   34.92   56.99
  -9   4   1  240.04   27.75
 -10   5   2  -11.15   29.93
   7   6  -1  108.22   28.99
  -9  -2  18   28.33   60.77
   3  11  -8  144.01   32.74
  -1  -5  29    9.99   64.95
  -1  -5  11    5.11   16.16
   9   2  10   67.39   23.21
  -4  -5  17  648.42   42.23
  -3  -5  14  119.47   26.11
  -9  -1  12   36.44   43.33
  -6  -3  10  134.18   26.13
   2  13  -9   79.99   38.15
  -2  -5  12  201.26   21.62
 -11   3   8  121.38   47.96
   4  10  -7   30.07   30.22
 -10   3   5  232.73   37.74
  -5  -5  24  231.91   63.83
   8   8  -1   68.10   32.27
 -11   1  14    4.65   60.98
  -6  -4  16  895.41   50.39
  -9  -2  19  405.54   68.61
  -8   1   4   16.95   22.54
  -7  -4  21   38.81   56.71
   7   1   6  305.55   19.36
   3   1   0   43.53   11.23
 -10   2   7   43.89   38.05
 -12   4  10  108.06   61.72
  -7  -2   9  233.29   30.02
 -12   5   8   18.36   55.20
  -8  -1   9  126.41   34.49
   7   2   4   74.45   18.48
  -4  -4  10  275.63   26.47
  -4  -5  18  211.21   35.71
  -9   0   9    1.97   35.12
  -4  -2   5   22.80   15.25
 -12   3  13  250.39   76.07
  -5  -4  13  364.05   33.53
   7   4   1   25.92   22.77
 -10   0  13   42.73   49.11
   8   4   3   90.29   27.52
   3  -5  23   13.29   27.94
  -7  -3  14  867.85   49.67
  -3  -5  15   12.90   23.24
  -5  -5  23   58.52   54.64
  -6  -4  17   86.36   36.31
  10   4   9   11.26   34.15
  -4  -5  23  248.35   53.94
   1  11  -9   24.58   25.75
  -8  -2  13  116.51   39.15
  -4  -5  26   12.08   62.07
 -11   2  11  211.36   57.37
  -4  -5  19  447.22   42.57
 -11   1  15   25.64   69.70
   0  -5  28   14.02   60.67
  10   5   7  556.72   46.02
  -4  -5  22  105.66   46.38
 -10   6   1   19.47   30.59
  -1  -5  28  214.70   67.02
   5   5  -3   65.72   21.27
   2  12  -9   20.58   31.97
  -4  -5  20   86.80   36.52
  -8  -3  20    6.81   59.33
   5   4  -2   25.47   18.72
  -9  -1  13   53.41   47.79
   9   1  13   50.01   23.97
  -6  -4  18  684.16   52.22
   5   0   4   23.88    8.87
  -2  -5  13 1396.20   42.71
 -10   1  10  154.41   45.21
   1  -5  27   14.61   47.51
  -3  -5  16   63.41   26.54
  -6  -3  11  204.64   28.55
 -11   5   5    5.01   43.11
   0  -5  14   14.04   17.06
  -6  -4  19   13.75   39.10
 -10   0  14  251.93   56.03
   3  -5  22   52.81   25.62
  -7  -3  15   18.23   34.86
   5  -4  20   22.45   17.75
 -10   7   0   15.32   29.02
  -4  -3   8  127.81   20.20
  -5  -4  14   28.04   25.56
  -9   3   3    0.86   26.51
   2  -5  25  139.29   38.06
  -6  -4  20  205.11   50.58
  -3  -5  25   20.89   51.59
  -6  -4  21   16.26   48.94
 -12   4  11   52.91   64.07
  -9   1   7   20.73   31.93
  -7  -2  10   27.96   26.87
  -4  -5  25  301.41   63.11
  -3  -5  27   48.03   64.58
 -12   6   7   -4.79   51.08
   4   3  -2   -1.30   14.54
  -1   8  -8   11.55   13.74
 -11   3   9   59.43   50.45
   9   3   7  104.30   25.27
  -4  -4  11  240.92   24.71
  -1  -5  27   17.30   55.42
  -3  -5  17  103.01   28.97
   0  -5  27   25.47   51.22
 -10   4   4   72.16   32.61
  10   3  11  587.51   40.11
 -11   2  12   33.29   58.08
  -9   2   5  534.23   38.42
  -2  -5  28   11.38   67.15
  -9  -1  14  107.19   50.16
  -8   0   7  149.29   30.02
   3  -4  12   52.25   10.78
   0  10  -9   47.35   22.43
 -11   4   7  310.06   51.00
  -3  -5  24   12.09   48.43
  -2  -5  14    0.28   20.75
  -2  -5  26   35.92   55.88
  10   6   5  112.92   44.89
   5   3  -1  123.22   18.42
   3  -5  21   21.30   22.84
 -12   5   9  138.18   62.62
   8   2   6  777.83   31.40
  -9   0  10  260.72   40.86
 -10   0  15   32.38   59.56
  -5  -2   6   24.87   18.07
  -8  -1  10  121.74   32.48
   1  -5  26  157.58   43.40
  -6  -3  12   45.42   26.16
   2   9  -8   84.43   24.10
  -3   9  -8   43.68   13.78
   2  -5  24   14.12   31.73
 -10   2   8   17.47   40.19
  -3  -5  18  561.12   39.90
  -5  -4  15  768.98   44.83
  -3  -5  23    6.48   43.09
 -11   6   4   82.51   44.87
  -4  -5  24   28.66   53.17
  -8  -2  15   73.55   45.68
  -6  -4  23   57.15   59.36
   8   3   4   74.09   23.20
 -10   1  11  233.65   50.01
   7   0   8   30.46   12.50
  -7  -3  17   33.56   43.64
 -10   3   6  128.65   38.00
  -2  -5  15  365.90   29.81
   9   7   1    3.84   29.86
  -3  -5  22   53.95   41.27
  -3  -5  19   21.86   30.86
   1  -4  10   17.68   12.09
 -10   0  16  308.15   69.95
   4  11  -8  173.28   37.34
  -9  -1  15   91.68   52.57
  -8   3   1   84.82   21.67
  -1  -5  26  144.97   51.24
  -3  -5  26   41.29   57.85
  -2  -5  25  146.11   50.43
 -12   7   6   53.06   59.98
  -1  -5  13  125.34   20.98
 -12   4  12  208.24   73.54
   0  -5  26    2.64   47.21
  -3  -5  21   25.52   34.49
   0  -5  15    5.07   18.51
  -3  -5  20  381.31   40.01
   2  -5  23  136.98   31.92
   9   2   9  274.35   26.89
 -11   2  13  389.01   65.66
   1  -5  25   13.51   36.76
 -11   7   3   61.23   42.94
 -11   8   2   41.25   38.32
  -5   2  -1 1688.73   27.32
  -8   5  -1  203.68   19.15
   0  -6  26  553.40   57.27
  -3  -6  25  658.21   67.31
   5   5  -2  629.14   32.00
   2   7  -6  363.46   25.30
   1   8  -7  365.81   25.74
  -2  -4   8  604.60   27.46
   6  10  -4  363.51   38.21
  -6  -2   6  685.88   34.50
   2  12  -8  413.46   41.01
   8   7   1  464.93   43.17
   3   5  -4  710.63   28.58
   5   3   0  306.71   21.85
   1  -3   6 1171.07   20.60
   2   9  -7 1077.12   41.74
   4   6  -4  426.53   28.79
   3   2  -1 3759.97   48.36
  -3  -5  11  225.97   26.05
   5   6  -3  823.44   37.43
   3  10  -7  834.70   43.68
  -8   1   3  727.41   36.55
   8   8   0  839.72   53.09
   0  -6  24  818.84   55.77
   2   0   1  112.13    7.86
   8   4   4  678.61   36.95
   4   0   3 1042.74   21.19
   3   8  -6  334.74   28.38
  -7  -2  11   17.97   27.63
  -5  -3   9   33.32   19.00
   9   6   2  187.03   39.49
  -5  -4  25   89.43   60.61
  -4  -4  12  211.72   26.46
  -8   1   5   93.24   24.97
  -2  -5  16   71.79   23.60
  -6  -4  22  231.97   57.41
  10   4   8   86.40   33.39
  -5  -4  16    3.81   28.98
  -8  -2  16  358.40   52.63
 -10   0  17   96.12   67.79
  -7  -3  19   54.49   47.65
  -2  -5  27  137.79   59.68
  -7   0   5   69.72   22.54
  -7  -3  20  241.68   56.03
  -2  -5  24    6.11   44.73
 -11   3  10  139.97   54.41
  -6  -3  13  273.06   32.97
  10   5   6   36.21   40.64
  -2  -5  17  440.47   33.26
  -1  -5  25   19.91   47.36
   6   7  -4   66.41   27.68
 -10   5   3  296.78   36.55
  -9   0  11  184.61   41.52
  -6   0   3    9.71   16.92
   8   1   8    6.55   16.24
  -2  10  -9   19.05   17.34
  -8  -2  17   40.02   47.92
   5   7  -5   99.47   26.91
 -12   5  10  120.35   67.03
  -8  -1  11  275.29   37.34
   0  -5  25   42.22   44.32
   2  -5  22   51.20   26.95
   2  -4  11   46.77   11.45
  -5  -4  17  374.49   39.43
  -1  -5  14 1009.43   36.08
   5   6  -4   78.70   22.84
 -12   6   8  109.67   60.67
   9   5   3  184.60   35.92
   6   3   0    3.75   17.01
 -10   1  12   13.99   46.52
  -9   1   8  312.53   39.29
 -12   4  13   -4.00   73.62
  -9  -1  17  110.46   58.72
  -6  -2   9   96.61   25.72
  -2  -5  23  151.27   43.70
 -11   2  14   72.18   66.89
   7   5  -1   72.54   26.35
   6   6  -3   38.83   25.04
   1  -5  24  128.60   36.69
   9   1  12   52.50   23.04
 -11   5   6   18.16   45.10
  -4  -4  13  107.09   24.41
  -8  -2  18  294.29   59.64
  -2  -5  18  241.24   30.24
  -9   4   2  133.67   27.02
   0  -5  16   32.56   21.94
   6   8  -5  205.04   34.72
 -11   4   8   53.09   48.29
  -7  -2  12  225.17   34.69
  -9  -1  18  236.44   66.28
  -5  -4  18   34.85   33.41
 -10   2   9   20.30   40.28
  -2  -5  22   46.71   36.57
  -7  -3  22  184.98   63.21
  -8  -2  19   60.32   56.96
  -1  -5  24  107.64   42.98
   8   4   2  135.41   27.58
  -8  -2  21   27.24   50.75
  -5  -4  22   78.99   49.40
  -8   0   8  432.48   35.93
  -8   6  -2  755.36   24.77
  10   3  10   32.82   31.24
  -2  -5  19  817.63   43.57
  -5  -4  19  257.61   44.44
  -2  -5  21  295.97   37.90
  -5  -4  21   92.99   46.17
  -2  -5  20  162.82   32.56
   0  -5  24   32.62   38.64
   2  -5  21  300.85   29.80
  -6  -3  14   33.78   27.50
  -5  -4  20   11.78   40.08
   1  -5  23  111.94   32.25
   4  -4  15   64.02   12.81
   2  -5  16   49.81   18.20
   8   0  11   97.79   16.21
  -9   8  -2   90.12   21.68
  -3  -3   6  217.07   20.10
   6   5  -1  279.38   27.61
   1   6  -6  148.35   17.72
  -1   9  -8  989.60   32.25
   4   9  -6  374.52   34.45
   3   6  -5 4521.98   68.15
   1  -4   9  324.12   16.57
   6   6  -2 1403.08   48.24
   2   3  -3  484.01   20.30
   5   2   1 1810.58   37.97
  -2   9  -8  105.79   16.46
  -1   7  -7  205.17   16.70
   2   4  -4 1705.02   35.61
  -4  -3   7 1085.16   37.13
   4  11  -7 1112.41   54.57
   2  -4  10  983.79   22.64
  -2  -5  11  451.93   28.11
  -6  -1   4  160.51   21.34
   6   3   1  462.80   26.94
   2   5  -5 1381.00   35.68
  -7  -1   6  297.57   29.07
  -5  -2   5 1363.29   39.86
  -3  -1   2  386.86   18.42
  -3  -2   4  129.96   15.55
  -5   1   0 2582.67   39.24
   5   7  -4 1167.53   45.66
   2  10  -8  440.79   34.45
   1   9  -8  986.83   37.74
   5   8  -6   87.93   30.23
   3   9  -8   44.22   25.58
  -5  -3  10 1073.91   40.82
  -1  -5  15   20.44   18.31
   2  10  -9   33.02   26.48
 -11   2  15  474.87   73.52
  -4  -4  14  189.72   27.35
   3  11  -9   49.20   32.99
  -9   3   4  149.39   28.45
  -7  -3  21   17.75   55.08
  10   6   4   14.79   36.97
 -11   3  11   35.40   54.69
  -1  -5  23  100.44   40.26
  -9   2   6   24.69   30.07
   1  12 -10   40.35   31.28
  -1  -5  16  830.23   36.92
  -2  -4  11   58.57   19.32
   2  13 -10    5.90   37.45
 -10   1  13  165.60   53.17
  -9   0  12   90.86   42.43
   4   7  -6  111.31   23.81
   1  -5  15    6.05   17.10
  -5  -4  24   18.22   56.50
  -1  -5  17   42.53   21.91
   2  -5  20  132.63   25.41
   9   3   6  502.32   33.28
  -8  -1  12   25.76   34.14
 -10   4   5   18.40   35.02
   1  -5  22  276.58   32.37
  -6   1   2   89.09   17.10
 -10   6   2   39.74   33.11
   7   6  -2   20.41   27.81
   0  -5  23   30.72   36.18
 -12   5  11  171.74   70.41
   7   8  -4   49.67   35.06
 -10   3   7  639.49   49.55
  -1  -5  18  666.86   37.90
 -12   7   7   47.76   61.05
  -1  -5  22  237.86   41.69
   7   1   5   21.79   13.84
  -9  -1  19   10.99   63.77
  -6  -3  15  121.85   33.54
  -7  -2  13   17.24   33.12
   2  -5  19  712.38   32.57
   0   9  -9   61.10   20.13
   1  -5  21  119.27   28.36
  -8  -2  20  176.60   62.15
  -1  -5  19  171.11   30.01
  -1  -5  21   95.20   35.35
  -4  -4  15   65.19   26.29
   9   4   4   27.04   29.38
   0  -5  22    7.04   33.58
 -11   6   5  155.33   50.19
  -1  -5  20  672.02   41.02
 -12   6   9   84.70   62.82
   4   8  -7   12.40   24.38
   6   9  -6  113.05   36.34
  -5  -3  11   45.24   21.52
 -10   1  14    5.07   53.18
  -7  -1   9  126.17   27.20
  -9   1   9    8.41   35.48
  10   4   7  102.71   36.57
  -5  -4  23  217.67   56.45
  -8   1   6  139.30   28.06
 -10   2  10   76.01   43.31
  -6  -2  10 1162.60   44.29
   0  -5  21   66.78   31.45
  -6  -3  24   16.75   48.79
   5   9  -7   62.14   31.63
  -3  -4  27  101.90   63.37
  -4  -4  26    9.85   62.00
   1  -5  20  726.68   37.06
 -11   4   9  488.33   56.79
   0  -5  20   38.33   25.55
 -11   3  12  114.33   58.65
  -9   0  13  256.97   46.49
   0  -5  17  142.07   25.26
   7  -1  11    5.57   10.16
  -6  -3  16  138.50   37.19
   0  -5  19  420.80   32.47
   9   2   8   45.99   22.72
 -11   5   7   27.89   43.94
  -7   4  -1   26.49   13.11
  -9   7  -1    4.17   22.39
  -6   3  -1  430.39   17.36
   6   7  -3  157.98   29.62
   2   2  -2 1335.24   26.63
  -8   0   6  325.89   32.86
   6   1   4  184.06   17.21
  -2   0   0 6210.95   38.47
   5   8  -5  824.25   43.07
   0  11  -9  263.16   28.17
   4   7  -5 1400.77   46.03
  -8   2   2  715.60   34.62
   7   5   0  914.46   41.52
   9   6   3  582.54   46.34
   1   7  -7  179.97   19.46
   4   1   1 3280.57   41.89
   6   8  -4  889.68   47.07
   0  -3   6  480.62   17.24
   2  -3   7 2621.99   25.17
   0  -4   9  116.70   14.77
  -7   0   4    8.98   20.02
  -7   1   2 1765.48   43.95
   2   6  -6 1721.59   42.20
  -1  -3   6 1180.67   28.24
   2   8  -7  174.48   23.51
  -4   0   1  366.95   17.93
   4   8  -6  495.71   34.52
   7   7  -2 1633.13   57.48
   9   5   4  361.36   40.01
  -7   2   1  168.08   20.60
  -2   7  -7  692.86   21.09
   4   4  -3   58.89   17.85
  -4  -5  21  371.55   49.91
  -5  -3   8  648.23   34.15
   6   2   2 1067.51   32.85
   4   5  -4   31.60   18.25
  -7  -1   7  537.49   36.14
   1   8  -8    7.97   17.26
   0  -5  18  125.96   27.45
  -7   0   6   68.34   21.87
   2  12 -10  231.50   38.61
  -8  -1  13   51.46   35.51
  10   5   5  190.92   42.37
   1  -5  17   17.40   21.38
  -4  -4  16  119.33   29.48
   1  -5  19  152.95   25.43
 -12   5  12   72.32   68.77
  -7  -2  14   56.99   35.21
  -8   0   9  110.22   31.34
  -9   5   1  162.45   28.69
 -10   1  15  360.61   61.60
   2   4  -5   73.47   14.59
   0  11 -10    0.60   23.93
  -6  -3  17   66.33   37.65
  -4  -3  10   18.85   19.94
   8   3   3   83.10   24.87
  -4  -4  23   43.04   47.56
  -3  -4  12   55.36   19.31
   7   3   1   85.19   22.70
  -5  -3  12  923.98   41.38
  -3  -4  26   27.40   56.78
 -11   7   4   39.12   44.61
  -4  -4  17   70.21   28.51
  -6  -3  18  172.22   42.77
   5  -4  21  104.43   21.27
  -9   0  14  138.36   50.17
   6   0   5   38.41   10.87
  10   3   9  609.70   38.81
  -6  -3  21   44.87   49.18
 -10   8   0   27.68   29.90
 -11   3  13   27.82   61.15
  -4  -4  22  113.69   45.21
 -10   1  16   43.00   63.92
  -4  -4  25   58.43   55.35
  -6  -3  19   47.35   42.83
   9   1  11   41.39   20.65
  -6  -3  20   10.65   46.07
   4   9  -8  151.78   32.19
  -8  -1  14   81.60   39.74
  -7  -2  15   38.41   38.98
   0  -3   7   24.18   11.49
  -8   2   4  955.22   38.11
   0   7  -8    3.82   14.05
  -4  -4  18   26.68   30.42
   8   6  -1   32.65   32.89
 -12   6  10   85.08   67.16
 -10   5   4  111.25   36.16
 -10   3   8  106.12   40.82
 -10   2  11   45.70   45.79
  -4  -4  21   39.05   40.67
 -12   7   8   19.98   66.27
  -9   2   7  790.04   45.17
  -4  -4  19   29.21   35.32
  -8   3   2  163.10   25.31
 -10   1  17  376.16   75.31
  -4  -4  20  160.60   40.95
  -6  -3  23   69.96   57.53
  -9   1  10  129.72   38.82
  -5  -3  13   42.71   25.16
  -3  -4  13 1654.39   47.34
 -11   4  10   45.33   52.08
  -6  -2  11  123.82   27.93
  -9   0  15  202.19   50.88
 -11   8   3  254.22   47.20
[truncated: 785,522 more chars]
