# Supplementary material for: [1,2-Bis(di­phenyl­phosphan­yl)ethane-κ2 P,P]chlorido­(isonicotinamide-κN)palladium(II) nitrate aceto­nitrile monosolvate
Source: IUCrdata. 2021 Nov 19;6(Pt 11):x211171. doi: 10.1107/S2414314621011718 (PMC9462291; doi:10.1107/S2414314621011718)
Supplement: Supplementary file 2 [file x-06-x211171-Isup2.hkl]

data_I                                                                          
_shelx_title ' cd1956b_twin1_hklf4_b.res in P2(1)2(1)2(1)'                      
_shelx_refln_list_code          4                                               
_shelx_F_calc_maximum      294.37                                               
_exptl_crystal_F_000      1560.00                                               
_reflns_d_resolution_high  0.8111                                               
                                                                                
loop_                                                                           
 _space_group_symop_operation_xyz                                               
 'x, y, z'                                                                      
 '-x+1/2, -y, z+1/2'                                                            
 '-x, y+1/2, -z+1/2'                                                            
 'x+1/2, -y+1/2, -z'                                                            
                                                                                
_cell_length_a    10.3343                                                       
_cell_length_b    14.8655                                                       
_cell_length_c    21.7942                                                       
_cell_angle_alpha  90.000                                                       
_cell_angle_beta   90.000                                                       
_cell_angle_gamma  90.000                                                       
                                                                                
_shelx_F_squared_multiplier     1.000                                           
                                                                                
loop_                                                                           
 _refln_index_h                                                                 
 _refln_index_k                                                                 
 _refln_index_l                                                                 
 _refln_F_squared_calc                                                          
 _refln_F_squared_meas                                                          
 _refln_F_squared_sigma                                                         
 _refln_observed_status                                                         
   2   0   0      55776.25      62046.55       190.30 o                         
   4   0   0       9013.92       9721.55       189.41 o                         
   6   0   0      42785.06      45756.03       571.03 o                         
   8   0   0       6241.09       6452.32       156.59 o                         
  10   0   0       3225.87       3309.88       173.06 o                         
  12   0   0       1728.42       1400.96       299.80 o                         
   1   1   0      60342.51      48635.11      7015.19 o                         
   2   1   0        563.40        572.56        29.33 o                         
   3   1   0        286.03        470.07        31.21 o                         
   4   1   0       2225.77       2317.82        44.12 o                         
   5   1   0      24180.50      25627.21       140.34 o                         
   6   1   0        261.27        300.85        49.30 o                         
   7   1   0      12226.80      13020.30       128.96 o                         
   8   1   0         17.21         65.25        68.27 o                         
   9   1   0          7.21         23.62        84.46 o                         
  10   1   0        168.19        158.48        99.16 o                         
  11   1   0       1189.63       1007.03       132.34 o                         
  12   1   0        594.26        584.71       201.62 o                         
   0   2   0      32389.10      32638.36       187.09 o                         
   1   2   0       3726.12       3722.72        48.08 o                         
   2   2   0      28274.09      29586.35       205.37 o                         
   3   2   0        185.33        221.64        24.11 o                         
   4   2   0         32.71         70.13        27.27 o                         
   5   2   0       2791.99       2777.98        51.25 o                         
   6   2   0       7726.73       7811.24        65.67 o                         
   7   2   0       5057.92       5291.02        91.52 o                         
   8   2   0       2620.40       2668.65        87.08 o                         
   9   2   0       1091.55       1060.23        88.57 o                         
  10   2   0          1.55         32.50       105.35 o                         
  11   2   0        957.27       1119.29       133.98 o                         
   1   3   0       2193.85       1919.68        45.47 o                         
   2   3   0        626.22        659.11        44.20 o                         
   3   3   0       4664.54       5070.38       118.84 o                         
   4   3   0      10449.26      11407.85       147.06 o                         
   5   3   0       2960.87       2882.28        49.53 o                         
   6   3   0         89.84         94.80        25.56 o                         
   7   3   0       4766.81       4892.62        64.31 o                         
   8   3   0       1642.83       1647.27        51.07 o                         
   9   3   0       2598.46       2667.71       107.52 o                         
  10   3   0         29.30         59.35       104.23 o                         
  11   3   0        851.41        640.23       130.46 o                         
   0   4   0      14040.98      13546.95       418.09 o                         
   1   4   0       3319.32       3192.13        52.74 o                         
   2   4   0        708.42        767.20        58.01 o                         
   3   4   0        404.72        533.94        50.05 o                         
   4   4   0       4867.49       5235.25       100.99 o                         
   5   4   0        375.58        406.29        32.15 o                         
   6   4   0        147.47        131.24        38.13 o                         
   7   4   0       2456.46       2447.82        45.99 o                         
   8   4   0       6337.47       6565.05        93.86 o                         
   9   4   0       1730.55       1675.25        76.18 o                         
  10   4   0       1452.29       1336.88       132.83 o                         
  11   4   0        621.99        466.45       171.79 o                         
  12   4   0       1074.17        773.41       525.80 o                         
   1   5   0      18248.33      17893.97       147.29 o                         
   2   5   0      10679.30      10743.80        98.37 o                         
   3   5   0       1407.22       1438.41        62.51 o                         
   4   5   0       3977.04       3967.01        86.98 o                         
   5   5   0        149.40        258.45        55.22 o                         
   6   5   0          7.56         -2.40        66.17 o                         
   7   5   0       8613.90       8699.43        91.65 o                         
   8   5   0          0.30         16.11        38.42 o                         
   9   5   0       5866.33       5771.82        99.49 o                         
  10   5   0       3551.67       3502.27       125.12 o                         
  11   5   0       1041.54       1241.25       473.81 o                         
  12   5   0        682.62        853.79       591.34 o                         
   0   6   0       6956.04       6622.19       121.92 o                         
   1   6   0       5811.97       5895.37        74.91 o                         
   2   6   0       6775.41       6293.15       121.59 o                         
   3   6   0       2305.31       2313.76        54.33 o                         
   4   6   0       1335.35       1296.97        71.17 o                         
   5   6   0        237.68        267.31        60.14 o                         
   6   6   0      15283.13      15225.95       161.67 o                         
   7   6   0          0.22         27.26        59.27 o                         
   8   6   0       2828.37       2874.05        73.69 o                         
   9   6   0       1307.70       1194.07        60.63 o                         
  10   6   0         70.00         76.91       145.37 o                         
  11   6   0        908.14       1002.90       531.88 o                         
  12   6   0       3127.34       3077.52       622.02 o                         
   1   7   0      16399.51      15120.91       138.18 o                         
   2   7   0        868.68        896.14        55.47 o                         
   3   7   0       5182.41       5041.94        82.61 o                         
   4   7   0       1027.43        976.67        88.87 o                         
   5   7   0       5434.33       5140.07       104.62 o                         
   6   7   0       2020.99       1978.02        91.54 o                         
   7   7   0      11328.15      11327.53       219.67 o                         
   8   7   0         12.13         30.70        62.39 o                         
   9   7   0       1685.66       1848.83        80.58 o                         
  10   7   0         68.43        131.15       145.59 o                         
  11   7   0        296.80        437.75       567.54 o                         
   0   8   0       7117.55       6553.00       142.86 o                         
   1   8   0          2.99         26.59        54.08 o                         
   2   8   0       1977.83       1753.95        67.56 o                         
   3   8   0        241.07        223.96        49.51 o                         
   4   8   0       3516.13       3682.53       122.58 o                         
   5   8   0        164.68        210.35        85.89 o                         
   6   8   0       4353.97       4310.36       114.51 o                         
   7   8   0       1148.09        990.22       100.38 o                         
   8   8   0       8197.84       7987.16       113.40 o                         
   9   8   0        511.56        407.52        77.32 o                         
  10   8   0        409.20        443.91       198.34 o                         
  11   8   0          7.57        220.22       606.98 o                         
   1   9   0         21.75         -3.82        59.08 o                         
   2   9   0          6.04         19.92        59.30 o                         
   3   9   0        157.65        158.17        58.11 o                         
   4   9   0       1148.37       1115.52        48.96 o                         
   5   9   0        265.70        282.24        94.55 o                         
   6   9   0         64.15         69.58       100.53 o                         
   7   9   0       4477.07       4231.06       157.70 o                         
   8   9   0         10.53         49.08        71.88 o                         
   9   9   0       6202.39       5945.09       147.10 o                         
  10   9   0         34.55        -55.08       544.33 o                         
  11   9   0         44.91        422.91       635.07 o                         
   0  10   0         53.60          1.86        94.58 o                         
   1  10   0       4832.35       5014.79       130.39 o                         
   2  10   0        782.97        774.76        75.82 o                         
   3  10   0        595.72        632.14        71.12 o                         
   4  10   0         37.76         45.09        55.02 o                         
   5  10   0        470.05        463.50        87.59 o                         
   6  10   0        583.78        484.07        86.57 o                         
   7  10   0        414.92        295.41        92.34 o                         
   8  10   0       4010.95       3708.27       161.07 o                         
   9  10   0        336.98        280.33       138.87 o                         
  10  10   0       2442.01       2200.02       616.84 o                         
   1  11   0        185.00        253.61        80.13 o                         
   2  11   0        206.23        161.08        80.47 o                         
   3  11   0        356.50        401.76        79.36 o                         
   4  11   0          4.53         28.98        66.77 o                         
   5  11   0       1070.71        989.94       103.61 o                         
   6  11   0          4.20         38.00        99.17 o                         
   7  11   0       1305.96       1187.86       109.52 o                         
   8  11   0        443.42        381.83       147.17 o                         
   9  11   0        162.25        176.59       186.36 o                         
  10  11   0        830.75        655.09       605.78 o                         
   0  12   0       4303.37       4216.53       184.39 o                         
   1  12   0        770.29        682.78        95.54 o                         
   2  12   0       1996.15       1956.78       108.61 o                         
   3  12   0         19.63         42.83       109.56 o                         
   4  12   0       2468.19       2311.25       136.09 o                         
   5  12   0       2273.51       2366.79       134.83 o                         
   6  12   0       5057.33       5122.89       156.11 o                         
   7  12   0        651.12        606.39       114.92 o                         
   8  12   0       2242.34       2266.91       185.52 o                         
   9  12   0         63.19         79.49       259.97 o                         
   1  13   0      10943.80      10262.12      1208.61 o                         
   2  13   0        362.24        537.46       129.06 o                         
   3  13   0        330.81        315.11       127.24 o                         
   4  13   0       1224.12       1422.44       138.67 o                         
   5  13   0       3027.67       2879.79       154.93 o                         
   6  13   0       4309.12       4347.05       172.99 o                         
   7  13   0       5809.32       5773.69       333.29 o                         
   8  13   0        187.84        187.98       183.15 o                         
   0  14   0      10729.73      11100.13       365.99 o                         
   1  14   0        288.30        246.41       151.55 o                         
   2  14   0       4288.54       4398.41       198.40 o                         
   3  14   0         10.33        251.20       143.03 o                         
   4  14   0       4929.63       5219.28       187.73 o                         
   5  14   0       3120.86       3104.72       172.09 o                         
   6  14   0      11842.66      12076.62       562.23 o                         
   7  14   0       2266.19       1947.12       264.87 o                         
   8  14   0       3590.02       3501.12       400.50 o                         
   1  15   0       7881.41       8253.96       254.65 o                         
   2  15   0       1119.53       1105.46       215.04 o                         
   3  15   0        178.54        229.84       172.65 o                         
   4  15   0         95.12        241.72       179.82 o                         
   5  15   0       3837.11       3847.72       212.16 o                         
   6  15   0       1141.00       1028.91       315.27 o                         
   7  15   0       3756.53       3734.35       414.99 o                         
   0  16   0       1395.66       1541.61       305.38 o                         
   1  16   0          9.73         97.86       200.95 o                         
   2  16   0       1000.03        875.42       199.30 o                         
   3  16   0        607.67        818.40       202.02 o                         
   4  16   0        864.45        886.56       190.67 o                         
   5  16   0        267.11        285.93       330.52 o                         
   6  16   0       3723.84       4044.92       395.11 o                         
   1  17   0       1205.97       1345.33       198.96 o                         
   2  17   0        756.70        705.08       193.68 o                         
   3  17   0        138.40        185.56       204.13 o                         
   4  17   0        558.78        495.51       232.88 o                         
   0  18   0       1121.12       1108.65       375.67 o                         
   1  18   0       1213.97       1295.41       260.50 o                         
   2  18   0        386.99        412.03       259.16 o                         
   2   0   1       1116.69       1092.88        30.90 o                         
   3   0   1      86654.11      96020.33       562.53 o                         
   4   0   1       3527.34       3681.59        69.53 o                         
   5   0   1      12198.44      12435.33       152.21 o                         
   6   0   1        119.02        105.43        49.64 o                         
   7   0   1         41.25         86.06        57.80 o                         
   8   0   1          2.60          9.77        68.65 o                         
   9   0   1       7723.31       8417.94       136.03 o                         
  10   0   1        662.36        617.62       109.13 o                         
  11   0   1       4940.16       5038.01       156.49 o                         
  12   0   1         10.35         34.29       230.77 o                         
 -12   1   1        429.29        193.43       304.68 o                         
 -11   1   1        169.74        182.40       125.33 o                         
 -10   1   1       4811.45       5118.75       131.97 o                         
  -9   1   1       1954.67       2036.00        98.10 o                         
  -8   1   1       6892.67       7273.41       115.87 o                         
  -7   1   1        674.84        727.62        62.47 o                         
  -6   1   1        956.22       1064.62        52.55 o                         
  -5   1   1        901.66        940.55        38.01 o                         
  -4   1   1      28388.35      30058.87       224.32 o                         
  -3   1   1        915.74        995.10        27.39 o                         
  -2   1   1      37172.70      40200.41       386.00 o                         
  -1   1   1       4567.96       4564.09        69.60 o                         
   1   1   1       4600.57       4430.92        57.74 o                         
   2   1   1      35823.75      39797.80       681.41 o                         
   3   1   1        904.73       1043.57        28.04 o                         
   4   1   1      29049.12      30972.84       314.56 o                         
   5   1   1        902.05        948.71        48.48 o                         
   6   1   1        807.73        920.31        54.21 o                         
   7   1   1        688.93        744.06        62.40 o                         
   8   1   1       6985.98       7498.73       116.46 o                         
   9   1   1       1932.27       2056.45        97.40 o                         
  10   1   1       4663.30       4714.05       139.13 o                         
  11   1   1        164.69        132.49       134.54 o                         
  12   1   1        404.82        368.68       193.81 o                         
 -11   2   1       2350.54       2453.24       149.20 o                         
 -10   2   1       1663.31       1639.79       108.17 o                         
  -9   2   1       2080.73       2230.61        97.75 o                         
  -8   2   1        326.83        360.01        69.66 o                         
  -7   2   1       1699.87       1740.11        42.84 o                         
  -6   2   1       1098.67       1210.64        46.80 o                         
  -5   2   1      16192.05      16972.71       103.02 o                         
  -4   2   1       4026.13       4158.39        54.81 o                         
  -3   2   1      39595.77      42099.55       815.31 o                         
  -2   2   1      21580.25      24022.23       242.81 o                         
  -1   2   1      14108.84      13615.93       234.22 o                         
   0   2   1       1182.61       1011.15        29.34 o                         
   1   2   1      13903.41      13841.72       263.34 o                         
   2   2   1      21493.77      23574.50       190.84 o                         
   3   2   1      40128.93      41916.34       288.45 o                         
   4   2   1       4072.55       4207.30        44.73 o                         
   5   2   1      16357.19      17202.30       148.11 o                         
   6   2   1       1086.89       1192.36        39.21 o                         
   7   2   1       1743.61       1763.98        69.65 o                         
   8   2   1        331.03        358.39        75.58 o                         
   9   2   1       2243.57       2259.90       106.45 o                         
  10   2   1       1662.56       1670.78       117.05 o                         
  11   2   1       2390.32       2428.21       144.57 o                         
  12   2   1         88.03        100.79       186.86 o                         
 -11   3   1        125.58        122.52       140.74 o                         
 -10   3   1       5087.86       5253.05       126.41 o                         
  -9   3   1       1283.99       1328.85        88.34 o                         
  -8   3   1        775.17        746.95        46.66 o                         
  -7   3   1        859.67        879.26        49.67 o                         
  -6   3   1       3943.97       4205.61        56.90 o                         
  -5   3   1       1144.88       1264.63        42.55 o                         
  -4   3   1      11575.64      11923.04       161.91 o                         
  -3   3   1       2871.13       3037.38        54.72 o                         
  -2   3   1       4811.95       4842.80        80.56 o                         
  -1   3   1        971.01       1034.41        44.34 o                         
   0   3   1       9530.31       9621.24        81.04 o                         
   1   3   1        930.93        983.91        35.46 o                         
   2   3   1       5523.33       5586.46       122.06 o                         
   3   3   1       2867.16       3005.37        61.59 o                         
   4   3   1      11675.03      12196.06       114.31 o                         
   5   3   1       1144.90       1226.28        38.08 o                         
   6   3   1       4148.77       4343.98        51.47 o                         
   7   3   1        839.95        888.96        48.54 o                         
   8   3   1        921.99        964.60        46.95 o                         
   9   3   1       1298.34       1411.70        95.88 o                         
  10   3   1       5470.15       5577.47       141.31 o                         
  11   3   1        134.50        128.01       127.99 o                         
  12   3   1       2292.75       2297.43       530.88 o                         
 -11   4   1       2712.62       2675.33       202.65 o                         
 -10   4   1         69.67        124.90       100.66 o                         
  -9   4   1       2451.58       2470.42        81.39 o                         
  -8   4   1         77.63         65.81        52.17 o                         
  -7   4   1        191.99        228.05        45.51 o                         
  -6   4   1       2300.36       2224.72        62.36 o                         
  -5   4   1       1278.28       1296.21        35.02 o                         
  -4   4   1        721.87        752.79        39.25 o                         
  -3   4   1       5321.49       5313.59        74.16 o                         
  -2   4   1       7795.21       7903.23       106.65 o                         
  -1   4   1       2209.07       2096.32        50.83 o                         
   0   4   1       3370.69       3345.37        61.52 o                         
   1   4   1       2164.94       2136.39        52.88 o                         
   2   4   1       7864.43       8250.47        90.76 o                         
   3   4   1       5464.58       5331.65        82.11 o                         
   4   4   1        698.13        695.85        53.48 o                         
   5   4   1       1327.41       1279.06        46.44 o                         
   6   4   1       2215.41       2162.07        50.32 o                         
   7   4   1        189.94        234.21        33.32 o                         
   8   4   1         77.84         76.57        58.34 o                         
   9   4   1       2668.40       2620.33        90.26 o                         
  10   4   1         73.56         94.95       106.35 o                         
  11   4   1       2592.35       2743.80       298.06 o                         
  12   4   1         32.98        -36.75       505.78 o                         
 -11   5   1        280.71         -1.79       493.33 o                         
 -10   5   1       6000.02       5867.77       278.70 o                         
  -9   5   1       1627.99       1671.14        75.26 o                         
  -8   5   1       2420.97       2131.34       101.05 o                         
  -7   5   1        663.89        627.95        40.16 o                         
  -6   5   1       2810.79       2795.65        59.29 o                         
  -5   5   1       1308.98       1298.97        43.68 o                         
  -4   5   1      14918.65      14916.48       131.02 o                         
  -3   5   1       2884.93       2868.98        58.30 o                         
  -2   5   1      12967.06      12943.13       135.05 o                         
  -1   5   1       9974.42       9993.67       104.01 o                         
   0   5   1       3723.99       3767.51        62.60 o                         
   1   5   1       9768.85       9775.04       165.84 o                         
   2   5   1      13072.88      13118.99        86.99 o                         
   3   5   1       2821.47       2886.16        74.00 o                         
   4   5   1      15045.54      15130.68       189.39 o                         
   5   5   1       1371.16       1424.59        70.72 o                         
   6   5   1       2951.77       2935.73        66.07 o                         
   7   5   1        749.75        831.35        54.45 o                         
   8   5   1       2262.84       1983.02        84.19 o                         
   9   5   1       1661.93       1612.65        81.22 o                         
  10   5   1       5834.69       5774.14       142.39 o                         
  11   5   1        277.76        211.23       249.86 o                         
  12   5   1       1429.93       1479.80       578.69 o                         
 -11   6   1       4175.76       4553.93       607.08 o                         
 -10   6   1        336.21        278.63       131.55 o                         
  -9   6   1       6623.48       6509.75       152.15 o                         
  -8   6   1        270.97        277.92        64.59 o                         
  -7   6   1        955.06        892.50        72.15 o                         
  -6   6   1       1967.32       1998.74        75.42 o                         
  -5   6   1       5699.92       5619.73       142.47 o                         
  -4   6   1        202.81        166.46        53.33 o                         
  -3   6   1      14225.07      13766.94       119.28 o                         
  -2   6   1       1555.11       1411.36        62.61 o                         
  -1   6   1       7985.64       8066.90        95.96 o                         
   0   6   1       6528.69       6536.88        87.53 o                         
   1   6   1       7744.15       7706.74       153.59 o                         
   2   6   1       1669.43       1672.97        50.89 o                         
   3   6   1      13887.25      13651.71       137.11 o                         
   4   6   1        209.79        217.54        59.69 o                         
   5   6   1       5859.85       5872.28       112.09 o                         
   6   6   1       1947.76       1909.57        73.43 o                         
   7   6   1        974.72        914.33        54.89 o                         
   8   6   1        286.47        327.97        55.40 o                         
   9   6   1       6688.14       6347.80       134.76 o                         
  10   6   1        360.26        253.34       137.45 o                         
  11   6   1       4346.29       4328.03       568.53 o                         
  12   6   1         22.48         26.99       592.73 o                         
 -11   7   1          5.96        -29.18       563.65 o                         
 -10   7   1       6958.81       5722.31       401.39 o                         
  -9   7   1         12.70         21.19        72.65 o                         
  -8   7   1       4117.91       4064.35       111.10 o                         
  -7   7   1        584.01        610.84        80.28 o                         
  -6   7   1       3862.19       3855.57       107.08 o                         
  -5   7   1        147.91         85.77        81.37 o                         
  -4   7   1      30473.05      29940.63       446.15 o                         
  -3   7   1       1063.36       1028.48        61.77 o                         
  -2   7   1      16667.09      15642.69       291.01 o                         
  -1   7   1       1953.44       2163.06        62.09 o                         
   0   7   1        741.51        655.77        62.27 o                         
   1   7   1       1909.04       2204.58        67.98 o                         
   2   7   1      17045.46      16115.31       277.65 o                         
   3   7   1       1073.32       1045.11        45.06 o                         
   4   7   1      30282.75      29711.90       495.68 o                         
   5   7   1        167.64        111.17        71.43 o                         
   6   7   1       3928.10       3883.87        94.70 o                         
   7   7   1        549.36        529.40        56.00 o                         
   8   7   1       4074.38       4046.73        91.42 o                         
   9   7   1          8.56         63.43        75.58 o                         
  10   7   1       7119.85       7279.88       235.34 o                         
  11   7   1          8.87        232.97       516.74 o                         
 -10   8   1        503.65        510.56       209.01 o                         
  -9   8   1       4764.67       4626.03       109.85 o                         
  -8   8   1        688.38        676.64       101.93 o                         
  -7   8   1        165.51        166.50        82.36 o                         
  -6   8   1       4806.79       4545.67       143.93 o                         
  -5   8   1       9353.66       9303.37       179.67 o                         
  -4   8   1        523.74        464.39        37.66 o                         
  -3   8   1      12219.11      12168.18       172.56 o                         
  -2   8   1        421.06        385.62        66.06 o                         
  -1   8   1       4281.67       3971.51       109.36 o                         
   0   8   1       3484.09       3757.87        89.86 o                         
   1   8   1       4169.46       3867.19       107.71 o                         
   2   8   1        444.82        443.73        52.53 o                         
   3   8   1      11345.50      10985.40       228.23 o                         
   4   8   1        493.94        462.90        63.20 o                         
   5   8   1       9125.39       8533.66       152.40 o                         
   6   8   1       4823.83       4505.61       107.63 o                         
   7   8   1        168.36        180.44        75.85 o                         
   8   8   1        732.04        636.20        96.93 o                         
   9   8   1       4779.85       4630.37       123.50 o                         
  10   8   1        500.41        435.82       182.43 o                         
  11   8   1       7750.71       8323.98       733.37 o                         
 -10   9   1       3933.66       4190.31       336.88 o                         
  -9   9   1        181.91        180.25        96.67 o                         
  -8   9   1         65.41        106.96       178.17 o                         
  -7   9   1        505.57        462.58       120.64 o                         
  -6   9   1       2226.56       2039.60       140.32 o                         
  -5   9   1        778.07        749.55       105.46 o                         
  -4   9   1       3666.26       3504.28        84.42 o                         
  -3   9   1        243.72        232.31        69.17 o                         
  -2   9   1       2080.83       1838.72        79.18 o                         
  -1   9   1          4.34         39.96        55.04 o                         
   0   9   1        871.24        814.35        77.88 o                         
   1   9   1         10.52         45.19        63.54 o                         
   2   9   1       2208.72       2003.60        75.81 o                         
   3   9   1        250.12        264.64        54.75 o                         
   4   9   1       3605.62       3440.03        98.89 o                         
   5   9   1        794.13        810.64        78.31 o                         
   6   9   1       2273.01       2084.11        76.90 o                         
   7   9   1        543.56        604.12        95.29 o                         
   8   9   1         71.81         88.86       106.08 o                         
   9   9   1        187.44        185.58       107.93 o                         
  10   9   1       3843.85       3800.34       606.28 o                         
  11   9   1       1122.74       1256.69       654.69 o                         
 -10  10   1        374.57        415.44       594.53 o                         
  -9  10   1       1647.74       1533.63       181.06 o                         
  -8  10   1       1575.46       1390.64       170.27 o                         
  -7  10   1        127.96        123.49       141.74 o                         
  -6  10   1        393.45        456.98       135.86 o                         
  -5  10   1        729.54        740.86       118.14 o                         
  -4  10   1        887.40        758.05        66.37 o                         
  -3  10   1       2329.64       2292.16        90.32 o                         
  -2  10   1        197.20        219.15        71.79 o                         
  -1  10   1        258.68        291.80        69.12 o                         
   0  10   1         43.39         63.74        67.80 o                         
   1  10   1        264.23        244.84        70.06 o                         
   2  10   1        182.32        179.37        67.75 o                         
   3  10   1       2266.31       2318.43        84.65 o                         
   4  10   1        872.83        829.62        54.52 o                         
   5  10   1        687.37        767.51        87.96 o                         
   6  10   1        448.04        391.91        73.50 o                         
   7  10   1        123.21        171.52       136.33 o                         
   8  10   1       1541.51       1233.30       147.43 o                         
   9  10   1       1493.64       1445.98       143.96 o                         
  10  10   1        377.24        398.31       571.32 o                         
  -9  11   1       1343.45       1171.90       198.91 o                         
  -8  11   1        295.17        264.06       109.01 o                         
  -7  11   1        503.51        507.15       113.81 o                         
  -6  11   1        784.34        697.45       117.97 o                         
  -5  11   1        610.80        597.11       102.42 o                         
  -4  11   1        615.58        659.04        74.87 o                         
  -3  11   1       2318.07       2323.93        99.81 o                         
  -2  11   1        129.38         97.06        79.74 o                         
  -1  11   1        812.97        772.19        95.92 o                         
   0  11   1        358.21        371.54        81.73 o                         
   1  11   1        869.37        827.10        85.62 o                         
   2  11   1        160.02        113.89        76.94 o                         
   3  11   1       2350.63       2383.25        97.16 o                         
   4  11   1        488.40        454.35        68.91 o                         
   5  11   1        592.26        591.29       103.17 o                         
   6  11   1        814.92        670.60        89.07 o                         
   7  11   1        469.92        441.05       171.77 o                         
   8  11   1        309.64        273.64       151.72 o                         
   9  11   1       1308.40       1078.43       242.13 o                         
  10  11   1       1141.00       1194.73       633.17 o                         
  -9  12   1       1233.66       1103.90       241.81 o                         
  -8  12   1       2886.11       2968.54       224.07 o                         
  -7  12   1        306.65        223.51       122.80 o                         
  -6  12   1       1194.30       1252.82       138.37 o                         
  -5  12   1       2794.18       2906.97       146.76 o                         
  -4  12   1        475.17        485.83       111.05 o                         
  -3  12   1       3425.92       3481.24       134.73 o                         
  -2  12   1       1328.79       1382.89       112.34 o                         
  -1  12   1       1265.03       1195.53       110.33 o                         
   0  12   1       1432.44       1442.16       101.35 o                         
   1  12   1       1294.42       1181.66       101.23 o                         
   2  12   1       1347.58       1336.91       101.83 o                         
   3  12   1       3326.97       3334.94       140.55 o                         
   4  12   1        471.13        390.16       113.61 o                         
   5  12   1       2826.69       2940.85       146.72 o                         
   6  12   1       1270.33       1213.02       112.96 o                         
   7  12   1        320.07        341.38       165.34 o                         
   8  12   1       2960.44       2940.28       200.40 o                         
   9  12   1       1280.84       1074.33       272.94 o                         
  -8  13   1       1839.83       1650.81       255.20 o                         
  -7  13   1       1132.64       1113.19       153.93 o                         
  -6  13   1        270.61        258.93       144.75 o                         
  -5  13   1         82.76         63.16       139.07 o                         
  -4  13   1       5933.76       6028.35       182.70 o                         
  -3  13   1       1951.05       1952.72       145.29 o                         
  -2  13   1       9061.04       9237.96       278.28 o                         
  -1  13   1       1141.83       1053.02       159.93 o                         
   0  13   1          9.81         24.06       112.36 o                         
   1  13   1       1193.15       1305.67       130.04 o                         
   2  13   1       8833.15       9208.48       200.24 o                         
   3  13   1       1925.16       1819.51       140.73 o                         
   4  13   1       5813.25       5985.76       192.20 o                         
   5  13   1         75.13        101.69       126.74 o                         
   6  13   1        276.01        305.14       117.04 o                         
   7  13   1       1201.61       1213.09       193.96 o                         
   8  13   1       1897.41       1995.03       261.93 o                         
  -8  14   1        605.14        505.14       277.19 o                         
  -7  14   1        720.92        712.11       302.41 o                         
  -6  14   1        401.36        404.34       178.71 o                         
  -5  14   1       2858.52       2901.10       209.86 o                         
  -4  14   1         67.09        183.08       160.12 o                         
  -3  14   1      10735.82      11018.23       231.85 o                         
  -2  14   1        230.67        339.60       141.39 o                         
  -1  14   1       2803.18       2501.40       523.69 o                         
   0  14   1        496.68        766.50       161.35 o                         
   1  14   1       2864.31       2896.61       324.61 o                         
   2  14   1        254.09        381.87       140.66 o                         
   3  14   1      10675.50      10511.46       665.17 o                         
   4  14   1         68.54        125.17       139.99 o                         
   5  14   1       2792.27       2762.16       152.26 o                         
   6  14   1        410.04        723.52       206.28 o                         
   7  14   1        762.60        726.34       211.01 o                         
   8  14   1        615.99        765.89       373.58 o                         
  -7  15   1        563.85        470.51       323.33 o                         
  -6  15   1        410.01        370.35       322.28 o                         
  -5  15   1        374.05        313.17       204.42 o                         
  -4  15   1       4851.71       5311.24       230.30 o                         
  -3  15   1        139.05        263.70       178.18 o                         
  -2  15   1       4169.33       4463.28       224.70 o                         
  -1  15   1       1709.19       2161.55       198.15 o                         
   0  15   1         33.45         87.17       156.21 o                         
   1  15   1       1681.66       1979.00       191.82 o                         
   2  15   1       4036.49       4401.61       215.70 o                         
   3  15   1        127.53        187.57       155.18 o                         
   4  15   1       4768.71       4971.66       199.99 o                         
   5  15   1        337.89        485.73       161.07 o                         
   6  15   1        421.57        416.63       226.15 o                         
   7  15   1        505.70        546.24       378.24 o                         
  -6  16   1        348.42        320.69       349.19 o                         
  -5  16   1       1095.87        989.33       350.05 o                         
  -4  16   1         65.28        217.80       222.68 o                         
  -3  16   1       3422.27       3997.06       239.18 o                         
  -2  16   1       1515.12       1732.55       215.35 o                         
  -1  16   1        562.53        620.19       183.37 o                         
   0  16   1        565.52        516.50       185.19 o                         
   1  16   1        639.66        762.06       183.27 o                         
   2  16   1       1468.76       1474.55       192.29 o                         
   3  16   1       3465.99       3822.77       234.11 o                         
   4  16   1         63.14        102.04       181.65 o                         
   5  16   1       1095.59       1165.75       252.95 o                         
   6  16   1        311.77        428.13       290.81 o                         
  -4  17   1       1586.75       1619.57       275.52 o                         
  -3  17   1        729.82        672.93       263.91 o                         
  -2  17   1        625.63        746.95       226.97 o                         
  -1  17   1        618.32        558.77       210.93 o                         
   0  17   1        191.73        221.95       206.27 o                         
   1  17   1        600.05        483.75       203.96 o                         
   2  17   1        647.44        797.26       207.51 o                         
   3  17   1        707.87        648.63       195.13 o                         
   4  17   1       1634.22       1055.32       334.95 o                         
  -2  18   1        748.37        841.22       311.53 o                         
  -1  18   1        512.20        670.61       256.95 o                         
   0  18   1        542.48        586.77       262.13 o                         
   1  18   1        477.79        560.60       257.81 o                         
   2  18   1        735.06        679.29       258.21 o                         
   1   0   2       1048.01       1229.49        24.53 o                         
   2   0   2       9835.06      10213.71        65.94 o                         
   3   0   2       1583.66       1613.18        28.47 o                         
   4   0   2       9781.10      10489.65       112.87 o                         
   5   0   2       1646.47       1748.88        42.95 o                         
   6   0   2      30971.28      32863.07       238.13 o                         
   7   0   2          9.37         23.83        61.97 o                         
   8   0   2       4318.08       4747.26       109.10 o                         
   9   0   2        150.85        123.57        90.01 o                         
  10   0   2        171.10        197.02       109.22 o                         
  11   0   2        728.66        751.40       130.70 o                         
  12   0   2       2269.42       2848.93       472.71 o                         
 -12   1   2        763.37        410.13       228.14 o                         
 -11   1   2        695.58        641.26       138.32 o                         
 -10   1   2        307.31        305.74       107.06 o                         
  -9   1   2       2015.91       2167.22       102.99 o                         
  -8   1   2       1277.18       1318.34        79.41 o                         
  -7   1   2      17085.88      17882.98       197.61 o                         
  -6   1   2        907.28       1045.95        43.55 o                         
  -5   1   2      21999.80      23208.55       132.81 o                         
  -4   1   2       1159.94       1251.66        32.39 o                         
  -3   1   2       4346.08       4433.23        42.45 o                         
  -2   1   2       2397.30       2333.49        34.86 o                         
  -1   1   2      27344.54      28040.39       223.77 o                         
   0   1   2        158.18        103.57        20.33 o                         
   1   1   2      27277.60      27597.95       336.66 o                         
   2   1   2       2370.08       2288.54        43.18 o                         
   3   1   2       4300.15       4333.58        46.11 o                         
   4   1   2       1140.24       1306.81        36.79 o                         
   5   1   2      21842.52      23359.73       244.57 o                         
   6   1   2        866.48        974.23        62.13 o                         
   7   1   2      17245.53      18447.67       161.67 o                         
   8   1   2       1260.46       1307.64        85.61 o                         
   9   1   2       1867.15       1912.25       102.86 o                         
  10   1   2        308.72        349.95       107.56 o                         
  11   1   2        682.32        677.29       149.05 o                         
  12   1   2        773.62        554.96       213.29 o                         
 -11   2   2       1055.79       1254.47       148.15 o                         
 -10   2   2       1527.28       1487.54       113.27 o                         
  -9   2   2        670.36        702.34        86.28 o                         
  -8   2   2       6635.97       7112.54       107.51 o                         
  -7   2   2       3765.48       4019.56        69.58 o                         
  -6   2   2       9209.00       9111.85        89.75 o                         
  -5   2   2       3577.56       3629.96        49.77 o                         
  -4   2   2        400.99        445.33        32.52 o                         
  -3   2   2       1024.04        984.41        35.50 o                         
  -2   2   2      13388.73      13825.08       202.64 o                         
  -1   2   2        280.68        319.72        31.32 o                         
   0   2   2      20691.52      21000.52       276.68 o                         
   1   2   2        290.91        336.35        29.29 o                         
   2   2   2      13996.48      13890.86       164.14 o                         
   3   2   2       1014.05        999.88        32.99 o                         
   4   2   2        421.76        438.36        36.26 o                         
   5   2   2       3550.30       3683.77        50.11 o                         
   6   2   2       9787.38       9933.72       126.30 o                         
   7   2   2       3780.82       3917.27        50.86 o                         
   8   2   2       6619.21       6897.35       119.55 o                         
   9   2   2        667.69        659.31        93.99 o                         
  10   2   2       1549.21       1544.14       116.82 o                         
  11   2   2       1059.20       1081.86       151.89 o                         
  12   2   2       1507.04        664.65       260.26 o                         
 -11   3   2        203.12        201.42       140.57 o                         
 -10   3   2       1893.30       1679.84       110.78 o                         
  -9   3   2        979.36       1021.70        80.75 o                         
  -8   3   2       1661.68       1591.69        54.86 o                         
  -7   3   2       5393.73       5467.49        71.76 o                         
  -6   3   2        142.43        148.55        35.03 o                         
  -5   3   2       3477.74       3656.81        50.43 o                         
  -4   3   2          8.91         17.47        26.12 o                         
  -3   3   2        994.12       1027.57        36.60 o                         
  -2   3   2       3342.00       3469.61       100.05 o                         
  -1   3   2       8507.25       7906.44        77.27 o                         
   0   3   2      60143.39      60419.44       634.50 o                         
   1   3   2       8204.69       7824.12        94.45 o                         
   2   3   2       3399.12       3468.65        61.40 o                         
   3   3   2       1021.16       1070.84        38.20 o                         
   4   3   2          5.69         14.60        27.03 o                         
   5   3   2       3308.28       3452.59        49.81 o                         
   6   3   2        146.92        150.31        30.93 o                         
   7   3   2       5315.31       5659.07        92.83 o                         
   8   3   2       1644.71       1656.25        52.60 o                         
   9   3   2        962.17       1076.97        95.15 o                         
  10   3   2       1869.96       1724.34       118.75 o                         
  11   3   2        219.00        174.31       147.07 o                         
 -11   4   2         31.24        213.25       291.54 o                         
 -10   4   2        702.70        662.99       114.81 o                         
  -9   4   2       1171.97       1221.55        67.80 o                         
  -8   4   2       1411.34       1389.94        40.82 o                         
  -7   4   2        649.22        690.49        45.74 o                         
  -6   4   2       6864.04       6923.94        75.90 o                         
  -5   4   2        203.36        206.93        29.88 o                         
  -4   4   2        999.36       1072.65        40.58 o                         
  -3   4   2       5777.87       6195.95        82.29 o                         
  -2   4   2       3679.43       3694.89        59.61 o                         
  -1   4   2       5244.06       4992.54       154.74 o                         
   0   4   2         16.14         40.43        39.21 o                         
   1   4   2       5142.84       5042.41        60.02 o                         
   2   4   2       3308.71       3372.59        56.72 o                         
   3   4   2       5750.90       5839.97        78.34 o                         
   4   4   2       1079.07       1128.24        46.32 o                         
   5   4   2        208.61        242.23        31.58 o                         
   6   4   2       6932.42       6944.79        95.08 o                         
   7   4   2        637.97        631.11        39.56 o                         
   8   4   2       1225.52       1336.50        69.34 o                         
   9   4   2       1131.93       1170.88        72.83 o                         
  10   4   2        683.54        683.53       122.73 o                         
  11   4   2         35.23        100.45       221.80 o                         
  12   4   2        979.46        875.21       554.29 o                         
 -10   5   2         72.28         68.12        92.79 o                         
  -9   5   2       2586.03       2617.27        73.73 o                         
  -8   5   2        266.20        268.02        45.79 o                         
  -7   5   2       9077.23       8986.56       107.86 o                         
  -6   5   2       2417.34       2432.59        59.89 o                         
  -5   5   2       6214.64       6345.03        79.25 o                         
  -4   5   2        935.67        829.59        45.57 o                         
  -3   5   2       5582.14       5509.65        98.88 o                         
  -2   5   2       1128.93       1125.84        48.92 o                         
  -1   5   2      27949.46      27498.81       308.36 o                         
   0   5   2      10911.26      10864.11       172.39 o                         
   1   5   2      28536.29      28114.54       254.25 o                         
   2   5   2       1216.09       1199.35        39.21 o                         
   3   5   2       5666.59       5446.26        73.72 o                         
   4   5   2        900.02        796.26        52.34 o                         
   5   5   2       5978.32       5913.00        90.23 o                         
   6   5   2       2418.22       2465.05        54.30 o                         
   7   5   2       9383.89       9226.65       149.42 o                         
   8   5   2        256.99        216.49        41.28 o                         
   9   5   2       2658.85       2750.97       100.65 o                         
  10   5   2         88.57        123.15       126.98 o                         
  11   5   2        423.01        498.91       481.78 o                         
  12   5   2        759.84        791.74       588.65 o                         
 -10   6   2        322.00        354.18       115.94 o                         
  -9   6   2       1432.81       1387.88        68.20 o                         
  -8   6   2       7622.28       7934.02       139.58 o                         
  -7   6   2        178.74        148.06        49.48 o                         
  -6   6   2      13656.31      13793.87       104.07 o                         
  -5   6   2         85.62         71.90        39.93 o                         
  -4   6   2       4435.26       4652.24       101.56 o                         
  -3   6   2        437.65        432.10        69.79 o                         
  -2   6   2       7449.44       6913.57        82.47 o                         
  -1   6   2       6256.19       6450.98       120.61 o                         
   0   6   2      33251.89      32393.38       229.59 o                         
   1   6   2       6124.55       6448.03        87.78 o                         
   2   6   2       7662.15       7184.01        88.84 o                         
   3   6   2        500.65        555.56        44.74 o                         
   4   6   2       4309.91       4269.69        86.07 o                         
   5   6   2         75.82         64.91        51.16 o                         
   6   6   2      13733.15      13725.41       183.22 o                         
   7   6   2        184.11        143.90        56.19 o                         
   8   6   2       7525.01       7537.44       164.03 o                         
   9   6   2       1487.70       1369.91        91.60 o                         
  10   6   2        306.68        302.41       237.84 o                         
  11   6   2        327.13        141.54       493.33 o                         
  12   6   2       1487.21       1983.58       610.46 o                         
 -11   7   2        616.77        786.46       402.59 o                         
 -10   7   2       2710.90       2271.61       157.79 o                         
  -9   7   2       1774.19       1787.68        93.77 o                         
  -8   7   2       2992.01       2778.62       104.46 o                         
  -7   7   2      16283.56      16410.40       168.68 o                         
  -6   7   2        506.54        486.58        85.51 o                         
  -5   7   2       8650.68       8439.27       168.46 o                         
  -4   7   2       4453.94       4327.30        86.97 o                         
  -3   7   2        519.31        416.15        56.56 o                         
  -2   7   2       5451.45       5592.67        82.07 o                         
  -1   7   2      26536.92      25142.43       401.44 o                         
   0   7   2       1614.24       1744.11        59.24 o                         
   1   7   2      27145.90      26049.97       575.38 o                         
   2   7   2       5507.42       5658.67       123.16 o                         
   3   7   2        499.43        430.58        37.30 o                         
   4   7   2       4603.39       4720.23        98.45 o                         
   5   7   2       8710.50       8883.06       126.61 o                         
   6   7   2        534.94        526.17        66.09 o                         
   7   7   2      16558.66      16692.16       184.69 o                         
   8   7   2       3033.16       2806.18        97.08 o                         
   9   7   2       1887.40       1916.99        96.47 o                         
  10   7   2       2812.31       2647.63       200.56 o                         
  11   7   2        629.23        716.94       514.35 o                         
 -11   8   2        177.60        410.86       381.68 o                         
 -10   8   2         23.25         63.74       233.66 o                         
  -9   8   2        856.97        787.96       142.43 o                         
  -8   8   2       4070.52       4240.26       165.79 o                         
  -7   8   2        621.55        592.40       106.66 o                         
  -6   8   2       7082.01       6961.66       159.66 o                         
  -5   8   2       3055.13       3162.00       134.50 o                         
  -4   8   2       2112.84       2159.98        78.57 o                         
  -3   8   2       3236.14       3211.27        87.09 o                         
  -2   8   2       6523.17       6292.45       117.89 o                         
  -1   8   2         49.74         66.19        59.93 o                         
   0   8   2      10519.46       9902.73       172.76 o                         
   1   8   2         51.01         78.83        53.31 o                         
   2   8   2       6631.23       6509.96       123.90 o                         
   3   8   2       3298.41       3273.54        68.08 o                         
   4   8   2       1967.66       2052.89        69.28 o                         
   5   8   2       3135.28       2890.40       125.07 o                         
   6   8   2       7318.90       7212.68       121.56 o                         
   7   8   2        644.07        549.46        74.37 o                         
   8   8   2       4082.11       4169.71       126.19 o                         
   9   8   2        890.55        835.34        97.74 o                         
  10   8   2         26.46         24.86       197.03 o                         
  11   8   2        200.47        411.86       549.41 o                         
 -10   9   2        200.80        151.60       372.81 o                         
  -9   9   2       1879.48       1767.64       169.72 o                         
  -8   9   2        626.29        559.76       148.16 o                         
  -7   9   2       4894.31       4618.27       212.79 o                         
  -6   9   2         46.51         72.16       110.05 o                         
  -5   9   2       2005.25       1988.13       135.95 o                         
  -4   9   2        493.90        397.01        69.81 o                         
  -3   9   2       6396.74       6156.14       116.53 o                         
  -2   9   2        329.14        291.22        61.33 o                         
  -1   9   2       8738.70       8596.58       124.53 o                         
   0   9   2       1320.54       1333.14        73.21 o                         
   1   9   2       8320.41       8109.91       131.30 o                         
   2   9   2        285.92        324.04        57.52 o                         
   3   9   2       6319.28       6268.80       125.33 o                         
   4   9   2        505.17        539.41        69.40 o                         
   5   9   2       2152.21       1961.41        77.96 o                         
   6   9   2         42.35         48.86        82.46 o                         
   7   9   2       4947.51       4575.43       149.83 o                         
   8   9   2        631.51        476.07       106.37 o                         
   9   9   2       1897.86       1791.01       135.06 o                         
  10   9   2        233.68        265.54       554.59 o                         
  11   9   2         91.21         18.13       584.37 o                         
 -10  10   2        550.64        545.22       396.02 o                         
  -9  10   2         75.63         88.62       185.54 o                         
  -8  10   2       3939.41       3947.49       197.05 o                         
  -7  10   2        271.75        272.67       149.50 o                         
  -6  10   2        468.76        512.21       126.11 o                         
  -5  10   2        315.07        272.15       125.77 o                         
  -4  10   2        276.44        230.44        74.25 o                         
  -3  10   2        766.31        796.47        82.23 o                         
  -2  10   2        818.90        819.21        79.37 o                         
  -1  10   2        714.50        710.67        74.99 o                         
   0  10   2       4333.72       4391.70       115.41 o                         
   1  10   2        729.64        656.22        82.06 o                         
   2  10   2        745.51        787.22        69.79 o                         
   3  10   2        824.21        820.68        68.94 o                         
   4  10   2        311.28        242.29        42.08 o                         
   5  10   2        310.67        252.01       102.24 o                         
   6  10   2        307.97        251.96       111.85 o                         
   7  10   2        277.77        233.44       105.21 o                         
   8  10   2       3762.93       3554.26       146.08 o                         
   9  10   2         71.86        143.57       140.02 o                         
  10  10   2        576.94        584.47       581.58 o                         
  -9  11   2        864.60        777.09       217.00 o                         
  -8  11   2        382.63        330.80       198.52 o                         
  -7  11   2       2006.18       1858.05       180.88 o                         
  -6  11   2        458.89        566.50       155.45 o                         
  -5  11   2       2033.43       1549.41       195.41 o                         
  -4  11   2       2378.58       2241.22       104.96 o                         
  -3  11   2       1390.95       1289.88        93.45 o                         
  -2  11   2        588.52        682.54        89.85 o                         
  -1  11   2       1822.26       1887.72        95.18 o                         
   0  11   2       1490.66       1473.54        92.49 o                         
   1  11   2       1863.67       1960.96       105.00 o                         
   2  11   2        533.15        584.55        82.94 o                         
   3  11   2       1321.50       1183.30        80.67 o                         
   4  11   2       2214.78       2130.63        74.67 o                         
   5  11   2       1901.52       1883.01        98.20 o                         
   6  11   2        419.90        350.96       141.59 o                         
   7  11   2       1958.61       1945.70       149.45 o                         
   8  11   2        368.06        283.69       147.19 o                         
   9  11   2        872.97        666.18       229.92 o                         
  10  11   2       1031.00        906.08       626.20 o                         
  -9  12   2         43.08         70.79       248.41 o                         
  -8  12   2       1637.86       1497.69       236.75 o                         
  -7  12   2       1512.34       1296.82       151.52 o                         
  -6  12   2       2553.32       2629.74       160.88 o                         
  -5  12   2       3099.88       2584.23       251.16 o                         
  -4  12   2        460.36        462.31       133.41 o                         
  -3  12   2        521.93        460.69       119.20 o                         
  -2  12   2       2608.01       2803.29       121.06 o                         
  -1  12   2         46.67        106.05        83.18 o                         
   0  12   2       3882.92       3930.59       125.46 o                         
   1  12   2         34.56        112.59        84.64 o                         
   2  12   2       2676.64       2916.09       113.10 o                         
   3  12   2        556.55        580.49       103.78 o                         
   4  12   2        492.02        488.89       104.91 o                         
   5  12   2       3156.80       3224.36       130.50 o                         
   6  12   2       2523.35       2374.36       179.70 o                         
   7  12   2       1486.72       1318.34       159.78 o                         
   8  12   2       1602.43       1707.82       234.52 o                         
   9  12   2         44.30         81.73       266.07 o                         
  -8  13   2        145.84        155.55       238.95 o                         
  -7  13   2       3592.97       3454.18       188.04 o                         
  -6  13   2        731.27        708.85       156.08 o                         
  -5  13   2       2631.93       2550.12       188.31 o                         
  -4  13   2       2245.26       2309.91       187.28 o                         
  -3  13   2        332.75        347.23       130.96 o                         
  -2  13   2        469.19        535.01       130.80 o                         
  -1  13   2       4411.71       4428.55       385.00 o                         
   0  13   2        283.75        345.64       100.17 o                         
   1  13   2       4450.55       4635.02       141.42 o                         
   2  13   2        442.56        477.39       115.97 o                         
   3  13   2        362.23        362.04       117.97 o                         
   4  13   2       2140.58       2086.44       141.57 o                         
   5  13   2       2535.23       2644.18       197.40 o                         
   6  13   2        727.59        677.71       157.03 o                         
   7  13   2       3711.71       3904.20       199.67 o                         
   8  13   2        152.71        118.79       241.62 o                         
  -8  14   2       1969.34       2146.50       341.62 o                         
  -7  14   2        407.82        309.79       301.44 o                         
  -6  14   2       4046.43       3961.12       306.72 o                         
  -5  14   2        751.31        731.88       189.85 o                         
  -4  14   2       1428.24       1561.88       197.38 o                         
  -3  14   2       1276.84       1485.79       160.96 o                         
  -2  14   2       3448.36       3393.70       173.70 o                         
  -1  14   2        106.61        257.55       153.54 o                         
   0  14   2      11144.79      11620.45       263.24 o                         
   1  14   2        129.96        237.41       118.41 o                         
   2  14   2       3327.11       3323.98       156.08 o                         
   3  14   2       1256.53       1353.70       152.21 o                         
   4  14   2       1522.38       1644.97       149.68 o                         
   5  14   2        737.10        774.16       196.16 o                         
   6  14   2       4231.39       4543.82       218.26 o                         
   7  14   2        397.72        410.23       187.92 o                         
   8  14   2       1959.53       2019.63       388.02 o                         
  -7  15   2       2254.02       2530.83       371.43 o                         
  -6  15   2         30.65        101.86       303.84 o                         
  -5  15   2       2996.21       3365.22       241.26 o                         
  -4  15   2       1219.47       1192.43       213.73 o                         
  -3  15   2        264.34        244.76       204.45 o                         
  -2  15   2       1208.04       1378.06       190.00 o                         
  -1  15   2       8169.95       8823.19       263.81 o                         
   0  15   2        219.93        333.59       160.61 o                         
   1  15   2       8172.92       8634.32       208.73 o                         
   2  15   2       1189.65       1390.30       153.25 o                         
   3  15   2        258.36        299.26       153.32 o                         
   4  15   2       1161.28       1246.30       214.45 o                         
   5  15   2       2970.94       3157.78       281.84 o                         
   6  15   2         26.75         98.49       227.23 o                         
   7  15   2       2185.99       2241.76       378.31 o                         
  -6  16   2       1312.52       1389.21       385.89 o                         
  -5  16   2        500.03        428.70       238.05 o                         
  -4  16   2        360.17        439.48       236.87 o                         
  -3  16   2       1039.07        988.16       240.98 o                         
  -2  16   2       2342.57       2473.94       254.54 o                         
  -1  16   2        688.06        782.86       199.27 o                         
   0  16   2       2639.36       2896.51       204.10 o                         
   1  16   2        706.47        649.23       182.83 o                         
   2  16   2       2287.59       2253.87       200.14 o                         
   3  16   2        929.84       1089.66       203.84 o                         
   4  16   2        397.67        393.79       229.41 o                         
   5  16   2        456.02        535.60       243.55 o                         
   6  16   2       1335.77       1177.66       252.79 o                         
  -4  17   2       1541.15       1259.52       280.92 o                         
  -3  17   2        325.32        463.04       268.90 o                         
  -2  17   2        269.50        314.26       264.20 o                         
  -1  17   2        315.91        327.80       241.98 o                         
   0  17   2          0.90        155.46       238.90 o                         
   1  17   2        310.84        476.81       245.26 o                         
   2  17   2        277.33        392.29       245.98 o                         
   3  17   2        306.51        424.91       252.81 o                         
   4  17   2       1438.60       1509.80       315.41 o                         
  -2  18   2         94.65        213.96       357.60 o                         
  -1  18   2        163.62        170.23       301.25 o                         
   0  18   2        450.25        523.20       307.67 o                         
   1  18   2        136.73        267.93       315.98 o                         
   2  18   2        122.22        199.52       332.27 o                         
   1   0   3        268.95        272.19        22.36 o                         
   2   0   3      15638.41      15655.75        85.23 o                         
   3   0   3      46994.50      49571.07       382.88 o                         
   4   0   3       9197.00       9713.61        97.72 o                         
   5   0   3       7050.40       7021.97        61.67 o                         
   6   0   3         59.76         49.14        41.35 o                         
   7   0   3        116.80        145.89        59.28 o                         
   8   0   3        836.37        964.79        83.03 o                         
   9   0   3       4603.16       4883.19       123.41 o                         
  10   0   3        928.24       1032.21       126.85 o                         
  11   0   3       3414.04       3676.42       163.72 o                         
  12   0   3         26.96        158.17       422.22 o                         
 -12   1   3       1461.71       1296.50       410.66 o                         
 -11   1   3        119.64        174.27       136.84 o                         
 -10   1   3       7521.37       8119.82       167.42 o                         
  -9   1   3        717.92        762.84        95.21 o                         
  -8   1   3       7132.69       7280.92       124.08 o                         
  -7   1   3       1637.40       1696.37        57.52 o                         
  -6   1   3       4857.12       4909.28        60.98 o                         
  -5   1   3       1042.87       1063.99        38.13 o                         
  -4   1   3      29707.18      31545.69       233.42 o                         
  -3   1   3       2165.61       2223.54        46.65 o                         
  -2   1   3      66630.23      68367.45       348.57 o                         
  -1   1   3       4780.50       4543.76        49.03 o                         
   0   1   3      10281.89      10651.24        54.61 o                         
   1   1   3       4828.62       4738.06        58.65 o                         
   2   1   3      65956.46      68355.38       645.13 o                         
   3   1   3       2142.45       2184.04        48.74 o                         
   4   1   3      30434.40      31867.00       271.25 o                         
   5   1   3       1025.74       1120.63        32.67 o                         
   6   1   3       4893.31       5152.62        58.28 o                         
   7   1   3       1646.85       1706.96        78.72 o                         
   8   1   3       7340.44       7582.50       125.03 o                         
   9   1   3        727.36        759.14       102.15 o                         
  10   1   3       7749.70       8127.66       173.58 o                         
  11   1   3        117.72        123.48       145.17 o                         
  12   1   3       1533.19        704.69       277.89 o                         
 -12   2   3        430.67        442.63       392.14 o                         
 -11   2   3       2485.79       2433.85       157.93 o                         
 -10   2   3        962.33        873.24       114.43 o                         
  -9   2   3       6048.04       6345.55       125.66 o                         
  -8   2   3       2355.48       2377.20        69.66 o                         
  -7   2   3       1849.79       1809.03        49.46 o                         
  -6   2   3        105.04        109.52        34.19 o                         
  -5   2   3       4219.34       4035.60        55.60 o                         
  -4   2   3       1930.02       2134.02        52.05 o                         
  -3   2   3      26686.23      27787.39       228.53 o                         
  -2   2   3       5573.32       5762.41        64.69 o                         
  -1   2   3       4008.11       4094.66        51.66 o                         
   0   2   3       3450.74       3317.49        43.98 o                         
   1   2   3       4173.05       4393.62        49.15 o                         
   2   2   3       5626.92       5827.05        64.15 o                         
   3   2   3      26979.24      27984.42       294.22 o                         
   4   2   3       1905.61       2075.43        59.01 o                         
   5   2   3       4241.98       4310.42        91.24 o                         
   6   2   3         93.90        101.04        41.68 o                         
   7   2   3       1856.59       1867.16        57.70 o                         
   8   2   3       2359.56       2398.17        91.78 o                         
   9   2   3       5964.25       6357.71       150.51 o                         
  10   2   3        999.56        915.79       130.71 o                         
  11   2   3       2428.20       2562.47       188.80 o                         
  12   2   3        431.65          0.30       135.06 o                         
 -12   3   3       2394.26       2229.80       372.31 o                         
 -11   3   3        175.90        195.92       130.29 o                         
 -10   3   3       3561.85       3631.43       133.66 o                         
  -9   3   3         40.01         52.09        60.55 o                         
  -8   3   3        723.74        726.73        62.02 o                         
  -7   3   3         54.27         94.74        39.64 o                         
  -6   3   3       3007.94       3089.50        54.02 o                         
  -5   3   3        908.79        903.96        42.05 o                         
  -4   3   3       4696.31       4623.73        54.63 o                         
  -3   3   3       2751.39       2887.45        68.68 o                         
  -2   3   3       5079.96       5009.02        56.78 o                         
  -1   3   3       6668.60       6528.83        66.74 o                         
   0   3   3      42707.54      43847.23       637.81 o                         
   1   3   3       6608.81       6472.48        74.09 o                         
   2   3   3       4487.77       4444.76        66.98 o                         
   3   3   3       2754.22       2896.72        60.10 o                         
   4   3   3       4740.30       4711.15        89.98 o                         
   5   3   3        908.33        962.16        49.71 o                         
   6   3   3       3125.46       3275.70        63.83 o                         
   7   3   3         62.64         48.30        56.95 o                         
   8   3   3        777.51        791.95        65.61 o                         
   9   3   3         40.70         68.45       102.24 o                         
  10   3   3       3583.91       3788.99       150.43 o                         
  11   3   3        170.42        119.94       260.47 o                         
 -11   4   3       6105.76       5488.59       274.37 o                         
 -10   4   3        750.24        804.57        92.49 o                         
  -9   4   3       2623.59       2661.24        82.42 o                         
  -8   4   3        896.71        889.14        53.46 o                         
  -7   4   3       1326.23       1399.64        56.36 o                         
  -6   4   3       2529.16       2555.75        52.93 o                         
  -5   4   3       6093.83       5907.30        62.80 o                         
  -4   4   3        654.53        607.75        37.52 o                         
  -3   4   3       8470.94       8559.16       118.20 o                         
  -2   4   3       1272.77       1209.82        49.25 o                         
  -1   4   3      21299.79      21292.07       205.80 o                         
   0   4   3       1601.28       1648.81        55.71 o                         
   1   4   3      20498.18      20713.51       248.22 o                         
   2   4   3       1316.56       1260.75        37.10 o                         
   3   4   3       8806.84       8521.62       139.22 o                         
   4   4   3        627.10        581.55        40.29 o                         
   5   4   3       6461.35       6448.12        95.69 o                         
   6   4   3       2492.04       2508.39        65.37 o                         
   7   4   3       1306.61       1319.15        50.70 o                         
   8   4   3        847.27        868.99        93.89 o                         
   9   4   3       2749.46       2700.11        93.89 o                         
  10   4   3        768.62        830.77       134.67 o                         
  11   4   3       6197.36       6021.15       284.58 o                         
 -10   5   3       3053.17       3100.51       116.65 o                         
  -9   5   3       1587.14       1514.10        53.71 o                         
  -8   5   3       1883.71       1858.16        58.34 o                         
  -7   5   3       2780.82       2812.78        72.47 o                         
  -6   5   3       4309.35       4393.27        83.20 o                         
  -5   5   3        630.85        657.63        44.85 o                         
  -4   5   3      10271.79      10384.35       190.55 o                         
  -3   5   3        161.34        168.18        49.66 o                         
  -2   5   3      11108.75      10704.10       132.16 o                         
  -1   5   3        182.96        203.09        46.72 o                         
   0   5   3       6862.54       6864.04        89.64 o                         
   1   5   3        148.63        153.80        46.71 o                         
   2   5   3      10805.19      10532.68       105.48 o                         
   3   5   3        183.28        197.92        42.03 o                         
   4   5   3      10303.92       9992.64       113.99 o                         
   5   5   3        605.88        629.61        49.08 o                         
   6   5   3       4517.80       4475.01        88.84 o                         
   7   5   3       2836.53       2865.22        87.97 o                         
   8   5   3       1912.62       1916.63        71.18 o                         
   9   5   3       1611.95       1628.44        95.82 o                         
  10   5   3       3244.31       3279.42       159.80 o                         
  11   5   3        410.01        331.11       282.69 o                         
 -11   6   3       2430.92       2571.94       442.63 o                         
 -10   6   3       1839.88       1882.77       126.58 o                         
  -9   6   3       5011.51       4724.78       174.61 o                         
  -8   6   3       1785.68       1690.02        74.65 o                         
  -7   6   3         10.93         39.99        53.89 o                         
  -6   6   3        563.34        559.57        61.31 o                         
  -5   6   3       8314.24       8000.90       136.59 o                         
  -4   6   3       1649.21       1714.09        64.18 o                         
  -3   6   3      18038.92      16490.90       294.41 o                         
  -2   6   3       4605.78       4386.46        95.51 o                         
  -1   6   3      19777.85      20015.25       190.23 o                         
   0   6   3         91.18        115.68        45.98 o                         
   1   6   3      19159.31      19901.74       232.47 o                         
   2   6   3       4600.26       4477.44        76.14 o                         
   3   6   3      17682.83      16560.50       356.16 o                         
   4   6   3       1643.70       1698.23        61.48 o                         
   5   6   3       8651.18       8306.32       145.92 o                         
   6   6   3        625.18        615.08        59.03 o                         
   7   6   3         11.52         79.97        60.58 o                         
   8   6   3       1814.72       1726.35        90.48 o                         
   9   6   3       5276.06       5026.78       156.13 o                         
  10   6   3       1858.64       1913.03       275.29 o                         
  11   6   3       2596.11       3290.97       552.89 o                         
 -11   7   3        604.87        609.87       427.69 o                         
 -10   7   3       5419.00       5279.45       184.25 o                         
  -9   7   3       1073.80        928.98       125.42 o                         
  -8   7   3       2286.88       2211.94       128.56 o                         
  -7   7   3       3620.46       3256.93       166.77 o                         
  -6   7   3       1364.45       1379.02        64.98 o                         
  -5   7   3        706.41        716.37        60.46 o                         
  -4   7   3      23928.05      23649.24       255.47 o                         
  -3   7   3        214.15        247.82        51.83 o                         
  -2   7   3      14077.52      13562.65       299.08 o                         
  -1   7   3       1182.02       1332.54        63.22 o                         
   0   7   3        324.67        433.77        51.83 o                         
   1   7   3       1123.16       1182.00        58.26 o                         
   2   7   3      14209.22      13673.51       223.90 o                         
   3   7   3        220.57        328.05        42.26 o                         
   4   7   3      24221.09      23911.80       328.36 o                         
   5   7   3        737.26        695.23        63.96 o                         
   6   7   3       1391.84       1341.61        71.14 o                         
   7   7   3       3729.45       3711.78       111.72 o                         
   8   7   3       2230.60       2078.80        91.01 o                         
   9   7   3       1117.00        854.83        96.17 o                         
  10   7   3       5398.21       5375.19       223.30 o                         
  11   7   3        602.38        506.38       532.67 o                         
 -11   8   3       2476.22       2532.10       470.12 o                         
 -10   8   3        801.84        880.53       254.36 o                         
  -9   8   3       3658.69       3466.04       184.28 o                         
  -8   8   3       1872.87       1783.59       159.09 o                         
  -7   8   3        818.56        812.15       119.50 o                         
  -6   8   3       1459.12       1449.35       110.92 o                         
  -5   8   3       9698.51       9130.34       100.41 o                         
  -4   8   3        354.46        304.99        57.57 o                         
  -3   8   3      17121.30      16661.94       307.80 o                         
  -2   8   3       5058.71       5015.74        93.19 o                         
  -1   8   3       3391.13       3045.33        84.25 o                         
   0   8   3       1205.45       1274.17        64.15 o                         
   1   8   3       3403.89       3213.28        79.15 o                         
   2   8   3       5156.53       5162.89        82.42 o                         
   3   8   3      16840.63      16502.97       223.34 o                         
   4   8   3        357.24        323.76        69.47 o                         
   5   8   3       9238.32       9192.45       125.50 o                         
   6   8   3       1515.42       1510.09        83.53 o                         
   7   8   3        819.67        815.56        82.26 o                         
   8   8   3       1966.22       1930.58       101.34 o                         
   9   8   3       3397.13       3088.11       139.36 o                         
  10   8   3        783.70        635.74       191.16 o                         
  11   8   3       2477.27       3365.37       600.60 o                         
 -10   9   3       3925.25       3228.32       445.02 o                         
  -9   9   3        567.94        487.06       171.85 o                         
  -8   9   3       1151.02       1112.57       170.91 o                         
  -7   9   3       1194.04        922.98       136.64 o                         
  -6   9   3       1395.76       1284.68       127.92 o                         
  -5   9   3        879.56        787.74        57.02 o                         
  -4   9   3      10329.93      10303.96       160.42 o                         
  -3   9   3       3127.27       3132.92       114.59 o                         
  -2   9   3      10184.15       9726.99       146.66 o                         
  -1   9   3       2588.47       2712.64        87.30 o                         
   0   9   3       9106.10       8796.41       119.53 o                         
   1   9   3       2707.34       2604.37        81.03 o                         
   2   9   3      10558.08      10494.96       160.21 o                         
   3   9   3       3169.18       3299.06        74.37 o                         
   4   9   3       9802.08       9388.53       227.10 o                         
   5   9   3        883.14        871.44        80.86 o                         
   6   9   3       1292.73       1258.50        89.16 o                         
   7   9   3       1211.89       1050.26       110.34 o                         
   8   9   3       1195.95       1227.50       106.61 o                         
   9   9   3        583.45        631.32       138.64 o                         
  10   9   3       3818.79       3549.64       621.12 o                         
  11   9   3         48.71        187.65       593.03 o                         
 -10  10   3        125.29         33.17       420.32 o                         
  -9  10   3       1101.93       1057.82       200.97 o                         
  -8  10   3        106.04         81.20       179.63 o                         
  -7  10   3        238.64        217.60       163.79 o                         
  -6  10   3       1565.55       1567.53       152.18 o                         
  -5  10   3       3314.11       3033.80        99.77 o                         
  -4  10   3        436.88        405.23        88.67 o                         
  -3  10   3       1057.13        976.75       101.21 o                         
  -2  10   3        158.10        178.03        70.51 o                         
  -1  10   3       1213.63       1248.44        76.34 o                         
   0  10   3        270.15        220.46        69.35 o                         
   1  10   3       1234.91       1135.02        72.96 o                         
   2  10   3        129.08        101.54        61.32 o                         
   3  10   3        974.78        995.25        66.36 o                         
   4  10   3        447.94        385.73        97.49 o                         
   5  10   3       3086.78       2966.54       116.89 o                         
   6  10   3       1692.60       1544.57       103.64 o                         
   7  10   3        242.98        175.26       113.97 o                         
   8  10   3        135.58        110.17       110.07 o                         
   9  10   3        990.70        828.72       160.75 o                         
  10  10   3        128.06        279.19       551.30 o                         
  -9  11   3        782.67        693.41       224.15 o                         
  -8  11   3        421.87        447.75       205.05 o                         
  -7  11   3       1282.22       1226.36       204.10 o                         
  -6  11   3        958.70       1002.30       179.49 o                         
  -5  11   3        705.34        680.28        86.21 o                         
  -4  11   3       3843.55       3734.84       137.47 o                         
  -3  11   3        351.15        321.35       103.06 o                         
  -2  11   3       2075.88       2067.27        90.90 o                         
  -1  11   3        400.10        372.91        77.42 o                         
   0  11   3        162.64        124.68        75.62 o                         
   1  11   3        380.65        331.63        78.44 o                         
   2  11   3       2259.49       2263.46        88.41 o                         
   3  11   3        382.92        362.33        69.39 o                         
   4  11   3       3727.19       3700.47        92.84 o                         
   5  11   3        727.20        731.65       109.61 o                         
   6  11   3        889.26        752.99       127.34 o                         
   7  11   3       1323.20       1133.65       157.57 o                         
   8  11   3        456.37        544.26       181.14 o                         
   9  11   3        778.73        667.53       268.78 o                         
  10  11   3       2095.63       1832.09       651.80 o                         
  -9  12   3       1416.85       1233.07       263.09 o                         
  -8  12   3       1606.73       1726.73       245.04 o                         
  -7  12   3        213.19        248.74       208.68 o                         
  -6  12   3        195.75        228.01       199.57 o                         
  -5  12   3       3675.31       3803.23       128.79 o                         
  -4  12   3        757.98        723.46       184.33 o                         
  -3  12   3       4507.81       4448.88       178.26 o                         
  -2  12   3        472.06        517.15       100.07 o                         
  -1  12   3       1079.13       1072.58        95.21 o                         
   0  12   3        852.39        835.38        94.57 o                         
   1  12   3       1070.19       1106.58        96.10 o                         
   2  12   3        473.40        445.89        86.07 o                         
   3  12   3       4905.28       5026.06       133.61 o                         
   4  12   3        776.22        625.84       124.66 o                         
   5  12   3       3634.59       3591.81       166.82 o                         
   6  12   3        155.55        177.14       156.40 o                         
   7  12   3        204.23        136.76       166.49 o                         
   8  12   3       1591.53       1463.21       214.03 o                         
   9  12   3       1328.97       1239.91       314.34 o                         
  -8  13   3       1148.56       1146.17       301.78 o                         
  -7  13   3       1402.77       1383.80       177.71 o                         
  -6  13   3        121.84        144.26       160.88 o                         
  -5  13   3        337.78        290.42       155.73 o                         
  -4  13   3       8039.12       8304.42       323.57 o                         
  -3  13   3        145.65        148.95       146.06 o                         
  -2  13   3       4666.79       4731.50       200.58 o                         
  -1  13   3        694.08        738.05       114.24 o                         
   0  13   3         24.73         13.35        98.74 o                         
   1  13   3        780.30        850.89       111.20 o                         
   2  13   3       4663.76       4652.38       142.57 o                         
   3  13   3        157.61        167.50       136.92 o                         
   4  13   3       7833.37       8019.93       234.55 o                         
   5  13   3        290.35        328.67       151.11 o                         
   6  13   3        142.18        170.87       177.08 o                         
   7  13   3       1362.36       1343.04       174.94 o                         
   8  13   3       1096.53       1156.68       233.33 o                         
  -8  14   3        947.28        942.38       347.11 o                         
  -7  14   3        227.07        123.22       305.90 o                         
  -6  14   3       1177.01       1088.19       206.63 o                         
  -5  14   3       2721.20       2680.86       220.30 o                         
  -4  14   3        564.21        516.69       190.94 o                         
  -3  14   3       7154.87       6709.18       835.81 o                         
  -2  14   3        893.73        961.43       172.81 o                         
  -1  14   3       4849.54       4900.74       249.86 o                         
   0  14   3       1658.96       1965.75       154.07 o                         
   1  14   3       4979.45       4848.19       308.30 o                         
   2  14   3        854.71        967.02       146.52 o                         
   3  14   3       7151.80       7702.04       249.66 o                         
   4  14   3        586.59        566.03       180.79 o                         
   5  14   3       2753.71       2676.87       271.45 o                         
   6  14   3       1237.77       1169.46       212.29 o                         
   7  14   3        239.33        201.82       229.65 o                         
   8  14   3        940.47        899.33       371.84 o                         
  -7  15   3        360.22        392.72       357.76 o                         
  -6  15   3        755.64        719.92       218.13 o                         
  -5  15   3        744.37        820.81       220.26 o                         
  -4  15   3       3782.26       3817.06       249.23 o                         
  -3  15   3       1306.56       1413.83       226.88 o                         
  -2  15   3       3179.40       3367.26       249.21 o                         
  -1  15   3       2009.92       2396.05       243.37 o                         
   0  15   3        746.69        795.82       178.92 o                         
   1  15   3       1859.80       2164.51       181.91 o                         
   2  15   3       3290.45       3725.70       204.34 o                         
   3  15   3       1278.52       1498.78       189.21 o                         
   4  15   3       3655.16       3998.91       245.10 o                         
   5  15   3        743.33        719.58       249.18 o                         
   6  15   3        688.71        811.11       225.86 o                         
   7  15   3        357.13        437.17       320.98 o                         
  -6  16   3        727.41        493.24       372.88 o                         
  -5  16   3       1676.05       1677.42       256.36 o                         
  -4  16   3        829.34        729.22       247.22 o                         
  -3  16   3       1241.96       1360.55       249.33 o                         
  -2  16   3        958.49        960.72       248.02 o                         
  -1  16   3       1008.78       1092.26       242.97 o                         
   0  16   3        276.76        307.73       215.23 o                         
   1  16   3       1034.37       1102.74       193.10 o                         
   2  16   3        873.84        939.93       197.38 o                         
   3  16   3       1372.57       1569.92       214.74 o                         
   4  16   3        831.34        902.11       233.79 o                         
   5  16   3       1565.14       1584.47       290.07 o                         
   6  16   3        687.21        699.47       331.56 o                         
  -4  17   3       1088.41       1016.63       283.53 o                         
  -3  17   3        133.33        127.10       265.41 o                         
  -2  17   3        482.77        543.36       273.96 o                         
  -1  17   3        676.53        970.08       284.53 o                         
   0  17   3        133.06        104.06       234.00 o                         
   1  17   3        690.84        763.55       252.17 o                         
   2  17   3        486.84        527.78       256.84 o                         
   3  17   3        128.03        112.77       214.91 o                         
   4  17   3       1130.27       1156.38       269.70 o                         
  -1  18   3        508.57        653.40       313.99 o                         
   0  18   3          8.06        232.56       314.15 o                         
   1  18   3        459.01        623.73       319.64 o                         
   0   0   4       1313.96       1403.73        51.59 o                         
   1   0   4        613.26        529.83        29.73 o                         
   2   0   4       3925.74       3744.70        64.73 o                         
   3   0   4         82.06        118.93        32.03 o                         
   4   0   4        546.59        476.36        34.62 o                         
   5   0   4        162.99        158.39        27.93 o                         
   6   0   4       8815.41       8930.91        82.87 o                         
   7   0   4         37.70         31.37        51.99 o                         
   8   0   4      21796.35      23396.48       380.77 o                         
   9   0   4         63.45        107.73        99.16 o                         
  10   0   4       2870.77       2809.04       140.26 o                         
  11   0   4         66.99         66.28       142.17 o                         
  12   0   4       3500.80       3141.07       488.95 o                         
 -12   1   4         21.21        186.56       421.22 o                         
 -11   1   4       1224.31       1151.79       154.09 o                         
 -10   1   4        764.23        735.21       117.81 o                         
  -9   1   4       6698.50       6747.28       171.47 o                         
  -8   1   4         70.65         93.66        56.75 o                         
  -7   1   4      14530.42      14752.16       157.91 o                         
  -6   1   4       1660.73       1630.48        50.81 o                         
  -5   1   4       2351.21       2357.46        42.50 o                         
  -4   1   4       2477.84       2498.92        48.92 o                         
  -3   1   4       3382.98       3220.59        68.75 o                         
  -2   1   4       3812.89       3839.78        53.14 o                         
  -1   1   4      26603.63      26765.50       205.63 o                         
   0   1   4       2667.98       2639.77        39.57 o                         
   1   1   4      27316.48      27734.18       147.76 o                         
   2   1   4       3776.81       3847.66        59.19 o                         
   3   1   4       3417.60       3139.58        53.49 o                         
   4   1   4       2482.68       2479.95        50.99 o                         
   5   1   4       2179.94       2048.36        44.74 o                         
   6   1   4       1650.45       1751.05        41.00 o                         
   7   1   4      14338.24      15007.42       132.04 o                         
   8   1   4         74.18        135.95        84.40 o                         
   9   1   4       6556.05       6800.85       148.66 o                         
  10   1   4        758.48        768.65       124.32 o                         
  11   1   4       1284.54       1370.21       170.66 o                         
  12   1   4         21.06         -0.40       154.78 o                         
 -12   2   4       1369.80       1366.15       409.76 o                         
 -11   2   4         24.15        151.29       143.38 o                         
 -10   2   4        805.29        764.17       115.37 o                         
  -9   2   4        917.32        827.65        53.86 o                         
  -8   2   4       9362.20       9646.68       113.99 o                         
  -7   2   4        688.95        660.31        57.40 o                         
  -6   2   4      14426.46      14559.78       145.66 o                         
  -5   2   4       1242.42       1366.24        68.53 o                         
  -4   2   4       2412.95       2345.13        52.80 o                         
  -3   2   4       1170.47       1369.89        38.69 o                         
  -2   2   4       1058.11       1151.72        42.55 o                         
  -1   2   4        720.92        760.32        34.46 o                         
   0   2   4       3059.57       2829.00        44.53 o                         
   1   2   4        726.16        772.21        35.44 o                         
   2   2   4       1208.35       1304.55        47.41 o                         
   3   2   4       1187.13       1344.58        45.68 o                         
   4   2   4       2529.68       2494.96        54.61 o                         
   5   2   4       1244.27       1345.42        54.12 o                         
   6   2   4      14511.58      15039.02       101.93 o                         
   7   2   4        687.62        753.75        56.24 o                         
   8   2   4       9087.73       9362.14       176.51 o                         
   9   2   4        887.16        885.59       106.43 o                         
  10   2   4        733.54        794.71       129.47 o                         
  11   2   4         22.60         85.46       170.22 o                         
 -12   3   4         59.99         36.26       377.69 o                         
 -11   3   4        504.74        554.59       314.25 o                         
 -10   3   4        162.71        137.91       101.44 o                         
  -9   3   4       1421.62       1460.41        78.14 o                         
  -8   3   4        467.61        478.80        50.33 o                         
  -7   3   4       8586.15       8658.37       114.60 o                         
  -6   3   4        154.41        125.59        42.28 o                         
  -5   3   4        751.36        708.92        44.32 o                         
  -4   3   4       1615.90       1619.41        55.71 o                         
  -3   3   4        157.19        239.28        46.79 o                         
  -2   3   4       4666.92       4714.62        56.23 o                         
  -1   3   4      19133.62      18996.96       241.41 o                         
   0   3   4      26464.11      26954.65       227.17 o                         
   1   3   4      18225.86      18185.57        94.77 o                         
   2   3   4       4695.77       4684.36       172.99 o                         
   3   3   4        153.94        238.40        47.48 o                         
   4   3   4       1581.75       1621.68        59.43 o                         
   5   3   4        866.18        803.06        51.94 o                         
   6   3   4        155.25        153.83        47.55 o                         
   7   3   4       8676.54       9026.98        95.94 o                         
   8   3   4        484.07        504.24        67.40 o                         
   9   3   4       1243.47       1288.70       116.30 o                         
  10   3   4        150.07        219.98       122.11 o                         
  11   3   4        578.27        548.74       270.61 o                         
 -11   4   4        388.75        435.66       293.53 o                         
 -10   4   4        553.75        526.12        98.02 o                         
  -9   4   4        225.82        290.80        70.60 o                         
  -8   4   4       5872.46       5809.08       118.18 o                         
  -7   4   4       1277.46       1320.65        51.51 o                         
  -6   4   4       6737.68       6792.72       105.67 o                         
  -5   4   4        634.62        634.52        34.39 o                         
  -4   4   4       6534.50       7136.72       105.45 o                         
  -3   4   4       1366.19       1446.07        45.47 o                         
  -2   4   4      16748.38      16597.56       197.70 o                         
  -1   4   4       4412.80       4391.53        69.81 o                         
   0   4   4      61976.97      61636.07       610.78 o                         
   1   4   4       4347.52       4428.94        65.75 o                         
   2   4   4      17215.52      17185.28       281.49 o                         
   3   4   4       1373.99       1420.51        59.77 o                         
   4   4   4       6666.17       7181.86        99.36 o                         
   5   4   4        601.41        596.96        62.80 o                         
   6   4   4       6760.29       6732.33       102.28 o                         
   7   4   4       1217.32       1245.86        62.21 o                         
   8   4   4       6171.15       5491.66       278.17 o                         
   9   4   4        209.62        252.55        78.29 o                         
  10   4   4        516.89        596.56       133.14 o                         
  11   4   4        359.91        455.34       283.87 o                         
 -11   5   4        734.63        407.87       415.64 o                         
 -10   5   4        862.90        875.61       116.26 o                         
  -9   5   4       3083.61       3142.96        86.38 o                         
  -8   5   4       2289.43       2184.50        62.25 o                         
  -7   5   4       4626.45       4534.05        81.95 o                         
  -6   5   4       2627.99       2614.50        80.96 o                         
  -5   5   4       6598.06       6751.97       105.78 o                         
  -4   5   4        247.20        357.64        54.01 o                         
  -3   5   4       7031.12       6848.65        89.20 o                         
  -2   5   4       2534.01       2441.83        56.01 o                         
  -1   5   4      13088.51      12787.35       153.58 o                         
   0   5   4       5370.60       5407.73       132.90 o                         
   1   5   4      14087.30      14160.38       148.38 o                         
   2   5   4       2483.87       2570.88        61.50 o                         
   3   5   4       7335.30       7423.13       159.35 o                         
   4   5   4        242.62        319.36        39.02 o                         
   5   5   4       6406.58       6462.55        77.70 o                         
   6   5   4       2615.04       2640.02        86.15 o                         
   7   5   4       4928.12       5038.24       104.61 o                         
   8   5   4       2275.93       2276.54        79.95 o                         
   9   5   4       3143.00       3176.14       172.65 o                         
  10   5   4        859.40        922.37       210.38 o                         
  11   5   4        816.84        859.27       371.22 o                         
 -11   6   4        942.43        821.82       446.92 o                         
 -10   6   4         78.72         80.95        54.68 o                         
  -9   6   4         92.69        111.42        73.07 o                         
  -8   6   4       4210.07       4226.39       110.94 o                         
  -7   6   4       3248.15       3226.17        99.49 o                         
  -6   6   4      11255.81      11251.06       135.42 o                         
  -5   6   4        839.04        819.56        65.14 o                         
  -4   6   4       4241.49       4245.16        88.73 o                         
  -3   6   4       3899.96       3950.31        85.37 o                         
  -2   6   4      15054.64      14132.46       142.01 o                         
  -1   6   4        657.83        725.68        55.04 o                         
   0   6   4      22225.46      20639.50       191.10 o                         
   1   6   4        678.52        757.26        53.12 o                         
   2   6   4      15387.35      15136.77       182.01 o                         
   3   6   4       3895.45       3944.12        75.60 o                         
   4   6   4       4116.64       4081.19        92.49 o                         
   5   6   4        843.17        802.77        52.41 o                         
   6   6   4      11009.60      11194.50       192.86 o                         
   7   6   4       3266.01       3170.20       101.78 o                         
   8   6   4       4200.61       4223.89       107.57 o                         
   9   6   4        102.84        125.48        74.05 o                         
  10   6   4         85.82         77.35       213.99 o                         
  11   6   4        930.85        844.69       310.91 o                         
 -11   7   4        543.91        389.65       444.33 o                         
 -10   7   4       1393.82       1322.76       142.84 o                         
  -9   7   4        175.62        235.96       134.57 o                         
  -8   7   4       1500.77       1512.94        90.39 o                         
  -7   7   4      11227.09      11185.90       187.47 o                         
  -6   7   4        754.49        636.28        72.36 o                         
  -5   7   4      10953.74      11237.58       136.12 o                         
  -4   7   4       2034.34       1995.57        83.12 o                         
  -3   7   4        299.98        291.66        53.87 o                         
  -2   7   4       1760.13       1814.60        75.13 o                         
  -1   7   4      28905.71      28870.83       279.07 o                         
   0   7   4         14.50         62.69        54.79 o                         
   1   7   4      28501.38      28344.78       216.94 o                         
   2   7   4       1861.19       1890.38        68.81 o                         
   3   7   4        342.20        337.97        42.76 o                         
   4   7   4       2082.25       2020.04        70.52 o                         
   5   7   4      10816.18      10583.90       236.88 o                         
   6   7   4        774.85        790.19        62.18 o                         
   7   7   4      11042.18      10767.77       363.51 o                         
   8   7   4       1486.12       1441.34       119.90 o                         
   9   7   4        127.16        177.86        94.43 o                         
  10   7   4       1488.44       1432.33       195.04 o                         
  11   7   4        526.16        233.87       550.20 o                         
 -11   8   4        227.00        235.56       462.65 o                         
 -10   8   4        359.19        396.37       255.66 o                         
  -9   8   4       1255.04       1318.32       168.50 o                         
  -8   8   4       4724.71       4548.24       228.08 o                         
  -7   8   4        474.89        422.45        65.04 o                         
  -6   8   4       9064.18       9067.89       144.82 o                         
  -5   8   4        279.05        308.49        68.91 o                         
  -4   8   4       2413.06       2461.43        92.83 o                         
  -3   8   4       1180.66       1200.07        63.62 o                         
  -2   8   4      10258.48       9950.18       163.51 o                         
  -1   8   4        761.37        839.54        64.40 o                         
   0   8   4      23236.72      23014.72       201.94 o                         
   1   8   4        801.52        773.08        64.91 o                         
   2   8   4      10164.49      10140.79       134.28 o                         
   3   8   4       1261.53       1217.72        57.22 o                         
   4   8   4       2370.35       2251.53        80.01 o                         
   5   8   4        317.27        323.39        66.81 o                         
   6   8   4       8854.15       8864.58       188.94 o                         
   7   8   4        486.17        389.59        73.27 o                         
   8   8   4       4558.06       4387.46       177.60 o                         
   9   8   4       1260.53       1147.16       128.08 o                         
  10   8   4        340.36        335.37       288.98 o                         
  11   8   4        259.14        -17.93       571.92 o                         
 -10   9   4        405.08        362.45       430.08 o                         
  -9   9   4       1539.25       1365.51       187.87 o                         
  -8   9   4        802.18        835.81       171.39 o                         
  -7   9   4       5036.64       5073.10       206.70 o                         
  -6   9   4        181.26        197.41        53.76 o                         
  -5   9   4       4440.95       4121.11        93.19 o                         
  -4   9   4       1975.73       1969.37        98.61 o                         
  -3   9   4       5464.61       5350.11       146.75 o                         
  -2   9   4       2173.91       2037.19        88.52 o                         
  -1   9   4      16210.13      16143.25       359.81 o                         
   0   9   4        717.17        808.37        74.45 o                         
   1   9   4      15765.61      15573.37       159.47 o                         
   2   9   4       2129.05       2084.00        88.17 o                         
   3   9   4       5330.39       5268.51       112.44 o                         
   4   9   4       2024.13       1975.07        86.87 o                         
   5   9   4       4521.43       4311.17       106.46 o                         
   6   9   4        190.84        237.53        78.83 o                         
   7   9   4       4830.20       4742.23       130.96 o                         
   8   9   4        833.45        898.43       163.31 o                         
   9   9   4       1527.99       1327.05       148.85 o                         
  10   9   4        407.15        474.51       497.32 o                         
 -10  10   4         41.94        129.38       434.57 o                         
  -9  10   4        322.65        331.06       201.69 o                         
  -8  10   4       2733.67       2752.28       211.65 o                         
  -7  10   4        412.40        392.82       175.75 o                         
  -6  10   4       3575.11       3276.43       130.62 o                         
  -5  10   4        234.66        248.07        68.31 o                         
  -4  10   4        872.54        993.94        96.66 o                         
  -3  10   4       2230.37       2190.04        88.91 o                         
  -2  10   4       3193.80       3129.50       107.88 o                         
  -1  10   4        300.48        209.00        79.52 o                         
   0  10   4       5995.77       6048.36       126.33 o                         
   1  10   4        300.45        261.83        71.18 o                         
   2  10   4       3143.32       3193.37        95.37 o                         
   3  10   4       2275.24       2247.13        81.83 o                         
   4  10   4        937.68       1016.28        94.55 o                         
   5  10   4        271.09        330.01        86.81 o                         
   6  10   4       3445.11       3425.66       111.86 o                         
   7  10   4        388.01        320.40       110.89 o                         
   8  10   4       2668.47       2906.29       165.41 o                         
   9  10   4        301.18        297.03       159.81 o                         
 -10  11   4        926.77        649.41       477.89 o                         
  -9  11   4        519.99        442.08       229.99 o                         
  -8  11   4        744.13        726.24       221.73 o                         
  -7  11   4       2692.33       2722.86       224.82 o                         
  -6  11   4       1049.43       1114.36       191.74 o                         
  -5  11   4        953.17       1071.89       102.50 o                         
  -4  11   4         67.76        131.17       136.71 o                         
  -3  11   4       1235.92       1316.62       113.40 o                         
  -2  11   4       1068.09        972.68        99.44 o                         
  -1  11   4       2474.98       2435.53       104.66 o                         
   0  11   4        107.44        128.03        84.64 o                         
   1  11   4       2458.10       2556.99       102.39 o                         
   2  11   4       1070.26       1004.09        83.52 o                         
   3  11   4       1252.78       1327.26        84.27 o                         
   4  11   4        104.96        124.87        62.56 o                         
   5  11   4        883.45        899.01       111.04 o                         
   6  11   4       1063.52        941.83       125.74 o                         
   7  11   4       2885.96       2767.28       148.53 o                         
   8  11   4        724.55        719.86       165.37 o                         
   9  11   4        559.60        521.86       271.41 o                         
  10  11   4        864.62        498.21       588.55 o                         
  -9  12   4        740.31        603.02       258.78 o                         
  -8  12   4       2036.57       2102.15       259.21 o                         
  -7  12   4        167.38        221.18       212.78 o                         
  -6  12   4       2445.69       2702.28       230.40 o                         
  -5  12   4        757.64        736.44       117.88 o                         
  -4  12   4       1061.89       1069.13       170.36 o                         
  -3  12   4       1483.27       1486.51       164.62 o                         
  -2  12   4       4319.30       4331.98       127.69 o                         
  -1  12   4        360.11        418.35        96.30 o                         
   0  12   4       5368.83       5575.86       145.04 o                         
   1  12   4        374.51        426.39        98.86 o                         
   2  12   4       4502.68       4341.62       284.79 o                         
   3  12   4       1663.19       1621.03       121.09 o                         
   4  12   4        992.50        945.73       119.93 o                         
   5  12   4        796.81        743.75       137.53 o                         
   6  12   4       2526.09       2570.92       173.72 o                         
   7  12   4        172.88        234.24       234.91 o                         
   8  12   4       2049.87       1955.40       221.91 o                         
   9  12   4        755.40        592.17       307.33 o                         
  -8  13   4        178.71        174.73       300.35 o                         
  -7  13   4       2951.94       2880.02       266.15 o                         
  -6  13   4        819.59        829.91       234.44 o                         
  -5  13   4       2551.63       2586.24       148.77 o                         
  -4  13   4       1070.03       1095.84       169.42 o                         
  -3  13   4        364.00        360.76       140.02 o                         
  -2  13   4       1713.78       1678.90       132.29 o                         
  -1  13   4       3788.91       3818.26       156.08 o                         
   0  13   4         56.16         79.60       106.16 o                         
   1  13   4       3653.25       3795.79       165.89 o                         
   2  13   4       1753.56       1875.33       139.14 o                         
   3  13   4        370.70        340.98       131.38 o                         
   4  13   4       1171.48       1348.18       156.57 o                         
   5  13   4       2505.38       2616.05       174.69 o                         
   6  13   4        879.83        912.36       178.50 o                         
   7  13   4       3018.61       3146.67       296.70 o                         
   8  13   4        190.42        226.30       224.82 o                         
  -8  14   4       2072.15       2077.31       374.73 o                         
  -7  14   4        443.84        356.50       313.71 o                         
  -6  14   4       2258.12       2031.76       221.69 o                         
  -5  14   4        138.72        242.51       197.65 o                         
  -4  14   4         58.34         66.78       189.88 o                         
  -3  14   4       6143.51       5691.07       865.54 o                         
  -2  14   4       3497.71       3156.12       353.52 o                         
  -1  14   4       1598.45       1505.10       165.92 o                         
   0  14   4      10274.49      10783.13       271.81 o                         
   1  14   4       1594.21       1558.63       148.66 o                         
   2  14   4       3420.26       3652.89       172.46 o                         
   3  14   4       6138.57       6432.58       200.38 o                         
   4  14   4         80.12        150.99       159.45 o                         
   5  14   4        106.24        168.63       167.21 o                         
   6  14   4       2257.78       2257.88       220.74 o                         
   7  14   4        434.87        479.00       292.28 o                         
   8  14   4       2060.13       2289.21       332.26 o                         
  -7  15   4       3509.35       3837.19       404.36 o                         
  -6  15   4        127.94        210.39       230.43 o                         
  -5  15   4       1506.08       1530.74       238.08 o                         
  -4  15   4        797.50        821.77       224.22 o                         
  -3  15   4       1697.62       2029.45       231.72 o                         
  -2  15   4       1806.30       1658.95       238.08 o                         
  -1  15   4       3064.24       3292.76       260.35 o                         
   0  15   4         58.25        127.78       176.85 o                         
   1  15   4       2913.42       2965.89       192.02 o                         
   2  15   4       1762.96       1829.36       188.52 o                         
   3  15   4       1617.60       1875.09       192.77 o                         
   4  15   4        791.95        869.75       189.51 o                         
   5  15   4       1555.96       1666.49       259.88 o                         
   6  15   4        116.53        226.71       248.43 o                         
   7  15   4       3365.61       3679.99       348.21 o                         
  -5  16   4        761.37        718.80       251.84 o                         
  -4  16   4        647.95        691.69       253.26 o                         
  -3  16   4        270.31        276.71       243.56 o                         
  -2  16   4       1419.35       1506.48       258.41 o                         
  -1  16   4        683.63        810.31       247.81 o                         
   0  16   4       1348.39       1322.84       209.19 o                         
   1  16   4        681.12        857.36       189.82 o                         
   2  16   4       1315.83       1503.48       202.40 o                         
   3  16   4        210.06        313.40       197.70 o                         
   4  16   4        703.28        694.03       212.11 o                         
   5  16   4        681.03        776.21       279.29 o                         
  -4  17   4        811.69        962.51       289.94 o                         
  -3  17   4        209.82        241.26       277.67 o                         
  -2  17   4         80.51        262.13       274.13 o                         
  -1  17   4        420.31        366.54       272.07 o                         
   0  17   4        381.35        386.28       253.37 o                         
   1  17   4        480.49        496.15       211.78 o                         
   2  17   4        110.78        175.04       211.62 o                         
   3  17   4        207.64        174.68       203.47 o                         
   4  17   4        750.61        983.99       268.87 o                         
  -1  18   4         18.29         84.25       316.44 o                         
   0  18   4        850.20        997.24       323.69 o                         
   1  18   4         27.63        169.13       330.79 o                         
   1   0   5        549.60        583.60        33.79 o                         
   2   0   5       3454.99       3598.69        53.21 o                         
   3   0   5      24783.59      24799.60       146.78 o                         
   4   0   5        654.30        748.63        39.75 o                         
   5   0   5       7919.06       7765.58        70.20 o                         
   6   0   5        258.53        282.03        32.97 o                         
   7   0   5        690.86        684.64        40.94 o                         
   8   0   5        538.48        550.69        65.99 o                         
   9   0   5      11916.89      12606.75       193.48 o                         
  10   0   5         43.27         91.85       121.67 o                         
  11   0   5       6363.43       6411.67       197.95 o                         
  12   0   5        580.96        668.23       462.55 o                         
 -12   1   5       3672.89       3722.25       482.87 o                         
 -11   1   5        375.56        397.97       150.51 o                         
 -10   1   5       8705.80       8919.94       170.75 o                         
  -9   1   5        864.25        760.01        54.81 o                         
  -8   1   5        688.17        741.18        66.23 o                         
  -7   1   5        168.06        183.94        47.22 o                         
  -6   1   5       6812.04       6738.36        87.15 o                         
  -5   1   5        122.66        153.58        38.51 o                         
  -4   1   5      15577.77      15520.37       212.65 o                         
  -3   1   5       2877.54       2826.38        46.50 o                         
  -2   1   5       8872.39       8698.81        86.15 o                         
  -1   1   5       7809.72       7760.99        62.27 o                         
   0   1   5         28.91         59.72        32.38 o                         
   1   1   5       7795.49       7664.67        74.16 o                         
   2   1   5       9332.44       9409.68        73.86 o                         
   3   1   5       2865.65       2751.91        58.93 o                         
   4   1   5      15140.87      15056.67       107.03 o                         
   5   1   5        128.14        162.63        39.36 o                         
   6   1   5       6554.43       6543.84        81.27 o                         
   7   1   5        177.33        205.29        43.69 o                         
   8   1   5        540.80        559.37        88.84 o                         
   9   1   5        866.05        708.63       105.41 o                         
  10   1   5       8535.08       8983.34       181.59 o                         
  11   1   5        384.74        380.47       161.28 o                         
 -12   2   5        103.60        109.06       410.46 o                         
 -11   2   5       5263.97       5574.92       278.93 o                         
 -10   2   5        762.13        750.90       115.34 o                         
  -9   2   5       5290.46       5286.22       102.03 o                         
  -8   2   5        133.65        177.48        50.76 o                         
  -7   2   5        716.34        666.87        57.31 o                         
  -6   2   5        147.27        164.18        67.23 o                         
  -5   2   5      14167.07      14409.84       108.37 o                         
  -4   2   5        302.45        298.41        37.95 o                         
  -3   2   5      22514.25      23628.73       144.38 o                         
  -2   2   5       6149.18       6317.25       102.45 o                         
  -1   2   5      26551.96      27382.15       169.02 o                         
   0   2   5        329.14        290.58        35.92 o                         
   1   2   5      27642.31      28762.33       181.94 o                         
   2   2   5       6168.41       6383.68        95.30 o                         
   3   2   5      22655.50      23370.31       137.98 o                         
   4   2   5        295.57        260.51        42.40 o                         
   5   2   5      13539.38      13975.02       119.82 o                         
   6   2   5        142.38        176.16        49.07 o                         
   7   2   5        735.62        632.21        42.62 o                         
   8   2   5        126.20        142.87        57.98 o                         
   9   2   5       5227.77       5390.22       142.85 o                         
  10   2   5        766.66        659.25       136.14 o                         
  11   2   5       5114.93       5333.38       217.96 o                         
 -11   3   5       1394.88       1241.84       338.65 o                         
 -10   3   5       2539.01       2356.94       120.65 o                         
  -9   3   5        688.81        694.17        77.56 o                         
  -8   3   5        981.99        963.18        57.59 o                         
  -7   3   5       3349.39       3349.00        67.14 o                         
  -6   3   5       1430.65       1409.54        55.19 o                         
  -5   3   5       1608.45       1670.28        79.90 o                         
  -4   3   5      13822.85      14237.93       186.13 o                         
  -3   3   5        413.08        369.49        43.42 o                         
  -2   3   5       6675.29       6707.37        71.17 o                         
  -1   3   5       1063.94       1007.03        46.02 o                         
   0   3   5      19844.35      20137.78       196.73 o                         
   1   3   5       1074.60       1011.30        38.82 o                         
   2   3   5       6492.99       6392.64        79.06 o                         
   3   3   5        435.39        377.56        47.16 o                         
   4   3   5      13255.34      13291.04       115.43 o                         
   5   3   5       1602.21       1649.77        64.38 o                         
   6   3   5       1428.54       1420.05        62.80 o                         
   7   3   5       3316.45       3244.90        75.08 o                         
   8   3   5       1056.21        982.80        70.89 o                         
   9   3   5        690.01        835.75       112.95 o                         
  10   3   5       2547.11       2705.58       170.81 o                         
  11   3   5       1374.28       1119.80       275.53 o                         
 -11   4   5       3606.47       3728.28       281.13 o                         
 -10   4   5        380.02        402.27        98.73 o                         
  -9   4   5       4074.55       4015.87        83.75 o                         
  -8   4   5        985.41        956.55        55.97 o                         
  -7   4   5        915.54        866.08        47.93 o                         
  -6   4   5        379.19        321.94        62.75 o                         
  -5   4   5       6346.82       6237.41       104.40 o                         
  -4   4   5       2784.96       2914.91        86.99 o                         
  -3   4   5       5283.06       5037.01        69.21 o                         
  -2   4   5        809.37        797.20        50.28 o                         
  -1   4   5       7770.11       7610.03        84.22 o                         
   0   4   5      11451.38      12040.04       135.78 o                         
   1   4   5       7719.96       7761.87        77.26 o                         
   2   4   5        774.65        802.31        44.47 o                         
   3   4   5       4930.94       4581.13        83.18 o                         
   4   4   5       2712.60       2783.01        69.17 o                         
   5   4   5       6680.02       6748.27       160.81 o                         
   6   4   5        359.85        311.85        58.10 o                         
   7   4   5        891.02        859.12        66.07 o                         
   8   4   5        944.09        892.05        60.77 o                         
   9   4   5       4037.85       4139.31       153.96 o                         
  10   4   5        368.01        517.75       147.57 o                         
  11   4   5       3609.71       3791.86       328.68 o                         
 -11   5   5        105.75         49.90       429.39 o                         
 -10   5   5       1922.68       1799.69       109.80 o                         
  -9   5   5         55.71         99.06        59.04 o                         
  -8   5   5       1416.70       1394.18        70.62 o                         
  -7   5   5       1939.29       1875.82        70.59 o                         
  -6   5   5        589.76        582.31        68.52 o                         
  -5   5   5        121.18        121.75        43.06 o                         
  -4   5   5      11462.89      11745.83       152.45 o                         
  -3   5   5        623.05        684.46        48.04 o                         
  -2   5   5      14278.43      13742.17       169.39 o                         
  -1   5   5       1536.32       1586.69        53.53 o                         
   0   5   5      17360.88      16912.64       172.85 o                         
   1   5   5       1521.05       1534.05        56.66 o                         
   2   5   5      13875.99      13761.62       116.31 o                         
   3   5   5        585.55        678.97        42.34 o                         
   4   5   5      11490.16      11561.62       214.60 o                         
   5   5   5        118.56        112.16        60.55 o                         
   6   5   5        631.46        570.87        69.74 o                         
   7   5   5       2025.92       2127.50        87.71 o                         
   8   5   5       1348.70       1352.14        97.75 o                         
   9   5   5         64.84        110.32       137.12 o                         
  10   5   5       1974.06       1997.14       265.58 o                         
  11   5   5        100.56        324.31       368.13 o                         
 -11   6   5       1654.40       1547.13       499.91 o                         
 -10   6   5        900.84        868.16       122.91 o                         
  -9   6   5       4607.39       4434.23       138.47 o                         
  -8   6   5       2810.99       2679.85       109.31 o                         
  -7   6   5       2566.41       2512.06        98.53 o                         
  -6   6   5        530.72        522.76        70.80 o                         
  -5   6   5       5657.60       5445.52       104.58 o                         
  -4   6   5       2314.24       2200.41        57.17 o                         
  -3   6   5      44333.69      44481.93       552.41 o                         
  -2   6   5       2888.76       2959.72        70.45 o                         
  -1   6   5      10853.35      10822.70       202.02 o                         
   0   6   5        773.23        808.94        61.79 o                         
   1   6   5      10641.05      10789.43       110.21 o                         
   2   6   5       2982.50       3217.33        76.25 o                         
   3   6   5      45389.34      45895.19       449.24 o                         
   4   6   5       2301.45       2161.19        57.89 o                         
   5   6   5       5848.37       5656.32       112.35 o                         
   6   6   5        569.71        538.48        77.77 o                         
   7   6   5       2548.15       2490.78       100.92 o                         
   8   6   5       2779.39       2647.02       123.47 o                         
   9   6   5       4749.54       4720.92       113.43 o                         
  10   6   5        903.50        898.62       233.76 o                         
  11   6   5       1620.14       1915.06       454.29 o                         
 -11   7   5        721.16        765.35       473.41 o                         
 -10   7   5       2938.08       2976.73       169.49 o                         
  -9   7   5        496.71        410.72       147.72 o                         
  -8   7   5       3816.30       3801.70       132.29 o                         
  -7   7   5        505.08        555.75        85.00 o                         
  -6   7   5        440.43        533.01        77.91 o                         
  -5   7   5       1252.91       1244.11        81.11 o                         
  -4   7   5      14029.57      13093.73       236.82 o                         
  -3   7   5       1351.21       1363.56        66.53 o                         
  -2   7   5      18442.99      18572.85       236.09 o                         
  -1   7   5       1028.21       1162.67        66.20 o                         
   0   7   5        488.86        598.70        58.17 o                         
   1   7   5       1098.72       1248.48        67.22 o                         
   2   7   5      18073.57      18539.46       228.25 o                         
   3   7   5       1373.10       1419.87        53.31 o                         
   4   7   5      14379.74      13967.19       167.84 o                         
   5   7   5       1320.75       1312.49        61.12 o                         
   6   7   5        532.17        565.92        86.68 o                         
   7   7   5        516.73        469.09        91.81 o                         
   8   7   5       4009.27       3812.86       149.67 o                         
   9   7   5        500.70        397.13       103.30 o                         
  10   7   5       3062.59       3292.80       326.74 o                         
  11   7   5        727.58        131.57       556.08 o                         
 -11   8   5       1298.42       1159.87       517.63 o                         
 -10   8   5        411.46        373.66       255.51 o                         
  -9   8   5       3465.52       3471.63       198.98 o                         
  -8   8   5       1301.45       1040.89       102.93 o                         
  -7   8   5       1470.89       1585.20        95.27 o                         
  -6   8   5       1752.50       1862.37        95.41 o                         
  -5   8   5       7597.24       7687.81       149.97 o                         
  -4   8   5        540.11        515.35        48.00 o                         
  -3   8   5      17562.85      16804.59       230.81 o                         
  -2   8   5        681.64        749.91        75.42 o                         
  -1   8   5      11137.32      11216.37       125.68 o                         
   0   8   5         70.66         37.63        58.73 o                         
   1   8   5      11400.53      11810.91       154.00 o                         
   2   8   5        714.74        731.30        64.19 o                         
   3   8   5      17505.40      17487.54       245.24 o                         
   4   8   5        520.41        535.38        66.74 o                         
   5   8   5       7579.19       7590.98       111.92 o                         
   6   8   5       1777.35       1875.38        75.28 o                         
   7   8   5       1452.33       1481.50       127.71 o                         
   8   8   5       1313.03       1206.46       150.60 o                         
   9   8   5       3384.29       3279.94       148.70 o                         
  10   8   5        417.62        296.21       308.11 o                         
  11   8   5       1048.14        926.00       599.61 o                         
 -10   9   5       2460.17       2338.17       473.51 o                         
  -9   9   5         34.85         97.47       182.85 o                         
  -8   9   5       1217.78       1246.29       176.48 o                         
  -7   9   5       1231.95       1161.55        95.78 o                         
  -6   9   5       2606.50       2607.14       103.97 o                         
  -5   9   5        736.91        670.21        87.13 o                         
  -4   9   5       5122.77       4950.35       161.78 o                         
  -3   9   5        615.85        571.49        67.36 o                         
  -2   9   5      11627.73      11828.19       246.76 o                         
  -1   9   5       2001.37       1979.24        80.01 o                         
   0   9   5       3433.46       3267.16        96.11 o                         
   1   9   5       1877.37       1702.84        77.15 o                         
   2   9   5      11585.76      11728.80       158.84 o                         
   3   9   5        604.90        604.66        59.99 o                         
   4   9   5       4860.33       4746.39       105.82 o                         
   5   9   5        795.08        777.74        78.44 o                         
   6   9   5       2575.51       2608.58        92.65 o                         
   7   9   5       1319.87        927.15        80.94 o                         
   8   9   5       1180.55       1120.97       171.56 o                         
   9   9   5         36.10        126.25       167.83 o                         
  10   9   5       2296.31       2289.96       547.91 o                         
 -10  10   5        475.67        581.48       485.76 o                         
  -9  10   5       1407.07       1393.09       222.28 o                         
  -8  10   5         27.91         76.90       189.05 o                         
  -7  10   5         21.69        111.99       167.39 o                         
  -6  10   5        841.77        877.44       100.98 o                         
  -5  10   5       6726.88       6521.96       140.17 o                         
  -4  10   5        876.44        909.81       101.14 o                         
  -3  10   5       6259.00       6036.91       140.82 o                         
  -2  10   5        216.70        288.11        78.69 o                         
  -1  10   5       1264.61       1420.29        92.47 o                         
   0  10   5       3514.07       3468.49       102.28 o                         
   1  10   5       1291.53       1328.52        80.02 o                         
   2  10   5        222.73        297.50        71.68 o                         
   3  10   5       6524.52       6333.31       112.25 o                         
   4  10   5        887.83        963.82        94.49 o                         
   5  10   5       6719.32       6677.28       131.17 o                         
   6  10   5        813.57        785.72        98.19 o                         
   7  10   5         25.88         33.06       155.87 o                         
   8  10   5         17.68         67.68       175.07 o                         
   9  10   5       1331.38       1365.21       169.42 o                         
  10  10   5        493.49         72.41       557.18 o                         
  -9  11   5         98.58         96.86       236.29 o                         
  -8  11   5        581.69        746.64       227.73 o                         
  -7  11   5       2163.28       2246.85       227.86 o                         
  -6  11   5       1250.16       1169.15       107.82 o                         
  -5  11   5       1223.12       1255.21       107.10 o                         
  -4  11   5       2866.05       2809.67       170.20 o                         
  -3  11   5         39.12         62.02        82.66 o                         
  -2  11   5       2633.32       2791.77       112.25 o                         
  -1  11   5       1500.69       1499.81       101.82 o                         
   0  11   5         29.24         22.88        81.61 o                         
   1  11   5       1530.39       1570.60        90.17 o                         
   2  11   5       2513.27       2611.06       100.68 o                         
   3  11   5         46.55         52.60        74.58 o                         
   4  11   5       3055.63       3003.62       123.34 o                         
   5  11   5       1175.60       1135.83       110.08 o                         
   6  11   5       1290.12       1020.72       112.26 o                         
   7  11   5       2013.24       2044.62       193.91 o                         
   8  11   5        588.83        663.49       200.61 o                         
   9  11   5        116.82         86.59       204.06 o                         
  -9  12   5       2066.31       1684.02       250.77 o                         
  -8  12   5         34.12        103.31       243.43 o                         
  -7  12   5        869.02        905.50       230.67 o                         
  -6  12   5       1093.12        998.37       212.28 o                         
  -5  12   5       4897.99       5134.33       172.44 o                         
  -4  12   5        716.92        664.06       167.51 o                         
  -3  12   5       4771.63       4950.38       154.64 o                         
  -2  12   5       1688.32       1614.27       112.88 o                         
  -1  12   5       1271.53       1405.46       105.23 o                         
   0  12   5       1804.88       1883.94       110.12 o                         
   1  12   5       1230.08       1341.93        99.23 o                         
   2  12   5       1642.86       1661.77       108.49 o                         
   3  12   5       4686.11       4934.33       138.04 o                         
   4  12   5        739.30        758.33       117.78 o                         
   5  12   5       5126.76       4795.79       175.53 o                         
   6  12   5       1017.77        920.65       154.27 o                         
   7  12   5        859.20        993.29       235.90 o                         
   8  12   5         29.12        128.01       259.86 o                         
   9  12   5       2144.50       1813.56       270.32 o                         
  -8  13   5       1633.30       1352.84       336.01 o                         
  -7  13   5        693.32        584.22       292.39 o                         
  -6  13   5        672.38        750.80       245.88 o                         
  -5  13   5       1906.66       1896.91       157.51 o                         
  -4  13   5       4509.61       4851.91       268.20 o                         
  -3  13   5        527.23        513.83       174.58 o                         
  -2  13   5       3586.38       3599.27       144.54 o                         
  -1  13   5       1114.25       1224.43       124.84 o                         
   0  13   5         43.24         71.66       104.46 o                         
   1  13   5       1003.31       1097.44       133.69 o                         
   2  13   5       3612.77       3678.12       136.41 o                         
   3  13   5        547.49        507.95       117.44 o                         
   4  13   5       4626.43       4814.30       187.36 o                         
   5  13   5       1881.07       1818.87       164.28 o                         
   6  13   5        773.85        707.01       169.10 o                         
   7  13   5        751.23        799.28       267.82 o                         
   8  13   5       1613.98       1453.36       317.53 o                         
  -7  14   5         42.35          5.72       326.34 o                         
  -6  14   5        640.72        762.12       315.41 o                         
  -5  14   5       1689.18       1653.27       218.90 o                         
  -4  14   5        911.76        901.20       210.17 o                         
  -3  14   5       4771.09       4932.66       258.79 o                         
  -2  14   5        363.45        431.55       122.26 o                         
  -1  14   5       1558.43       1640.08       153.78 o                         
   0  14   5       1238.62       1335.09       157.89 o                         
   1  14   5       1553.24       1442.85       171.55 o                         
   2  14   5        370.38        455.75       135.76 o                         
   3  14   5       4778.61       4978.59       187.77 o                         
   4  14   5        897.43        843.38       156.00 o                         
   5  14   5       1755.49       1582.87       233.10 o                         
   6  14   5        690.53        843.08       265.23 o                         
   7  14   5         40.34         70.90       284.21 o                         
  -6  15   5       1826.14       1748.67       249.66 o                         
  -5  15   5        628.31        525.24       232.59 o                         
  -4  15   5       2346.05       2398.47       248.94 o                         
  -3  15   5        157.69        261.78       213.91 o                         
  -2  15   5        802.87        834.31       223.92 o                         
  -1  15   5       1291.53       1448.42       186.07 o                         
   0  15   5       1920.37       1836.91       194.75 o                         
   1  15   5       1323.69       1383.22       179.07 o                         
   2  15   5        853.97        788.99       175.81 o                         
   3  15   5        155.00        304.80       178.21 o                         
   4  15   5       2230.61       2493.37       207.69 o                         
   5  15   5        622.28        612.08       215.10 o                         
   6  15   5       1777.18       2041.64       390.88 o                         
  -5  16   5       2682.26       2758.22       287.65 o                         
  -4  16   5        728.95        853.47       259.33 o                         
  -3  16   5        635.16        525.43       254.50 o                         
  -2  16   5        608.03        683.94       246.59 o                         
  -1  16   5       2090.13       2193.70       274.63 o                         
   0  16   5       1281.82       1361.84       215.65 o                         
   1  16   5       2204.62       2114.45       207.87 o                         
   2  16   5        634.53        628.46       197.43 o                         
   3  16   5        617.81        645.43       205.35 o                         
   4  16   5        736.03        721.72       215.93 o                         
   5  16   5       2588.82       2662.16       264.75 o                         
  -4  17   5        655.67        648.00       276.60 o                         
  -3  17   5        670.59        526.12       279.06 o                         
  -2  17   5        213.17        310.19       272.28 o                         
  -1  17   5        558.28        553.73       289.11 o                         
   0  17   5        650.84        745.93       212.01 o                         
   1  17   5        519.03        507.93       209.98 o                         
   2  17   5        253.87        282.58       208.03 o                         
   3  17   5        684.40        595.06       257.27 o                         
   4  17   5        660.80        830.64       271.31 o                         
   0  18   5         77.19         33.61       329.62 o                         
   0   0   6       5501.75       5249.76        86.05 o                         
   1   0   6        130.77        133.13        34.48 o                         
   2   0   6       3876.13       3822.03        57.85 o                         
   3   0   6          0.52         46.65        34.95 o                         
   4   0   6        105.07        126.29        40.36 o                         
   5   0   6       2562.55       2509.09        52.10 o                         
   6   0   6       9580.44       9820.29       115.18 o                         
   7   0   6        655.09        722.99        42.41 o                         
   8   0   6       3295.45       3492.97        94.56 o                         
   9   0   6       1706.47       1829.67        81.22 o                         
  10   0   6        174.90        226.12       126.77 o                         
  11   0   6       1189.00       1342.53       173.81 o                         
  12   0   6       2854.52       3291.37       509.27 o                         
 -11   1   6        183.49        269.66       186.48 o                         
 -10   1   6         12.57        142.82       112.19 o                         
  -9   1   6       1977.90       2001.07        84.78 o                         
  -8   1   6       1741.85       1628.91        66.58 o                         
  -7   1   6       3203.18       3188.01        72.41 o                         
  -6   1   6        243.82        281.54        40.07 o                         
  -5   1   6       3943.63       3927.48        67.93 o                         
  -4   1   6        304.87        371.72        33.74 o                         
  -3   1   6       5575.73       5500.38        61.21 o                         
  -2   1   6       2568.32       2636.40        49.23 o                         
  -1   1   6      16578.12      16162.26        91.22 o                         
   0   1   6      15887.09      16059.94       200.06 o                         
   1   1   6      16207.75      15760.31        94.42 o                         
   2   1   6       2584.48       2665.65        44.71 o                         
   3   1   6       5510.21       5267.67        83.06 o                         
   4   1   6        286.32        331.32        41.10 o                         
   5   1   6       4188.44       4155.87        72.84 o                         
   6   1   6        237.81        282.21        42.70 o                         
   7   1   6       2964.45       2979.01        54.84 o                         
   8   1   6       1778.77       1841.31        64.25 o                         
   9   1   6       1910.75       2035.26       119.06 o                         
  10   1   6          8.60        138.40       126.02 o                         
  11   1   6        148.82        137.12       179.28 o                         
  12   1   6         14.57         39.94       495.42 o                         
 -12   2   6       1930.59       2040.76       445.02 o                         
 -11   2   6        331.10        416.12       227.86 o                         
 -10   2   6        554.64        598.03       109.98 o                         
  -9   2   6        221.76        295.99        56.76 o                         
  -8   2   6       7402.29       7405.69       112.23 o                         
  -7   2   6       1074.29       1092.81        77.31 o                         
  -6   2   6       7333.92       7143.18       169.58 o                         
  -5   2   6        299.52        314.59        43.39 o                         
  -4   2   6       4971.98       5010.89        70.32 o                         
  -3   2   6        519.15        551.65        45.28 o                         
  -2   2   6      21506.80      21498.14       221.79 o                         
  -1   2   6       5465.66       5589.70        60.92 o                         
   0   2   6      23316.25      22483.25       154.96 o                         
   1   2   6       5410.28       5672.43        64.94 o                         
   2   2   6      20920.43      21217.85       242.96 o                         
   3   2   6        524.95        566.72        42.77 o                         
   4   2   6       5242.21       5332.38        79.18 o                         
   5   2   6        286.22        281.22        48.00 o                         
   6   2   6       7233.24       6917.64        96.85 o                         
   7   2   6       1052.66        941.09        53.95 o                         
   8   2   6       7093.11       7321.40        96.33 o                         
   9   2   6        211.79        251.73       106.25 o                         
  10   2   6        588.70        657.13       143.06 o                         
  11   2   6        349.53        371.27       205.08 o                         
 -11   3   6         32.19        104.98       340.24 o                         
 -10   3   6        699.39        874.76       111.11 o                         
  -9   3   6       4237.11       4338.66       102.08 o                         
  -8   3   6        218.74        251.47        59.13 o                         
  -7   3   6       9609.23       9613.88       152.68 o                         
  -6   3   6        785.02        898.73        81.14 o                         
  -5   3   6       5301.85       5488.22       101.85 o                         
  -4   3   6        710.84        689.54        41.93 o                         
  -3   3   6       1903.00       1854.58        51.16 o                         
  -2   3   6        340.44        418.06        40.92 o                         
  -1   3   6      12689.08      11801.85       158.75 o                         
   0   3   6       4826.95       4795.22        61.43 o                         
   1   3   6      12292.55      11560.31       157.45 o                         
   2   3   6        336.88        403.06        36.74 o                         
   3   3   6       1993.10       2096.32        60.27 o                         
   4   3   6        690.89        710.71        58.13 o                         
   5   3   6       5065.34       5049.73        94.29 o                         
   6   3   6        794.52        846.23        64.15 o                         
   7   3   6       9452.16       9427.08       128.70 o                         
   8   3   6        196.14        253.17        53.95 o                         
   9   3   6       4272.13       4681.37       153.04 o                         
  10   3   6        693.87        708.30       157.22 o                         
  11   3   6         23.87         69.32       390.64 o                         
 -11   4   6        791.98        857.43       264.16 o                         
 -10   4   6         96.43         84.31        81.27 o                         
  -9   4   6        577.36        576.60        55.04 o                         
  -8   4   6       3703.31       3616.00       100.76 o                         
  -7   4   6       1846.12       1975.91       105.35 o                         
  -6   4   6       6904.92       7058.09       141.58 o                         
  -5   4   6       1126.15       1189.24        64.05 o                         
  -4   4   6        348.87        442.29        49.78 o                         
  -3   4   6       1559.38       1453.21        49.78 o                         
  -2   4   6       5056.45       4752.84        75.94 o                         
  -1   4   6        370.50        377.56        45.63 o                         
   0   4   6       9697.79       9093.13        90.85 o                         
   1   4   6        345.49        340.92        41.43 o                         
   2   4   6       5041.58       4775.04        69.26 o                         
   3   4   6       1511.66       1390.36        64.42 o                         
   4   4   6        285.71        346.35        55.27 o                         
   5   4   6       1166.97       1237.76        79.40 o                         
   6   4   6       7097.51       7028.71       140.25 o                         
   7   4   6       1807.81       1831.38        77.69 o                         
   8   4   6       4017.59       4091.78       107.20 o                         
   9   4   6        534.48        531.27       121.35 o                         
  10   4   6        106.66        199.92       144.49 o                         
  11   4   6        737.81        621.22       445.92 o                         
 -11   5   6        181.06        180.88       449.21 o                         
 -10   5   6        255.64        332.57        81.95 o                         
  -9   5   6       2509.74       2414.71       122.55 o                         
  -8   5   6        119.17        170.49        68.50 o                         
  -7   5   6       8373.14       8732.63       137.02 o                         
  -6   5   6        785.62        752.45        48.07 o                         
  -5   5   6       5106.95       5062.54        94.12 o                         
  -4   5   6        356.70        401.81        48.13 o                         
  -3   5   6      12216.79      12073.76       125.15 o                         
  -2   5   6       6832.28       6946.58        82.99 o                         
  -1   5   6      11705.24      11352.66       169.70 o                         
   0   5   6       3198.84       3251.15        69.12 o                         
   1   5   6      11739.07      11499.92       106.02 o                         
   2   5   6       6772.36       6855.73        91.87 o                         
   3   5   6      12408.25      12280.48       134.33 o                         
   4   5   6        348.90        382.90        57.90 o                         
   5   5   6       5073.24       4873.71       110.53 o                         
   6   5   6        763.38        775.01        77.92 o                         
   7   5   6       8455.17       8791.18       179.56 o                         
   8   5   6        111.57        197.15        97.36 o                         
   9   5   6       2616.96       2639.12        85.44 o                         
  10   5   6        246.60        448.26       253.71 o                         
  11   5   6        164.66        172.51       357.17 o                         
 -11   6   6        437.58        800.11       447.81 o                         
 -10   6   6        945.40        975.29       172.06 o                         
  -9   6   6        138.13         84.40       114.06 o                         
  -8   6   6       3228.12       3351.85       118.21 o                         
  -7   6   6       1190.91       1152.98        92.24 o                         
  -6   6   6       6983.87       7136.57       125.75 o                         
  -5   6   6        343.88        381.90        41.39 o                         
  -4   6   6       2940.42       2833.92        70.30 o                         
  -3   6   6        144.63        159.48        57.96 o                         
  -2   6   6      17761.93      17523.34       236.17 o                         
  -1   6   6       1220.74       1332.84        61.55 o                         
   0   6   6      27695.04      26506.63       318.14 o                         
   1   6   6       1207.34       1279.56        61.22 o                         
   2   6   6      18035.83      18118.86       135.04 o                         
   3   6   6        140.13        156.12        48.12 o                         
   4   6   6       2769.43       2667.52        90.43 o                         
   5   6   6        382.37        378.45        72.67 o                         
   6   6   6       7158.80       7294.03       129.03 o                         
   7   6   6       1202.75       1199.20        92.15 o                         
   8   6   6       3239.04       3296.88       132.81 o                         
   9   6   6        133.34        209.49       124.37 o                         
  10   6   6        971.31        889.26       295.15 o                         
  11   6   6        449.03         -0.40       165.44 o                         
 -11   7   6        987.87       1096.42       523.31 o                         
 -10   7   6        794.29        680.09       160.76 o                         
  -9   7   6        390.41        328.51       121.33 o                         
  -8   7   6        890.66        926.09       119.06 o                         
  -7   7   6       7559.30       7674.90       142.89 o                         
  -6   7   6       1102.89       1106.56        89.19 o                         
  -5   7   6      13687.37      13881.14       162.17 o                         
  -4   7   6       1114.89       1089.68        57.78 o                         
  -3   7   6        520.05        465.14        63.42 o                         
  -2   7   6       3801.69       3734.17        79.85 o                         
  -1   7   6      29296.21      29702.07       204.39 o                         
   0   7   6        237.36        212.48        61.18 o                         
   1   7   6      29153.00      29639.08       297.36 o                         
   2   7   6       3946.60       3879.66        84.28 o                         
   3   7   6        471.94        470.92        57.39 o                         
   4   7   6       1074.31       1040.16        59.41 o                         
   5   7   6      13630.80      13700.44       239.94 o                         
   6   7   6       1083.58       1097.82        94.48 o                         
   7   7   6       7198.75       6515.61       439.80 o                         
   8   7   6        926.57        910.49       124.78 o                         
   9   7   6        365.46        306.66       139.98 o                         
  10   7   6        833.46        822.61       310.26 o                         
 -11   8   6        664.41        692.84       515.54 o                         
 -10   8   6        729.58        436.06       467.83 o                         
  -9   8   6        281.43        251.27       173.13 o                         
  -8   8   6       2877.34       2720.22       135.24 o                         
  -7   8   6        365.45        325.84        92.37 o                         
  -6   8   6      14056.36      14108.03       220.59 o                         
  -5   8   6        833.38        813.22        86.84 o                         
  -4   8   6       5012.94       4857.50        88.18 o                         
  -3   8   6       3450.88       3392.48        93.97 o                         
  -2   8   6      11987.17      11833.34       199.74 o                         
  -1   8   6       1159.93       1126.21        75.06 o                         
   0   8   6      18318.21      18033.31       165.41 o                         
   1   8   6       1096.84       1061.02        73.98 o                         
   2   8   6      11724.64      11888.33       169.70 o                         
   3   8   6       3449.73       3477.93        76.10 o                         
   4   8   6       5076.36       4928.85       120.14 o                         
   5   8   6        857.64        825.02        63.93 o                         
   6   8   6      14085.39      14067.08       213.82 o                         
   7   8   6        377.62        302.59       116.74 o                         
   8   8   6       2805.33       2663.23       171.15 o                         
   9   8   6        309.06        377.63       170.66 o                         
  10   8   6        704.06        668.25       332.59 o                         
  11   8   6        694.42       1235.17       603.19 o                         
 -10   9   6        115.21        174.30       461.76 o                         
  -9   9   6        426.61        520.83       185.36 o                         
  -8   9   6       1711.70       1717.09       191.89 o                         
  -7   9   6       5075.57       4931.28       145.35 o                         
  -6   9   6        923.00        928.39       100.40 o                         
  -5   9   6       6569.30       6464.21       139.49 o                         
  -4   9   6       3378.52       3234.81       134.56 o                         
  -3   9   6        948.40       1006.91        80.40 o                         
  -2   9   6        922.85        902.21        79.13 o                         
  -1   9   6      12470.07      12550.95       146.27 o                         
   0   9   6       1115.54       1051.29        78.49 o                         
   1   9   6      12337.26      12531.73       152.81 o                         
   2   9   6        961.42       1007.39        75.32 o                         
   3   9   6        887.10        910.77        61.60 o                         
   4   9   6       3320.65       3170.83        96.05 o                         
   5   9   6       6856.97       6777.14       116.09 o                         
   6   9   6        933.47        830.94        64.08 o                         
   7   9   6       5050.24       4968.00       195.88 o                         
   8   9   6       1708.80       1656.55       177.53 o                         
   9   9   6        381.76        429.24       183.87 o                         
  10   9   6        103.44         33.43       172.54 o                         
 -10  10   6        513.96        499.91       518.13 o                         
  -9  10   6       1788.48       1680.32       235.33 o                         
  -8  10   6       4593.25       4668.84       239.08 o                         
  -7  10   6       2192.41       1983.39       199.29 o                         
  -6  10   6       6871.82       6746.74       167.19 o                         
  -5  10   6       1255.54       1180.75       108.88 o                         
  -4  10   6       3288.18       3267.31       107.36 o                         
  -3  10   6       3087.02       2966.75       103.69 o                         
  -2  10   6       3667.66       3638.77       120.85 o                         
  -1  10   6       1305.09       1177.29        84.30 o                         
   0  10   6       7761.56       7779.84       134.42 o                         
   1  10   6       1292.06       1168.36        82.43 o                         
   2  10   6       3554.81       3673.17       102.12 o                         
   3  10   6       3013.97       2891.84        88.16 o                         
   4  10   6       3358.58       3453.54       108.39 o                         
   5  10   6       1152.34       1080.57        90.40 o                         
   6  10   6       6806.16       6491.90       317.97 o                         
   7  10   6       2229.91       1960.14       180.86 o                         
   8  10   6       4442.06       4391.83       224.77 o                         
   9  10   6       1767.17       1504.13       287.14 o                         
  10  10   6        503.59        409.37       567.04 o                         
  -9  11   6       1138.63       1043.69       258.54 o                         
  -8  11   6       1546.59       1567.93       240.00 o                         
  -7  11   6       3093.42       3354.33       237.65 o                         
  -6  11   6         15.51        -17.32       116.34 o                         
  -5  11   6       1013.60       1068.88       118.10 o                         
  -4  11   6        926.08        906.14        93.67 o                         
  -3  11   6        643.35        592.18        91.35 o                         
  -2  11   6       3911.03       4060.78       139.54 o                         
  -1  11   6       5480.16       5626.10       140.07 o                         
   0  11   6          2.13         20.53        81.12 o                         
   1  11   6       5679.19       5767.36       124.05 o                         
   2  11   6       3934.07       4003.74       112.58 o                         
   3  11   6        689.57        570.66        76.67 o                         
   4  11   6        930.30        924.20       107.11 o                         
   5  11   6       1034.89       1014.25       112.47 o                         
   6  11   6         21.73         42.55       107.47 o                         
   7  11   6       3144.11       3166.86       207.24 o                         
   8  11   6       1553.12       1440.43       211.69 o                         
   9  11   6       1197.12        415.43       352.89 o                         
  -9  12   6        120.10         32.67        98.32 o                         
  -8  12   6       3148.06       3255.42       287.83 o                         
  -7  12   6        398.78        325.09       229.48 o                         
  -6  12   6       3343.16       3334.04       252.05 o                         
  -5  12   6        409.93        499.13       140.71 o                         
  -4  12   6       2367.62       2561.50       188.52 o                         
  -3  12   6       3392.69       3506.52       146.64 o                         
  -2  12   6       5242.83       5097.31       307.94 o                         
  -1  12   6        898.32        898.91       110.37 o                         
   0  12   6       3821.24       3911.04       129.02 o                         
   1  12   6        891.12        858.83        95.45 o                         
   2  12   6       5448.21       5968.88       157.07 o                         
   3  12   6       3369.42       3385.24       128.82 o                         
   4  12   6       2277.76       2130.07       117.18 o                         
   5  12   6        393.61        460.51       131.77 o                         
   6  12   6       3362.48       3427.52       171.15 o                         
   7  12   6        416.22        322.14       230.73 o                         
   8  12   6       3296.23       3270.39       275.17 o                         
   9  12   6        119.29        -20.34       422.91 o                         
  -8  13   6        418.81        445.54       343.72 o                         
  -7  13   6       2421.32       2633.28       336.51 o                         
  -6  13   6         32.01         99.34       284.86 o                         
  -5  13   6       2495.16       2788.56       179.86 o                         
  -4  13   6       1805.56       1950.80       238.49 o                         
  -3  13   6        791.52        819.39       133.90 o                         
  -2  13   6        534.52        519.18       133.45 o                         
  -1  13   6       3291.80       3406.92       146.65 o                         
   0  13   6         36.93         74.31       117.68 o                         
   1  13   6       3205.21       3559.97       158.71 o                         
   2  13   6        564.34        623.31       116.58 o                         
   3  13   6        806.87        723.86       119.01 o                         
   4  13   6       1771.16       1860.31       148.91 o                         
   5  13   6       2474.87       2465.02       169.04 o                         
   6  13   6         25.43        100.94       232.14 o                         
   7  13   6       2445.61       2297.07       295.44 o                         
   8  13   6        420.49        557.54       281.14 o                         
  -7  14   6        511.40        657.80       352.39 o                         
  -6  14   6       2230.26       2389.38       351.17 o                         
  -5  14   6        417.96        567.82       302.69 o                         
  -4  14   6       1054.61        909.56       294.40 o                         
  -3  14   6        618.28        628.64       211.90 o                         
  -2  14   6        510.38        438.66       152.01 o                         
  -1  14   6        223.92        218.81       127.99 o                         
   0  14   6       1512.31       1466.86       158.84 o                         
   1  14   6        255.81        295.79       152.41 o                         
   2  14   6        498.49        444.43       131.13 o                         
   3  14   6        674.34        752.40       151.31 o                         
   4  14   6       1096.19       1107.09       156.54 o                         
   5  14   6        490.53        417.14       154.97 o                         
   6  14   6       2005.76       1892.54       271.79 o                         
   7  14   6        498.11        505.18       284.68 o                         
  -6  15   6        309.51        402.69       255.37 o                         
  -5  15   6        337.94        345.92       240.50 o                         
  -4  15   6       1461.40       1452.22       248.51 o                         
  -3  15   6       1083.18       1063.62       239.37 o                         
  -2  15   6        565.14        701.36       171.36 o                         
  -1  15   6        916.99       1074.37       181.64 o                         
   0  15   6         27.61         78.94       177.02 o                         
   1  15   6        891.38       1069.74       199.85 o                         
   2  15   6        564.55        628.20       174.99 o                         
   3  15   6        998.49        977.19       188.92 o                         
   4  15   6       1573.04       1662.27       202.75 o                         
   5  15   6        369.09        499.51       218.76 o                         
   6  15   6        290.63        477.74       304.41 o                         
  -5  16   6        265.09        289.32       266.74 o                         
  -4  16   6        396.28        463.92       264.84 o                         
  -3  16   6        660.57        532.87       256.75 o                         
  -2  16   6        642.80        924.82       264.57 o                         
  -1  16   6        252.18        301.40       197.40 o                         
   0  16   6        419.16        569.31       207.89 o                         
   1  16   6        258.12        291.50       192.96 o                         
   2  16   6        574.77        688.32       198.86 o                         
   3  16   6        710.07        655.12       209.60 o                         
   4  16   6        435.98        432.67       214.73 o                         
   5  16   6        278.94        414.86       314.36 o                         
  -3  17   6        375.50        271.03       252.58 o                         
  -2  17   6         13.81         81.80       268.65 o                         
  -1  17   6        321.25        464.21       269.84 o                         
   0  17   6          8.65         86.81       217.91 o                         
   1  17   6        313.80        394.41       199.40 o                         
   2  17   6          6.47        169.26       241.88 o                         
   3  17   6        417.60        497.03       258.14 o                         
   1   0   7        658.54        566.51        40.28 o                         
   2   0   7       1290.05       1399.87        43.50 o                         
   3   0   7      11654.03      11364.13       120.59 o                         
   4   0   7        821.75        755.97        44.75 o                         
   5   0   7      10803.95      10681.90       154.35 o                         
   6   0   7       8836.27       9066.38        87.21 o                         
   7   0   7        769.01        765.71        45.99 o                         
   8   0   7       1402.42       1385.40        60.02 o                         
   9   0   7       5984.96       5811.29       118.94 o                         
  10   0   7        100.52         84.09       122.55 o                         
  11   0   7       6490.06       6512.43       278.51 o                         
  12   0   7       1804.45       2161.38       493.63 o                         
 -12   1   7       2558.00       2505.30       491.64 o                         
 -11   1   7        679.40        716.88       263.45 o                         
 -10   1   7       7999.51       8210.58       192.82 o                         
  -9   1   7        178.54        170.00        79.00 o                         
  -8   1   7        493.74        569.72        62.81 o                         
  -7   1   7       5473.14       5566.32        75.36 o                         
  -6   1   7       5156.26       4983.11        71.76 o                         
  -5   1   7        258.96        250.35        36.65 o                         
  -4   1   7       8593.52       8392.18        89.47 o                         
  -3   1   7       5198.24       5469.53        66.89 o                         
  -2   1   7      14831.91      14930.76       181.12 o                         
  -1   1   7       2350.48       2240.38        48.53 o                         
   0   1   7      12375.68      12208.11       129.33 o                         
   1   1   7       2371.03       2360.30        51.33 o                         
   2   1   7      15506.92      15671.02       148.73 o                         
   3   1   7       5236.57       5353.99        71.68 o                         
   4   1   7       8113.84       7823.95        98.20 o                         
   5   1   7        275.12        286.91        45.63 o                         
   6   1   7       4980.89       4838.87        82.60 o                         
   7   1   7       5511.25       5527.05        88.55 o                         
   8   1   7        468.34        429.80        51.33 o                         
   9   1   7        180.71        187.33        84.40 o                         
  10   1   7       7915.88       8185.46       182.30 o                         
  11   1   7        666.71        704.32       235.01 o                         
  12   1   7       2525.22       3103.91       518.73 o                         
 -12   2   7        192.07        208.17       440.34 o                         
 -11   2   7       4171.88       4362.69       427.99 o                         
 -10   2   7        546.61        554.71       173.93 o                         
  -9   2   7       7368.67       7346.65       117.51 o                         
  -8   2   7       2031.22       2058.45        83.81 o                         
  -7   2   7       1833.07       1799.24       102.30 o                         
  -6   2   7         11.65          8.60        47.96 o                         
  -5   2   7       8140.78       8047.09        93.53 o                         
  -4   2   7       2476.72       2600.22        70.07 o                         
  -3   2   7       7514.19       6929.47        67.79 o                         
  -2   2   7       1339.58       1307.20        45.35 o                         
  -1   2   7       6186.43       6244.44        80.49 o                         
   0   2   7        802.35        775.64        41.39 o                         
   1   2   7       6559.31       6554.05        73.44 o                         
   2   2   7       1343.90       1356.74        44.94 o                         
   3   2   7       7422.22       6686.61        85.89 o                         
   4   2   7       2427.81       2381.22        64.43 o                         
   5   2   7       7734.94       7430.84       118.97 o                         
   6   2   7         13.48         47.64        50.19 o                         
   7   2   7       1805.42       1685.37        69.72 o                         
   8   2   7       2078.14       2051.16        73.58 o                         
   9   2   7       7726.12       7956.09       166.07 o                         
  10   2   7        530.47        587.88       147.18 o                         
  11   2   7       4122.99       4418.29       253.00 o                         
  12   2   7        195.86        505.88       534.87 o                         
 -11   3   7       1020.88        984.27       289.37 o                         
 -10   3   7       6010.00       5880.30       205.73 o                         
  -9   3   7       1278.72       1265.38       117.34 o                         
  -8   3   7       5583.62       5344.02       143.35 o                         
  -7   3   7       1710.87       1645.47       102.73 o                         
  -6   3   7       2184.07       2047.91        98.31 o                         
  -5   3   7       1024.08       1076.52        51.82 o                         
  -4   3   7      12909.54      12483.44       138.38 o                         
  -3   3   7       5632.08       5972.97        77.20 o                         
  -2   3   7      25885.40      25986.56       193.46 o                         
  -1   3   7       1198.98       1214.87        45.02 o                         
   0   3   7        337.04        355.09        39.63 o                         
   1   3   7       1159.91       1220.60        45.09 o                         
   2   3   7      26193.42      26724.15       152.41 o                         
   3   3   7       5514.11       5919.69        85.91 o                         
   4   3   7      12902.70      11805.93       360.47 o                         
   5   3   7       1018.23       1056.17        61.14 o                         
   6   3   7       2099.28       1967.02        77.65 o                         
   7   3   7       1649.95       1594.38        74.89 o                         
   8   3   7       5323.18       5316.46       151.74 o                         
   9   3   7       1223.96       1062.62       125.81 o                         
  10   3   7       5719.69       6011.79       205.79 o                         
  11   3   7       1019.27        897.38       252.70 o                         
 -11   4   7       2662.58       2772.79       301.39 o                         
 -10   4   7       1143.20       1125.98       130.71 o                         
  -9   4   7       4214.00       4115.76       142.18 o                         
  -8   4   7        294.93        321.95       130.06 o                         
  -7   4   7         36.96         61.90       100.94 o                         
  -6   4   7        668.17        713.08        87.26 o                         
  -5   4   7       5879.02       5994.68       114.79 o                         
  -4   4   7       1148.82       1084.52        51.95 o                         
  -3   4   7      11493.66      10725.36       103.63 o                         
  -2   4   7       2881.68       3101.74        80.21 o                         
  -1   4   7       8699.52       9014.47       127.97 o                         
   0   4   7       1091.72       1301.07        53.08 o                         
   1   4   7       9149.34       9715.10       169.95 o                         
   2   4   7       2837.30       3127.43        64.22 o                         
   3   4   7      11261.69      10428.24       166.77 o                         
   4   4   7       1159.01       1103.54        62.69 o                         
   5   4   7       5929.97       5810.96       316.85 o                         
   6   4   7        654.67        703.08        80.00 o                         
   7   4   7         36.20        114.52        76.09 o                         
   8   4   7        269.35        353.53        84.47 o                         
   9   4   7       4069.50       3877.79       244.70 o                         
  10   4   7       1139.08       1082.21       182.50 o                         
  11   4   7       2720.33       2979.31       469.92 o                         
 -11   5   7        140.74        277.79       437.65 o                         
 -10   5   7       5705.93       4841.04       276.16 o                         
  -9   5   7        223.38        205.06        85.37 o                         
  -8   5   7       2507.05       2481.49       123.23 o                         
  -7   5   7         90.99        165.63       108.15 o                         
  -6   5   7       2158.10       2183.16        68.91 o                         
  -5   5   7         66.44         60.20        55.76 o                         
  -4   5   7      18506.87      18697.86       194.96 o                         
  -3   5   7        475.42        472.89        52.39 o                         
  -2   5   7      17198.99      16896.80       177.10 o                         
  -1   5   7       1967.14       2084.69        66.44 o                         
   0   5   7         77.90        195.32        46.99 o                         
   1   5   7       1979.26       2112.44        59.91 o                         
   2   5   7      17407.75      17281.91       215.88 o                         
   3   5   7        478.71        466.37        41.23 o                         
   4   5   7      18598.60      18692.12       230.36 o                         
   5   5   7         59.44         55.02        65.75 o                         
   6   5   7       2293.87       2264.48        97.32 o                         
   7   5   7        100.23        110.07        82.40 o                         
   8   5   7       2345.04       2376.95       136.97 o                         
   9   5   7        200.65        216.41       109.46 o                         
  10   5   7       5641.56       5436.68       314.56 o                         
  11   5   7        145.63        107.67       387.06 o                         
 -11   6   7       1823.16       1568.74       550.01 o                         
 -10   6   7        515.94        416.91       133.84 o                         
  -9   6   7       2246.73       2320.94       140.28 o                         
  -8   6   7        132.45         57.59       109.98 o                         
  -7   6   7        929.48       1003.48        66.23 o                         
  -6   6   7         77.63         93.45        57.39 o                         
  -5   6   7       4093.56       3939.95        89.01 o                         
  -4   6   7       1304.63       1190.49        64.07 o                         
  -3   6   7      11021.15      10597.44       162.46 o                         
  -2   6   7        203.42        201.94        49.88 o                         
  -1   6   7       1722.10       1587.30        62.88 o                         
   0   6   7       2972.60       2926.94        75.64 o                         
   1   6   7       1772.31       1654.98        60.30 o                         
   2   6   7        204.24        227.87        46.82 o                         
   3   6   7      11384.92      11013.28       130.45 o                         
   4   6   7       1317.90       1311.62        75.23 o                         
   5   6   7       4011.54       3868.55       110.70 o                         
   6   6   7         91.95         96.80        80.29 o                         
   7   6   7        915.59        868.46        99.76 o                         
   8   6   7        157.37        127.14       108.41 o                         
   9   6   7       2138.72       2113.41       158.64 o                         
  10   6   7        508.19        466.15       307.55 o                         
 -11   7   7        246.12        285.66       521.32 o                         
 -10   7   7       1728.96       1578.48       178.66 o                         
  -9   7   7         47.22         53.17       130.49 o                         
  -8   7   7       1105.01       1160.70       126.54 o                         
  -7   7   7        693.95        548.80        99.62 o                         
  -6   7   7        722.31        643.67        90.29 o                         
  -5   7   7       1245.08       1164.14        64.19 o                         
  -4   7   7       8336.67       7739.07       125.30 o                         
  -3   7   7       1603.54       1631.83        61.17 o                         
  -2   7   7       6942.16       6785.22       103.14 o                         
  -1   7   7       1844.54       1931.00        74.20 o                         
   0   7   7        519.77        600.04        60.96 o                         
   1   7   7       1784.26       1909.28        69.91 o                         
   2   7   7       6943.51       6835.89        94.22 o                         
   3   7   7       1619.73       1635.27        66.65 o                         
   4   7   7       8264.81       7815.20       107.30 o                         
   5   7   7       1299.23       1221.85        91.70 o                         
   6   7   7        626.28        574.28        92.55 o                         
   7   7   7        770.39        715.87       115.89 o                         
   8   7   7       1102.22       1198.24       147.65 o                         
   9   7   7         38.59         27.95       145.39 o                         
  10   7   7       1717.44       1408.68       459.96 o                         
 -10   8   7        273.46        140.04       468.83 o                         
  -9   8   7       2371.53       2488.67       209.23 o                         
  -8   8   7       1483.25       1400.87       136.52 o                         
  -7   8   7        576.56        538.17       115.38 o                         
  -6   8   7        807.85        746.23        98.69 o                         
  -5   8   7       5860.68       5472.04       253.69 o                         
  -4   8   7         56.33        101.54        59.71 o                         
  -3   8   7      10541.42       9955.33       140.86 o                         
  -2   8   7       1533.95       1642.88        74.16 o                         
  -1   8   7       3486.54       3492.25        91.92 o                         
   0   8   7        985.89        865.87        77.28 o                         
   1   8   7       3523.01       3515.73        95.99 o                         
   2   8   7       1488.36       1599.76        76.91 o                         
   3   8   7      10743.96      10417.68       165.07 o                         
   4   8   7         47.15         61.57        49.45 o                         
   5   8   7       5747.52       5914.84       135.72 o                         
   6   8   7        732.08        672.69       101.57 o                         
   7   8   7        570.68        519.74       128.34 o                         
   8   8   7       1370.55       1210.31       162.06 o                         
   9   8   7       2300.72       2440.26       188.12 o                         
  10   8   7        281.24        149.11       503.19 o                         
 -10   9   7       2524.68       2289.76       529.99 o                         
  -9   9   7        291.43        381.32       197.77 o                         
  -8   9   7       1497.87       1579.51       199.78 o                         
  -7   9   7       2685.34       2706.80       144.79 o                         
  -6   9   7       1273.65       1237.33       112.60 o                         
  -5   9   7        446.26        469.18        98.34 o                         
  -4   9   7       6444.92       6400.46       111.02 o                         
  -3   9   7       1668.53       1735.25        92.44 o                         
  -2   9   7      10321.77      10504.24       137.12 o                         
  -1   9   7       2377.34       2375.80        96.43 o                         
   0   9   7       2698.01       2582.07        93.25 o                         
   1   9   7       2313.45       2148.85        93.36 o                         
   2   9   7      10468.34      10580.75       147.89 o                         
   3   9   7       1654.44       1723.12        71.56 o                         
   4   9   7       6335.81       6232.16       144.61 o                         
   5   9   7        391.57        400.26        68.07 o                         
   6   9   7       1200.92       1110.79       118.23 o                         
   7   9   7       2525.39       2625.64       180.74 o                         
   8   9   7       1570.83       1598.23       181.86 o                         
   9   9   7        265.37        363.84       188.95 o                         
  10   9   7       2572.07       3226.03       592.34 o                         
 -10  10   7         23.76        113.95       539.85 o                         
  -9  10   7       1917.44       2084.92       235.12 o                         
  -8  10   7        965.58        990.72       208.13 o                         
  -7  10   7         89.60         96.52       125.32 o                         
  -6  10   7       2844.63       2562.12       144.54 o                         
  -5  10   7       6150.29       6271.81       154.90 o                         
  -4  10   7        185.34        226.07        83.57 o                         
  -3  10   7       8021.26       8052.61       150.19 o                         
  -2  10   7       1310.98       1254.82        91.37 o                         
  -1  10   7       2180.96       2143.74        94.79 o                         
   0  10   7       3899.83       4136.83       114.07 o                         
   1  10   7       2094.41       2172.77       100.27 o                         
   2  10   7       1217.47       1268.48        87.17 o                         
   3  10   7       8050.05       7877.77       176.79 o                         
   4  10   7        173.10        202.12        79.42 o                         
   5  10   7       6240.78       6192.48       151.27 o                         
   6  10   7       2723.06       2281.59       242.40 o                         
   7  10   7         97.15         91.15       170.00 o                         
   8  10   7        911.25        851.10       192.35 o                         
   9  10   7       2106.50       2253.91       374.39 o                         
  10  10   7         19.09         36.87       423.74 o                         
  -9  11   7        194.51        254.28       261.00 o                         
  -8  11   7        449.91        380.78       228.02 o                         
  -7  11   7        784.14        855.60       217.48 o                         
  -6  11   7        572.57        606.45       137.35 o                         
  -5  11   7        461.71        479.35       134.65 o                         
  -4  11   7      10765.69      10754.84       171.37 o                         
  -3  11   7         83.05        104.14        86.96 o                         
  -2  11   7       5298.20       5517.27       170.35 o                         
  -1  11   7        759.13        710.35        92.49 o                         
   0  11   7        662.34        712.30        92.37 o                         
   1  11   7        719.50        726.92        90.15 o                         
   2  11   7       5386.78       5471.06       127.60 o                         
   3  11   7         77.19        146.14        92.38 o                         
   4  11   7      11161.70      11222.21       204.33 o                         
   5  11   7        427.32        494.13       105.69 o                         
   6  11   7        566.34        624.17       173.39 o                         
   7  11   7        739.47        903.94       192.17 o                         
   8  11   7        376.02        451.01       198.79 o                         
   9  11   7        221.28        323.21       374.57 o                         
  -9  12   7       1217.71       1305.83       341.94 o                         
  -8  12   7         44.51         58.69       254.17 o                         
  -7  12   7        250.09        325.65       229.20 o                         
  -6  12   7        406.41        339.32       146.23 o                         
  -5  12   7       2973.03       2906.84       174.51 o                         
  -4  12   7        608.64        565.25       106.25 o                         
  -3  12   7       5782.03       5889.78       158.76 o                         
  -2  12   7        327.67        312.28       120.58 o                         
  -1  12   7       3347.84       3472.54       138.35 o                         
   0  12   7        481.28        506.16       102.27 o                         
   1  12   7       3163.23       3005.28       254.56 o                         
   2  12   7        380.37        353.29       112.81 o                         
   3  12   7       5526.25       5530.60       184.01 o                         
   4  12   7        581.81        479.12       113.70 o                         
   5  12   7       3047.60       2841.80       140.57 o                         
   6  12   7        472.70        369.70       216.98 o                         
   7  12   7        244.84        420.41       235.59 o                         
   8  12   7         29.27        243.39       263.37 o                         
   9  12   7       1264.34       1828.80       422.37 o                         
  -8  13   7       1267.20       1337.62       360.31 o                         
  -7  13   7       1015.63        978.13       320.62 o                         
  -6  13   7       1658.12       1685.70       303.58 o                         
  -5  13   7       1059.19        764.26       230.90 o                         
  -4  13   7       3513.92       3943.87       267.84 o                         
  -3  13   7       1900.65       1870.74       148.68 o                         
  -2  13   7       4386.96       4480.37       174.38 o                         
  -1  13   7       2008.22       1846.46       269.22 o                         
   0  13   7       3503.77       3287.18       154.92 o                         
   1  13   7       2101.29       1924.76       196.17 o                         
   2  13   7       4200.77       4266.25       159.42 o                         
   3  13   7       1930.46       1946.21       140.31 o                         
   4  13   7       3655.31       3862.25       167.67 o                         
   5  13   7       1106.81       1001.19       145.05 o                         
   6  13   7       1727.49       1768.71       222.37 o                         
   7  13   7       1028.99       1048.39       276.52 o                         
   8  13   7       1230.98       1287.46       387.02 o                         
  -7  14   7         27.58          0.46       346.37 o                         
  -6  14   7        999.95        983.28       343.30 o                         
  -5  14   7       1860.00       1746.67       215.43 o                         
  -4  14   7        363.78        569.51       294.63 o                         
  -3  14   7       1823.87       1763.57       186.88 o                         
  -2  14   7        689.04        690.38       161.95 o                         
  -1  14   7       1272.52       1273.64       171.22 o                         
   0  14   7       1901.94       1845.27       191.11 o                         
   1  14   7       1184.95       1200.77       182.51 o                         
   2  14   7        728.60        714.36       159.08 o                         
   3  14   7       1738.34       1555.15       173.35 o                         
   4  14   7        352.19        367.86       165.13 o                         
   5  14   7       1768.12       1824.21       199.85 o                         
   6  14   7       1096.53       1064.39       286.34 o                         
   7  14   7         29.12        143.98       306.46 o                         
  -6  15   7        908.43        943.59       388.53 o                         
  -5  15   7        982.15        938.98       366.17 o                         
  -4  15   7       2669.89       2715.21       270.83 o                         
  -3  15   7         63.87        131.68       227.92 o                         
  -2  15   7        882.93        824.75       180.38 o                         
  -1  15   7       1258.65       1221.73       191.69 o                         
   0  15   7         82.44        177.21       183.33 o                         
   1  15   7       1286.71       1369.46       208.25 o                         
   2  15   7        897.10        934.36       184.40 o                         
   3  15   7         55.08         53.32       180.22 o                         
   4  15   7       2690.96       2649.44       208.23 o                         
   5  15   7        998.46       1120.26       297.53 o                         
   6  15   7        880.48        962.50       311.68 o                         
  -5  16   7       1772.07       1730.43       297.76 o                         
  -4  16   7        270.47        247.34       268.26 o                         
  -3  16   7       1257.32       1211.57       277.71 o                         
  -2  16   7         98.78        299.18       193.50 o                         
  -1  16   7        593.64        511.43       205.90 o                         
   0  16   7       1349.10       1394.57       220.83 o                         
   1  16   7        665.56        819.27       221.04 o                         
   2  16   7        123.62        335.06       199.93 o                         
   3  16   7       1361.69       1376.08       219.30 o                         
   4  16   7        281.22        211.46       218.54 o                         
   5  16   7       1678.47       1745.52       340.32 o                         
  -3  17   7        174.03        211.80       350.71 o                         
  -2  17   7        825.24        818.61       365.90 o                         
  -1  17   7        186.03        239.34       254.26 o                         
   0  17   7        779.28        650.07       269.35 o                         
   1  17   7        185.23        353.13       241.43 o                         
   2  17   7        766.11        791.35       255.23 o                         
   3  17   7        185.01        243.42       259.22 o                         
   0   0   8      22254.43      21986.35       353.91 o                         
   1   0   8        795.46        720.23        44.38 o                         
   2   0   8        280.03        141.40        37.90 o                         
   3   0   8       8747.86       8680.58        93.71 o                         
   4   0   8       1379.73       1497.58        53.02 o                         
   5   0   8        954.37       1050.44        47.31 o                         
   6   0   8       6020.90       6232.57        77.70 o                         
   7   0   8        223.27        231.76        47.17 o                         
   8   0   8       4478.63       4610.11        88.98 o                         
   9   0   8       8438.72       8395.16       139.21 o                         
  10   0   8        507.12        519.14       136.43 o                         
  11   0   8       1865.49       1813.84       245.99 o                         
  12   0   8       2083.51       2594.15       540.44 o                         
 -12   1   8        389.84        142.93       479.98 o                         
 -11   1   8        573.54        342.60       271.38 o                         
 -10   1   8        926.19        903.68       128.28 o                         
  -9   1   8       3202.83       3208.21       105.59 o                         
  -8   1   8          9.03         61.92        73.84 o                         
  -7   1   8      10753.81      10989.10       118.33 o                         
  -6   1   8       4453.22       4446.40        73.52 o                         
  -5   1   8       5906.70       5758.06        69.96 o                         
  -4   1   8       5506.36       5531.58       142.86 o                         
  -3   1   8       4441.68       4496.52        67.87 o                         
  -2   1   8       1338.83       1456.42        48.22 o                         
  -1   1   8      15178.70      14567.23       145.55 o                         
   0   1   8        229.04        276.78        42.02 o                         
   1   1   8      15144.75      14749.78       114.42 o                         
   2   1   8       1343.30       1435.48        49.13 o                         
   3   1   8       4201.74       4389.48        71.03 o                         
   4   1   8       5627.81       5885.10        80.73 o                         
   5   1   8       5846.45       5753.08        80.69 o                         
   6   1   8       4459.90       4442.79        80.70 o                         
   7   1   8      10408.85      10692.21       104.36 o                         
   8   1   8          9.75         31.64        56.57 o                         
   9   1   8       3089.88       3048.22       119.14 o                         
  10   1   8        906.47        920.15       159.40 o                         
  11   1   8        533.45        546.99       227.63 o                         
  12   1   8        377.62        401.00       532.77 o                         
 -12   2   8       2650.98       2812.98       504.59 o                         
 -11   2   8        786.07        790.65       403.69 o                         
 -10   2   8         88.65        200.76       182.17 o                         
  -9   2   8        484.73        491.40        86.13 o                         
  -8   2   8       3791.58       3884.58       112.94 o                         
  -7   2   8        440.31        422.56        66.25 o                         
  -6   2   8      16560.65      14963.42       394.44 o                         
  -5   2   8       1205.04       1216.96        59.02 o                         
  -4   2   8       9573.61       9181.36       107.52 o                         
  -3   2   8       3550.56       3460.33        60.83 o                         
  -2   2   8      25532.69      26142.25       144.97 o                         
  -1   2   8       3260.13       3461.63        59.90 o                         
   0   2   8      13438.28      12713.61       122.34 o                         
   1   2   8       3318.49       3505.90        63.38 o                         
   2   2   8      24428.38      24202.27       190.35 o                         
   3   2   8       3566.57       3530.75        73.54 o                         
   4   2   8       9880.99       9655.25       167.77 o                         
   5   2   8       1167.70       1207.25        58.83 o                         
   6   2   8      16194.21      15990.50       139.08 o                         
   7   2   8        425.91        380.34        60.05 o                         
   8   2   8       3572.99       3672.94       105.55 o                         
   9   2   8        469.67        484.64        95.60 o                         
  10   2   8        107.24        205.81       159.36 o                         
  11   2   8        800.85        737.41       284.62 o                         
  12   2   8       2492.48       2671.04       560.46 o                         
 -11   3   8       1275.70       1072.97       301.24 o                         
 -10   3   8        820.44        770.45       100.41 o                         
  -9   3   8       3567.15       3740.47       148.36 o                         
  -8   3   8       1332.86       1439.59       125.34 o                         
  -7   3   8       9843.34       9590.27       168.10 o                         
  -6   3   8         66.62         92.55        50.55 o                         
  -5   3   8       6679.56       6282.04        99.78 o                         
  -4   3   8       1372.29       1471.29        64.05 o                         
  -3   3   8       7700.46       7697.97        91.29 o                         
  -2   3   8        675.53        722.69        44.26 o                         
  -1   3   8      29712.11      30368.10       292.00 o                         
   0   3   8       1289.65       1149.93        48.25 o                         
   1   3   8      29284.40      29834.58       261.52 o                         
   2   3   8        653.27        725.08        46.40 o                         
   3   3   8       7592.26       7948.78       114.24 o                         
   4   3   8       1387.31       1399.71        64.17 o                         
   5   3   8       6668.62       6461.96       101.86 o                         
   6   3   8         63.05        110.04        57.40 o                         
   7   3   8       9436.08       9530.41       131.78 o                         
   8   3   8       1317.10       1360.15        93.12 o                         
   9   3   8       3669.15       3828.94       109.34 o                         
  10   3   8        786.94        884.31       189.05 o                         
 -11   4   8        494.08        555.45       290.02 o                         
 -10   4   8        849.41        934.11       140.55 o                         
  -9   4   8        680.18        736.15       157.57 o                         
  -8   4   8       7861.66       7758.99       208.75 o                         
  -7   4   8       2406.11       2134.81       146.59 o                         
  -6   4   8       8258.55       8232.96       153.23 o                         
  -5   4   8        700.32        706.87        46.10 o                         
  -4   4   8        402.95        435.63        50.59 o                         
  -3   4   8        737.50        710.26        53.30 o                         
  -2   4   8       6441.72       6290.64        92.52 o                         
  -1   4   8        175.23        154.03        47.43 o                         
   0   4   8      27052.80      27219.45       321.55 o                         
   1   4   8        192.38        221.66        42.98 o                         
   2   4   8       6123.19       5979.82        79.86 o                         
   3   4   8        722.82        677.54        38.25 o                         
   4   4   8        468.44        443.42        60.46 o                         
   5   4   8        678.86        716.14        74.66 o                         
   6   4   8       8342.71       8430.38       147.10 o                         
   7   4   8       2429.99       2342.83       109.47 o                         
   8   4   8       8060.93       8039.86       189.47 o                         
   9   4   8        672.04        779.20       102.96 o                         
  10   4   8        863.98        785.90       170.41 o                         
  11   4   8        467.43        550.90       383.47 o                         
 -11   5   8       1665.17       1441.15       528.59 o                         
 -10   5   8         63.46        104.08       128.95 o                         
  -9   5   8       1185.54       1033.85       130.61 o                         
  -8   5   8        236.37        216.78       144.86 o                         
  -7   5   8       9295.76       9343.90       134.64 o                         
  -6   5   8        579.57        647.04        64.34 o                         
  -5   5   8       3039.90       3071.99        82.73 o                         
  -4   5   8        156.45        167.44        56.17 o                         
  -3   5   8       4377.36       4543.27        81.53 o                         
  -2   5   8       5739.39       5874.09        93.82 o                         
  -1   5   8      15460.02      15310.33       228.78 o                         
   0   5   8         71.39         84.52        47.83 o                         
   1   5   8      15400.96      15351.64       236.50 o                         
   2   5   8       5811.06       5818.03        88.36 o                         
   3   5   8       4593.89       4643.96        73.03 o                         
   4   5   8        162.50        162.48        61.10 o                         
   5   5   8       2898.28       2897.33        91.47 o                         
   6   5   8        567.99        615.51        79.74 o                         
   7   5   8       9219.12       9411.12       319.70 o                         
   8   5   8        248.72        200.81       122.94 o                         
   9   5   8       1281.20       1333.14       151.66 o                         
  10   5   8         70.66         76.30       375.20 o                         
 -11   6   8        125.12        408.37       522.02 o                         
 -10   6   8        788.23        759.93       143.68 o                         
  -9   6   8         24.79         54.91       130.34 o                         
  -8   6   8       3776.28       3638.03       154.30 o                         
  -7   6   8        764.57        775.73        63.18 o                         
  -6   6   8       6816.05       6821.52       150.33 o                         
  -5   6   8       1037.14        975.20        68.51 o                         
  -4   6   8        125.03        130.70        63.42 o                         
  -3   6   8       1212.95       1243.71        54.54 o                         
  -2   6   8       1601.27       1387.60        72.68 o                         
  -1   6   8        151.49        141.65        60.32 o                         
   0   6   8       3128.15       3016.84        78.54 o                         
   1   6   8        141.39        128.96        53.26 o                         
   2   6   8       1691.76       1519.16        62.84 o                         
   3   6   8       1173.33       1217.98        59.39 o                         
   4   6   8        111.53        170.77        61.49 o                         
   5   6   8       1083.26       1013.58        86.01 o                         
   6   6   8       6997.42       7032.50       162.96 o                         
   7   6   8        767.51        839.15       135.62 o                         
   8   6   8       3913.03       3837.99       189.81 o                         
   9   6   8         26.82         35.33       158.68 o                         
  10   6   8        829.65        842.34       482.77 o                         
 -11   7   8        149.42        132.97       574.91 o                         
 -10   7   8        379.20        222.78       160.72 o                         
  -9   7   8       1245.22       1277.93       148.72 o                         
  -8   7   8        407.71        379.31       130.05 o                         
  -7   7   8       2647.51       2664.23       123.43 o                         
  -6   7   8        341.09        374.63        54.04 o                         
  -5   7   8       2020.52       2064.39        80.61 o                         
  -4   7   8       1653.31       1588.68        76.08 o                         
  -3   7   8       3817.28       3839.59        95.85 o                         
  -2   7   8        321.24        326.13        59.87 o                         
  -1   7   8       4310.14       4245.27        88.95 o                         
   0   7   8          7.41         16.10        56.42 o                         
   1   7   8       4426.84       4454.91        85.83 o                         
   2   7   8        301.53        267.80        52.66 o                         
   3   7   8       3726.90       3694.98        81.66 o                         
   4   7   8       1714.55       1619.34        42.13 o                         
   5   7   8       2100.74       2137.20       103.84 o                         
   6   7   8        329.26        393.70        95.45 o                         
   7   7   8       2534.10       2426.69       147.41 o                         
   8   7   8        428.95        305.70       175.28 o                         
   9   7   8       1239.69       1238.92       180.01 o                         
  10   7   8        370.76        428.89       481.18 o                         
 -10   8   8        281.00        231.28       525.70 o                         
  -9   8   8         81.34        107.13       195.16 o                         
  -8   8   8       3277.40       3268.02       168.52 o                         
  -7   8   8        560.75        504.42       125.19 o                         
  -6   8   8       3140.91       3232.70       128.01 o                         
  -5   8   8        575.83        577.14        67.71 o                         
  -4   8   8       1032.61        956.52        73.63 o                         
  -3   8   8         73.00         74.34        57.35 o                         
  -2   8   8       5674.79       5782.92       107.96 o                         
  -1   8   8         58.58         97.48        65.90 o                         
   0   8   8      22261.77      22831.20       321.79 o                         
   1   8   8         54.05         74.75        61.00 o                         
   2   8   8       5713.57       5796.63        98.74 o                         
   3   8   8         64.49        120.82        61.19 o                         
   4   8   8       1080.25        920.92        54.07 o                         
   5   8   8        513.57        492.79        96.20 o                         
   6   8   8       3102.19       3086.67       126.69 o                         
   7   8   8        548.45        487.34       146.38 o                         
   8   8   8       3387.36       3163.72       190.91 o                         
   9   8   8         78.08        138.01       173.21 o                         
  10   8   8        264.00        541.65       375.98 o                         
 -10   9   8        680.97        810.07       508.47 o                         
  -9   9   8       1775.25       1931.66       226.23 o                         
  -8   9   8        343.23        387.88       141.91 o                         
  -7   9   8       3483.21       3426.91       163.05 o                         
  -6   9   8        818.62        823.74       130.27 o                         
  -5   9   8       2515.09       2543.91        84.32 o                         
  -4   9   8       1398.63       1355.74        82.63 o                         
  -3   9   8        474.34        487.21        86.56 o                         
  -2   9   8        918.82        900.02        91.51 o                         
  -1   9   8       9558.12       9612.75       144.76 o                         
   0   9   8        812.61        876.58        76.48 o                         
   1   9   8       9439.95       9459.05       130.94 o                         
   2   9   8        959.32       1027.24        72.45 o                         
   3   9   8        434.98        426.56        63.98 o                         
   4   9   8       1260.66       1204.16        76.24 o                         
   5   9   8       2793.65       2518.77       100.57 o                         
   6   9   8        837.50        595.90       111.18 o                         
   7   9   8       3545.04       3529.77       194.57 o                         
   8   9   8        318.09        290.22       178.42 o                         
   9   9   8       1664.52       1376.06       283.47 o                         
  10   9   8        658.37        662.79       395.64 o                         
  -9  10   8       1225.04       1307.22       248.57 o                         
  -8  10   8       2617.61       2724.05       235.28 o                         
  -7  10   8        167.86        233.43       141.31 o                         
  -6  10   8       2691.21       2542.96       157.71 o                         
  -5  10   8       3484.70       3237.48       131.66 o                         
  -4  10   8        450.11        441.22        93.67 o                         
  -3  10   8       2637.90       2637.50       116.78 o                         
  -2  10   8       4084.00       3982.40       110.89 o                         
  -1  10   8       1403.81       1399.48        86.37 o                         
   0  10   8       9979.70      10019.93       142.69 o                         
   1  10   8       1429.63       1410.33        96.54 o                         
   2  10   8       4039.91       3873.77       118.19 o                         
   3  10   8       2501.97       2389.89        95.45 o                         
   4  10   8        383.61        383.70        82.50 o                         
   5  10   8       3312.52       3207.71        97.00 o                         
   6  10   8       2852.12       2517.81       303.72 o                         
   7  10   8        157.29        229.91       179.30 o                         
   8  10   8       2578.78       2363.70       306.65 o                         
   9  10   8       1147.43       1345.79       376.42 o                         
  -9  11   8        604.93        598.89       263.51 o                         
  -8  11   8        624.85        837.79       240.45 o                         
  -7  11   8       5396.75       5908.93       285.18 o                         
  -6  11   8         86.03        105.50       146.39 o                         
  -5  11   8       5285.90       5486.07       190.82 o                         
  -4  11   8       1837.30       1714.43       113.60 o                         
  -3  11   8       1609.46       1389.51       102.05 o                         
  -2  11   8       1427.92       1526.77       105.99 o                         
  -1  11   8       8902.42       9200.54       145.87 o                         
   0  11   8        196.20        202.33        93.08 o                         
   1  11   8       9076.44       9657.53       163.26 o                         
   2  11   8       1336.38       1097.00       116.90 o                         
   3  11   8       1643.55       1518.64       106.06 o                         
   4  11   8       1787.76       1690.67       104.25 o                         
   5  11   8       5333.39       5437.00       149.97 o                         
   6  11   8         95.72        146.66       158.83 o                         
   7  11   8       5460.19       5071.38       415.89 o                         
   8  11   8        593.96        548.46       250.49 o                         
   9  11   8        591.53        977.52       391.01 o                         
  -8  12   8       3176.61       3410.59       350.88 o                         
  -7  12   8         50.55         84.10       240.06 o                         
  -6  12   8       2501.57       2443.22       178.16 o                         
  -5  12   8         30.64         12.85       160.80 o                         
  -4  12   8       1856.53       1657.15       137.52 o                         
  -3  12   8        283.40        289.30       116.74 o                         
  -2  12   8       3633.73       3604.56       147.25 o                         
  -1  12   8         61.58        100.65       103.10 o                         
   0  12   8       3994.80       3651.27       310.68 o                         
   1  12   8         47.26         80.37       107.95 o                         
   2  12   8       3859.56       4050.86       146.80 o                         
   3  12   8        224.18        230.30       107.79 o                         
   4  12   8       1785.66       1721.06       136.24 o                         
   5  12   8         25.08         63.63       113.88 o                         
   6  12   8       2520.24       2422.57       215.64 o                         
   7  12   8         55.65        106.63       245.18 o                         
   8  12   8       3357.69       3209.03       304.32 o                         
  -8  13   8        277.65        359.41       349.20 o                         
  -7  13   8       3437.29       3453.78       381.57 o                         
  -6  13   8        148.24        246.80       298.46 o                         
  -5  13   8       1202.92       1317.04       203.58 o                         
  -4  13   8        209.25        272.59       145.19 o                         
  -3  13   8       1791.46       1625.56       162.80 o                         
  -2  13   8        102.18        150.93       128.24 o                         
  -1  13   8       5026.70       4676.19       647.79 o                         
   0  13   8        444.26        455.24       132.76 o                         
   1  13   8       5070.35       5100.23       179.61 o                         
   2  13   8        100.42        116.15       129.57 o                         
   3  13   8       1847.58       1795.18       138.14 o                         
   4  13   8        197.66        198.75       135.24 o                         
   5  13   8       1129.62       1001.77       142.38 o                         
   6  13   8        130.41        186.02       212.71 o                         
   7  13   8       3560.06       3531.67       276.82 o                         
   8  13   8        282.70        435.01       315.05 o                         
  -7  14   8          2.78        153.86       374.99 o                         
  -6  14   8       1319.39       1279.97       349.16 o                         
  -5  14   8        874.99        765.09       222.16 o                         
  -4  14   8        193.65        154.98       299.52 o                         
  -3  14   8        107.89        139.92       177.95 o                         
  -2  14   8       1366.22       1392.41       202.05 o                         
  -1  14   8        916.81        983.15       175.76 o                         
   0  14   8       1997.45       1858.26       194.44 o                         
   1  14   8        922.60       1001.06       188.32 o                         
   2  14   8       1375.32       1384.97       196.97 o                         
   3  14   8        131.32        223.05       160.21 o                         
   4  14   8        173.64        163.66       163.97 o                         
   5  14   8        932.97       1101.63       265.74 o                         
   6  14   8       1319.46       1643.35       284.55 o                         
   7  14   8          2.30        142.15       311.33 o                         
  -6  15   8         27.38        159.03       390.64 o                         
  -5  15   8        760.71        778.94       366.19 o                         
  -4  15   8        742.66        822.90       356.32 o                         
  -3  15   8        585.93        500.97       203.25 o                         
  -2  15   8        399.29        325.83       184.00 o                         
  -1  15   8       1258.75       1321.59       198.66 o                         
   0  15   8       1202.92       1192.49       203.38 o                         
   1  15   8       1241.12       1214.76       205.94 o                         
   2  15   8        364.40        308.59       183.65 o                         
   3  15   8        614.74        540.00       189.50 o                         
   4  15   8        795.63        818.60       193.71 o                         
   5  15   8        762.95        953.87       291.86 o                         
   6  15   8         27.56        193.91       310.72 o                         
  -4  16   8        812.21        869.59       293.17 o                         
  -3  16   8       1768.49       1541.30       290.79 o                         
  -2  16   8       1382.81       1508.62       215.09 o                         
  -1  16   8        299.23        450.12       213.75 o                         
   0  16   8        845.96        974.51       220.56 o                         
   1  16   8        287.43        363.62       228.62 o                         
   2  16   8       1330.62       1550.59       216.66 o                         
   3  16   8       1852.52       1883.95       228.83 o                         
   4  16   8        834.00        753.45       215.96 o                         
  -2  17   8        841.05        805.98       371.61 o                         
  -1  17   8       2404.10       2384.26       289.93 o                         
   0  17   8        209.03        349.47       274.85 o                         
   1  17   8       2302.81       2221.07       268.23 o                         
   2  17   8        865.90        822.89       265.93 o                         
   1   0   9        852.01        857.71        49.43 o                         
   2   0   9          0.95          8.47        40.24 o                         
   3   0   9       3042.90       2748.03        64.79 o                         
   4   0   9        316.17        391.51        46.52 o                         
   5   0   9        803.13        757.74        48.86 o                         
   6   0   9       2809.61       2749.91        61.11 o                         
   7   0   9         61.43        105.69        49.33 o                         
   8   0   9       1336.12       1275.75        63.68 o                         
   9   0   9        141.99        250.57        73.40 o                         
  10   0   9        685.91        792.27       127.62 o                         
  11   0   9       1638.92       1133.20       224.34 o                         
  12   0   9       2348.41       1975.52       534.67 o                         
 -11   1   9        685.72        556.18       429.79 o                         
 -10   1   9       4119.47       4334.82       254.01 o                         
  -9   1   9        350.49        334.41        93.75 o                         
  -8   1   9       1329.02       1236.00        73.84 o                         
  -7   1   9       1092.35       1182.55        49.70 o                         
  -6   1   9       3408.38       3308.18        61.88 o                         
  -5   1   9        550.02        552.68        44.79 o                         
  -4   1   9      12546.19      12157.80       103.66 o                         
  -3   1   9       4283.77       4464.24        77.92 o                         
  -2   1   9      13365.83      13474.62       115.97 o                         
  -1   1   9       4852.15       4739.76        66.51 o                         
   0   1   9        793.76        730.74        48.28 o                         
   1   1   9       4893.77       4901.45        73.69 o                         
   2   1   9      13680.85      13858.18       113.93 o                         
   3   1   9       4313.26       4464.77        67.33 o                         
   4   1   9      12371.83      12047.05       129.93 o                         
   5   1   9        546.74        553.24        52.54 o                         
   6   1   9       3185.87       3083.51        70.87 o                         
   7   1   9       1139.96       1230.80        59.94 o                         
   8   1   9       1194.79       1115.14        65.85 o                         
   9   1   9        373.11        387.67        94.25 o                         
  10   1   9       3704.07       3883.87       192.61 o                         
  11   1   9        662.42        709.27       255.96 o                         
 -11   2   9       2112.38       1800.16       339.95 o                         
 -10   2   9        234.97        313.18       105.36 o                         
  -9   2   9       2854.16       3031.12       116.45 o                         
  -8   2   9        549.57        493.36        45.88 o                         
  -7   2   9       2049.27       1745.17        60.53 o                         
  -6   2   9        977.79        981.79        64.45 o                         
  -5   2   9       8559.35       8503.11        99.12 o                         
  -4   2   9        568.19        597.76        44.01 o                         
  -3   2   9      22727.44      22002.58       217.35 o                         
  -2   2   9        530.50        552.16        42.86 o                         
  -1   2   9      12528.75      12982.01       113.33 o                         
   0   2   9       1974.10       2085.31        59.02 o                         
   1   2   9      13030.73      13413.68       114.18 o                         
   2   2   9        577.53        626.69        47.50 o                         
   3   2   9      22534.87      22054.30       170.35 o                         
   4   2   9        555.18        587.71        54.27 o                         
   5   2   9       8265.21       8050.98        95.81 o                         
   6   2   9       1015.32       1063.84        61.33 o                         
   7   2   9       2061.07       2067.98        73.26 o                         
   8   2   9        547.15        572.31        84.31 o                         
   9   2   9       2801.28       2822.07        95.09 o                         
  10   2   9        238.88        345.16       165.62 o                         
  11   2   9       1967.63       1874.19       309.32 o                         
 -11   3   9        402.35        544.27       317.66 o                         
 -10   3   9       5351.66       5413.63       144.91 o                         
  -9   3   9        356.02        342.43       159.88 o                         
  -8   3   9       3335.81       3309.31       156.25 o                         
  -7   3   9        893.19        948.42        90.44 o                         
  -6   3   9       1043.70       1038.21        65.64 o                         
  -5   3   9         73.91        119.56        53.07 o                         
  -4   3   9      15767.39      15311.82       141.06 o                         
  -3   3   9         41.31         38.07        39.46 o                         
  -2   3   9      14609.19      14333.95       146.66 o                         
  -1   3   9       1827.93       1910.29        56.71 o                         
   0   3   9       6652.50       6680.36        82.33 o                         
   1   3   9       1925.22       2126.79        61.60 o                         
   2   3   9      14874.00      14515.53       183.88 o                         
   3   3   9         36.04         47.92        37.92 o                         
   4   3   9      15558.31      14934.28       153.30 o                         
   5   3   9         58.64        129.76        57.43 o                         
   6   3   9        945.55        948.06        64.45 o                         
   7   3   9        856.22        915.11        75.62 o                         
   8   3   9       3489.91       3389.81       134.96 o                         
   9   3   9        371.06        382.89       105.76 o                         
  10   3   9       5318.76       5076.49       561.17 o                         
  11   3   9        395.83        496.42       502.10 o                         
 -11   4   9       4821.98       4972.74       354.67 o                         
 -10   4   9         91.82        105.55       137.69 o                         
  -9   4   9       6114.62       6180.05       219.18 o                         
  -8   4   9        427.80        395.78       151.07 o                         
  -7   4   9        999.27        825.11       142.29 o                         
  -6   4   9       2661.56       2640.83       106.23 o                         
  -5   4   9      10148.42      10161.74       115.84 o                         
  -4   4   9        349.31        341.53        54.11 o                         
  -3   4   9      34022.02      34139.33       279.79 o                         
  -2   4   9        322.60        340.95        56.61 o                         
  -1   4   9       3251.76       3164.18        66.12 o                         
   0   4   9       1277.08       1243.01        53.83 o                         
   1   4   9       3289.25       3125.40        65.89 o                         
   2   4   9        304.65        329.13        48.44 o                         
   3   4   9      33577.40      32016.49       545.92 o                         
   4   4   9        324.45        312.59        60.66 o                         
   5   4   9      10087.85      10104.80       225.25 o                         
   6   4   9       2627.93       2426.60        91.54 o                         
   7   4   9       1014.33        981.71       135.86 o                         
   8   4   9        439.60        529.40       124.20 o                         
   9   4   9       6407.21       6515.32       188.86 o                         
  10   4   9         80.43        112.15       340.14 o                         
 -11   5   9         28.73         65.14       519.43 o                         
 -10   5   9       7002.64       6954.94       257.69 o                         
  -9   5   9        172.60        151.06       183.26 o                         
  -8   5   9        301.36        332.79       160.30 o                         
  -7   5   9        225.70        323.53        82.09 o                         
  -6   5   9       3065.23       2814.00       113.18 o                         
  -5   5   9        212.30        319.34        61.15 o                         
  -4   5   9      10344.08      10502.88       117.18 o                         
  -3   5   9         44.45         46.25        53.38 o                         
  -2   5   9       4985.52       4824.08        92.60 o                         
  -1   5   9       3261.15       3215.46        76.59 o                         
   0   5   9       3490.01       3503.00        76.50 o                         
   1   5   9       3229.77       3179.73        72.98 o                         
   2   5   9       4618.37       4496.17        84.74 o                         
   3   5   9         47.64         94.75        44.59 o                         
   4   5   9      10142.57      10354.05       213.04 o                         
   5   5   9        207.95        221.07        67.96 o                         
   6   5   9       3036.95       2990.86       120.34 o                         
   7   5   9        211.64        253.44       107.46 o                         
   8   5   9        283.99        361.59       145.59 o                         
   9   5   9        167.97        146.05       154.59 o                         
 -11   6   9       4635.02       4627.83       630.68 o                         
 -10   6   9        345.03        375.57       155.89 o                         
  -9   6   9       3884.67       3917.11       175.86 o                         
  -8   6   9       1220.67       1261.86        80.50 o                         
  -7   6   9        873.86        853.49        74.76 o                         
  -6   6   9        237.23        225.30        80.25 o                         
  -5   6   9      14024.66      13994.42       160.38 o                         
  -4   6   9         18.36         25.19        39.57 o                         
  -3   6   9       4889.62       4732.86        94.40 o                         
  -2   6   9        322.30        314.91        61.63 o                         
  -1   6   9       2463.15       2380.86        77.90 o                         
   0   6   9        219.92        229.60        55.12 o                         
   1   6   9       2520.10       2522.25        72.81 o                         
   2   6   9        325.19        351.20        53.15 o                         
   3   6   9       4827.75       4631.06        89.71 o                         
   4   6   9         13.79         33.55        73.94 o                         
   5   6   9      13913.84      14047.14       149.48 o                         
   6   6   9        229.90        258.61       100.36 o                         
   7   6   9        846.32        676.13       140.42 o                         
   8   6   9       1218.03       1075.43       187.97 o                         
   9   6   9       3693.68       3344.91       304.68 o                         
 -10   7   9       2419.02       2717.66       538.75 o                         
  -9   7   9        101.76        131.89       149.56 o                         
  -8   7   9       1067.43        968.35       146.74 o                         
  -7   7   9       1353.56       1240.45        70.71 o                         
  -6   7   9       1728.31       1779.84        89.72 o                         
  -5   7   9       1023.83       1014.54        80.11 o                         
  -4   7   9       2712.69       2667.77        91.34 o                         
  -3   7   9        665.18        665.16        63.99 o                         
  -2   7   9        996.42        908.65        65.45 o                         
  -1   7   9       1673.90       1549.08        73.08 o                         
   0   7   9       2363.80       2201.44        80.24 o                         
   1   7   9       1724.65       1645.10        74.45 o                         
   2   7   9        842.87        770.94        61.62 o                         
   3   7   9        645.06        644.65        59.92 o                         
   4   7   9       2470.49       2446.71        91.34 o                         
   5   7   9       1022.06       1034.68        88.06 o                         
   6   7   9       1775.95       1879.23       115.57 o                         
   7   7   9       1287.80       1235.38       153.61 o                         
   8   7   9       1142.55        944.00       198.01 o                         
   9   7   9         95.77         71.81       227.69 o                         
 -10   8   9         67.23         42.93       542.24 o                         
  -9   8   9       2710.74       2441.40       183.49 o                         
  -8   8   9        115.50        124.20       146.69 o                         
  -7   8   9         34.17         57.64       133.27 o                         
  -6   8   9       1918.69       1796.95        83.77 o                         
  -5   8   9       3770.00       3663.27       100.59 o                         
  -4   8   9       2226.42       2094.56        91.91 o                         
  -3   8   9       4735.99       4796.57        99.14 o                         
  -2   8   9       3103.22       3111.28        92.82 o                         
  -1   8   9       1739.55       1575.37        82.63 o                         
   0   8   9       4769.72       4933.96       109.21 o                         
   1   8   9       1860.50       1775.45        76.72 o                         
   2   8   9       2991.10       2899.44        82.99 o                         
   3   8   9       4612.32       4505.11       100.75 o                         
   4   8   9       2250.81       1982.19        61.27 o                         
   5   8   9       3514.72       3541.82       118.00 o                         
   6   8   9       1806.68       1689.32       108.61 o                         
   7   8   9         40.57         53.90       148.00 o                         
   8   8   9         81.06        162.97       167.49 o                         
   9   8   9       2756.68       2784.20       268.40 o                         
  10   8   9         56.99        322.21       374.54 o                         
 -10   9   9       3086.91       2925.82       623.21 o                         
  -9   9   9       1103.01       1190.46       232.82 o                         
  -8   9   9       1893.10       1770.74       169.37 o                         
  -7   9   9       2405.49       2491.98       165.41 o                         
  -6   9   9       1164.43       1144.43       148.09 o                         
  -5   9   9       1640.62       1557.50        88.43 o                         
  -4   9   9      10370.72      10661.16       149.86 o                         
  -3   9   9        650.28        579.23        74.30 o                         
  -2   9   9       7733.89       7525.37       193.03 o                         
  -1   9   9       4494.25       4444.93       112.28 o                         
   0   9   9        774.69        734.08        81.57 o                         
   1   9   9       4448.61       4353.18       105.34 o                         
   2   9   9       7897.65       7995.31       120.61 o                         
   3   9   9        615.42        515.59        75.59 o                         
   4   9   9      10057.25      10221.78       167.90 o                         
   5   9   9       1644.60       1640.95       112.59 o                         
   6   9   9       1032.32       1072.22       122.89 o                         
   7   9   9       2400.55       2292.16       189.83 o                         
   8   9   9       2025.98       2155.54       253.95 o                         
   9   9   9       1130.84       1490.93       356.34 o                         
  10   9   9       3045.36       2975.86       449.76 o                         
  -9  10   9       3400.05       3334.66       277.39 o                         
  -8  10   9        570.49        746.11       226.58 o                         
  -7  10   9        469.63        422.84       158.24 o                         
  -6  10   9       1292.00       1361.98       155.10 o                         
  -5  10   9       3811.00       3462.90       227.07 o                         
  -4  10   9        291.08        276.07        98.88 o                         
  -3  10   9       9248.56       9560.43       171.94 o                         
  -2  10   9        225.59        300.65        83.32 o                         
  -1  10   9       7127.27       7220.96       137.43 o                         
   0  10   9        357.60        432.66        83.19 o                         
   1  10   9       6884.43       6983.50       129.90 o                         
   2  10   9        198.25        209.61        79.44 o                         
   3  10   9       9224.90       8541.20       532.32 o                         
   4  10   9        295.28        285.29        83.42 o                         
   5  10   9       4003.13       3661.48       151.97 o                         
   6  10   9       1248.29       1273.41       159.93 o                         
   7  10   9        454.51        341.24       160.65 o                         
   8  10   9        507.94        525.35       230.60 o                         
   9  10   9       3530.71       3817.08       425.55 o                         
  -9  11   9        581.98        231.43       216.46 o                         
  -8  11   9       1214.89       1221.89       253.84 o                         
  -7  11   9       1672.24       1827.00       182.30 o                         
  -6  11   9       1505.73       1504.12       175.50 o                         
  -5  11   9        807.92        830.68        99.23 o                         
  -4  11   9       9286.90       9596.17       177.16 o                         
  -3  11   9        533.91        595.30       114.88 o                         
  -2  11   9       7793.35       8010.51       178.05 o                         
  -1  11   9        200.95        216.73        89.15 o                         
   0  11   9       2883.71       2848.71       110.11 o                         
   1  11   9        225.12        233.83        90.01 o                         
   2  11   9       7581.34       7845.66       170.32 o                         
   3  11   9        539.39        580.30       119.11 o                         
   4  11   9       9596.33      10157.65       269.30 o                         
   5  11   9        805.21        764.45        97.65 o                         
   6  11   9       1529.26       1205.79       181.78 o                         
   7  11   9       1564.26       1503.83       210.07 o                         
   8  11   9       1298.66       1241.07       226.85 o                         
   9  11   9        561.66        622.47       409.05 o                         
  -8  12   9        551.71        450.71       317.04 o                         
  -7  12   9        318.31        402.79       301.09 o                         
  -6  12   9        772.82        734.36       172.97 o                         
  -5  12   9       2063.46       1888.40       110.86 o                         
  -4  12   9         52.72        101.69       127.64 o                         
  -3  12   9       3766.72       3900.08       153.71 o                         
  -2  12   9         99.12        128.04       119.73 o                         
  -1  12   9       1951.00       1759.39       124.37 o                         
   0  12   9        357.69        331.36       107.27 o                         
   1  12   9       1825.12       1659.44       138.63 o                         
   2  12   9        118.57        104.69       120.71 o                         
   3  12   9       3531.09       3515.21       143.45 o                         
   4  12   9         46.68         69.92       121.15 o                         
   5  12   9       2245.27       2073.10       176.38 o                         
   6  12   9        766.87        755.64       203.65 o                         
   7  12   9        314.91        308.01       219.42 o                         
   8  12   9        554.92        633.29       242.72 o                         
  -7  13   9       1462.50       1330.88       332.29 o                         
  -6  13   9       1761.27       1503.41       345.20 o                         
  -5  13   9        101.39        162.10       209.09 o                         
  -4  13   9       1529.13       1668.98       172.72 o                         
  -3  13   9        561.61        648.01       172.13 o                         
  -2  13   9        858.56        677.82       132.15 o                         
  -1  13   9         71.81         65.00       143.41 o                         
   0  13   9       2194.96       1975.63       186.28 o                         
   1  13   9         98.01        113.83       139.05 o                         
   2  13   9        855.08        911.02       162.03 o                         
   3  13   9        563.91        516.07       140.36 o                         
   4  13   9       1687.49       1884.86       150.90 o                         
   5  13   9        120.43        157.45       200.31 o                         
   6  13   9       1832.44       1808.88       234.58 o                         
   7  13   9       1563.56       1394.85       260.45 o                         
  -7  14   9         19.48        271.59       375.12 o                         
  -6  14   9        840.26        771.07       359.33 o                         
  -5  14   9        508.59        519.46       230.31 o                         
  -4  14   9         45.31         87.97       170.79 o                         
  -3  14   9        344.95        347.14       186.23 o                         
  -2  14   9        684.85        748.92       200.60 o                         
  -1  14   9        135.41        146.59       199.02 o                         
   0  14   9        230.76        212.21       178.68 o                         
   1  14   9        112.13         97.92       179.85 o                         
   2  14   9        692.06        578.40       194.43 o                         
   3  14   9        366.27        422.84       170.32 o                         
   4  14   9         41.58         94.65       168.66 o                         
   5  14   9        568.93        656.76       254.16 o                         
   6  14   9        874.72       1029.60       293.39 o                         
   7  14   9         17.76        264.08       314.36 o                         
  -5  15   9        114.37        196.89       391.39 o                         
  -4  15   9       2268.07       2577.34       390.97 o                         
  -3  15   9        156.31        270.22       211.36 o                         
  -2  15   9       1880.80       1963.40       238.97 o                         
  -1  15   9        114.75        123.64       192.20 o                         
   0  15   9         59.74        185.13       199.56 o                         
   1  15   9        139.18        160.69       204.97 o                         
   2  15   9       1890.85       1917.86       229.09 o                         
   3  15   9        166.83        271.08       190.73 o                         
   4  15   9       2235.38       2232.09       213.28 o                         
   5  15   9        124.75        183.54       292.40 o                         
  -4  16   9         80.77        236.92       404.52 o                         
  -3  16   9       4578.23       5113.01       341.30 o                         
  -2  16   9        614.49        706.29       213.82 o                         
  -1  16   9       1186.47       1462.98       231.93 o                         
   0  16   9       1143.29       1124.64       236.81 o                         
   1  16   9       1247.85       1318.48       242.42 o                         
   2  16   9        646.34        824.33       216.94 o                         
   3  16   9       4511.43       4801.63       254.67 o                         
   4  16   9         78.94        126.47       309.37 o                         
  -2  17   9       1949.09       2156.46       401.71 o                         
  -1  17   9        138.36        268.30       270.05 o                         
   0  17   9        847.42        926.58       292.30 o                         
   1  17   9        127.03        329.48       296.79 o                         
   2  17   9       1968.94       2028.66       280.57 o                         
   0   0  10       9515.92       9181.17       205.79 o                         
   1   0  10          1.43          9.48        46.49 o                         
   2   0  10        616.58        428.58        46.41 o                         
   3   0  10       1291.02       1271.81        51.96 o                         
   4   0  10        186.52        159.07        49.33 o                         
   5   0  10       4463.93       4610.22        79.22 o                         
   6   0  10       4613.83       4504.72        78.27 o                         
   7   0  10         54.55        106.04        53.91 o                         
   8   0  10        360.97        389.00        60.54 o                         
   9   0  10       2639.29       2704.97        90.29 o                         
  10   0  10        520.68        584.59       106.76 o                         
  11   0  10        243.08        317.40       318.90 o                         
 -11   1  10         90.37         55.48       457.77 o                         
 -10   1  10       1119.02       1020.11        77.39 o                         
  -9   1  10       1285.35       1205.12        76.18 o                         
  -8   1  10       1257.13       1401.29        72.21 o                         
  -7   1  10       9357.87       9447.93       140.62 o                         
  -6   1  10        644.20        590.67        51.68 o                         
  -5   1  10       7372.32       7147.68        88.89 o                         
  -4   1  10       2441.34       2527.35        64.26 o                         
  -3   1  10       3976.50       3987.09        73.90 o                         
  -2   1  10       1337.90       1285.11        52.97 o                         
  -1   1  10      11499.60      11063.01       166.59 o                         
   0   1  10         64.33         63.13        47.52 o                         
   1   1  10      11607.41      11509.07       111.34 o                         
   2   1  10       1301.69       1305.38        55.55 o                         
   3   1  10       3914.35       3879.52        72.21 o                         
   4   1  10       2474.69       2497.90        67.47 o                         
   5   1  10       7694.54       7726.26        98.52 o                         
   6   1  10        620.06        511.85        54.45 o                         
   7   1  10       9422.55       9318.99       104.01 o                         
   8   1  10       1259.00       1200.81        75.52 o                         
   9   1  10       1208.57       1193.82        81.70 o                         
  10   1  10       1168.42       1226.99       143.84 o                         
  11   1  10         92.04        264.38       279.52 o                         
 -11   2  10        198.52        196.88       329.50 o                         
 -10   2  10        244.63        365.35       119.69 o                         
  -9   2  10        686.54        748.80       120.50 o                         
  -8   2  10       5737.73       5560.66       121.69 o                         
  -7   2  10        115.35        162.94        62.02 o                         
  -6   2  10      11639.47      11573.43       137.03 o                         
  -5   2  10       1050.08       1005.77        49.55 o                         
  -4   2  10       3541.70       3366.23        68.09 o                         
  -3   2  10       5474.96       5426.02        82.45 o                         
  -2   2  10       5137.21       4995.35        72.03 o                         
  -1   2  10       1818.05       1775.82        55.26 o                         
   0   2  10      47698.70      48586.49       377.36 o                         
   1   2  10       1848.26       1743.53        60.44 o                         
   2   2  10       5136.11       5034.32        79.67 o                         
   3   2  10       5446.23       5449.97        84.22 o                         
   4   2  10       3624.97       3425.25        80.05 o                         
   5   2  10       1038.76        962.61        62.12 o                         
   6   2  10      11465.57      11155.04       128.94 o                         
   7   2  10        117.54        170.83        62.23 o                         
   8   2  10       5561.77       5606.04       102.51 o                         
   9   2  10        681.09        732.67        89.06 o                         
  10   2  10        248.11        286.01       143.77 o                         
  11   2  10        187.05        177.02       248.12 o                         
 -11   3  10        915.97       1119.79       334.28 o                         
 -10   3  10        468.16        504.73       122.89 o                         
  -9   3  10       2129.12       2224.80       191.26 o                         
  -8   3  10        224.27        309.46       124.52 o                         
  -7   3  10       9162.99       8543.30       291.49 o                         
  -6   3  10       1228.53       1237.91        70.88 o                         
  -5   3  10      12305.20      11908.50       150.88 o                         
  -4   3  10        149.31        181.67        62.50 o                         
  -3   3  10        365.18        379.30        46.86 o                         
  -2   3  10        647.85        575.82        47.05 o                         
  -1   3  10      27474.96      27179.72       297.70 o                         
   0   3  10         84.05        124.22        46.23 o                         
   1   3  10      26895.47      26175.93       316.44 o                         
   2   3  10        610.30        524.96        51.79 o                         
   3   3  10        367.24        379.88        46.66 o                         
   4   3  10        137.49        143.53        60.97 o                         
   5   3  10      12254.63      11605.68       177.31 o                         
   6   3  10       1232.64       1337.72        73.17 o                         
   7   3  10       9074.35       8558.70       279.42 o                         
   8   3  10        218.84        308.87        95.30 o                         
   9   3  10       1978.81       1885.80       122.16 o                         
  10   3  10        469.46        399.42       181.77 o                         
  11   3  10        889.86        930.39       261.73 o                         
 -11   4  10         65.63        275.51       321.01 o                         
 -10   4  10        271.24        420.38       207.15 o                         
  -9   4  10        406.33        613.75       180.47 o                         
  -8   4  10       6863.86       6805.35       231.20 o                         
  -7   4  10       1129.90        994.17       159.60 o                         
  -6   4  10      23320.48      23409.13       251.79 o                         
  -5   4  10         55.31         88.79        57.76 o                         
  -4   4  10       3166.76       3225.02        80.80 o                         
  -3   4  10       3933.53       3777.95        83.57 o                         
  -2   4  10      10226.91       9828.85       100.98 o                         
  -1   4  10        142.51        184.93        48.86 o                         
   0   4  10      21390.92      20534.32       192.27 o                         
   1   4  10        150.72        170.74        51.43 o                         
   2   4  10      10530.49      10293.46       108.93 o                         
   3   4  10       3871.71       3854.55        73.05 o                         
   4   4  10       3077.88       3051.85        87.29 o                         
   5   4  10         59.34        116.38        60.54 o                         
   6   4  10      23472.75      23268.25       428.57 o                         
   7   4  10       1128.19       1058.50       120.41 o                         
   8   4  10       7010.11       6908.95       203.28 o                         
   9   4  10        433.52        402.78       127.61 o                         
  10   4  10        292.21        315.44       344.92 o                         
  11   4  10         66.96        205.31       275.70 o                         
 -11   5  10        362.35        418.03       558.57 o                         
 -10   5  10        399.30        411.61       215.85 o                         
  -9   5  10        424.32        404.82       201.62 o                         
  -8   5  10       1483.13       1490.97       190.49 o                         
  -7   5  10       3832.45       3516.89       116.17 o                         
  -6   5  10       4929.43       4744.25       137.94 o                         
  -5   5  10       2963.73       2749.20        65.55 o                         
  -4   5  10       1615.68       1612.04        71.50 o                         
  -3   5  10       1446.60       1418.09        68.65 o                         
  -2   5  10        759.95        790.81        65.62 o                         
  -1   5  10       7034.60       6700.17       100.67 o                         
   0   5  10         34.89         39.45        53.12 o                         
   1   5  10       7301.73       7048.84        98.69 o                         
   2   5  10        761.84        782.08        61.60 o                         
   3   5  10       1499.87       1505.61        61.55 o                         
   4   5  10       1591.78       1593.13        83.00 o                         
   5   5  10       3119.60       3072.52        91.92 o                         
   6   5  10       4970.16       4772.40       130.82 o                         
   7   5  10       4188.86       4165.40       152.25 o                         
   8   5  10       1475.41       1226.14       139.18 o                         
   9   5  10        506.86        619.97       160.66 o                         
  11   5  10        335.73        331.28       353.39 o                         
 -11   6  10        277.25        210.36       579.99 o                         
 -10   6  10       1204.55       1169.78       191.27 o                         
  -9   6  10        409.49        301.13       208.64 o                         
  -8   6  10       6031.59       6238.80       131.02 o                         
  -7   6  10       2810.59       2620.64       109.38 o                         
  -6   6  10       4001.84       3852.53       122.24 o                         
  -5   6  10        128.73        131.90        84.03 o                         
  -4   6  10        375.95        383.18        68.10 o                         
  -3   6  10       1822.43       1800.35        74.57 o                         
  -2   6  10       4460.44       4467.49        97.64 o                         
  -1   6  10        315.00        339.62        64.32 o                         
   0   6  10       7223.06       7318.68       106.26 o                         
   1   6  10        336.74        342.68        58.42 o                         
   2   6  10       4372.21       4334.93        92.98 o                         
   3   6  10       1785.33       1712.67        68.37 o                         
   4   6  10        395.76        360.60        81.20 o                         
   5   6  10        138.20        144.16        93.64 o                         
   6   6  10       3931.64       3629.06       134.53 o                         
   7   6  10       2804.40       2498.29       168.29 o                         
   8   6  10       5961.38       5822.38       212.34 o                         
   9   6  10        410.68        362.57       174.92 o                         
  11   6  10        289.24        378.19       379.68 o                         
 -10   7  10         21.10        172.41       558.57 o                         
  -9   7  10       3157.89       2999.85       190.16 o                         
  -8   7  10         65.02         94.95        94.89 o                         
  -7   7  10       2209.83       2180.62       113.60 o                         
  -6   7  10        171.15        189.99        87.22 o                         
  -5   7  10        112.78        172.12        82.57 o                         
  -4   7  10        545.92        527.92        56.35 o                         
  -3   7  10        600.17        616.75        64.64 o                         
  -2   7  10       2409.90       2286.54        92.16 o                         
  -1   7  10        239.10        179.25        70.90 o                         
   0   7  10         80.83         75.37        64.07 o                         
   1   7  10        120.18         66.71        61.87 o                         
   2   7  10       2415.16       2397.67        80.09 o                         
   3   7  10        587.64        584.47        65.86 o                         
   4   7  10        598.50        584.15        84.62 o                         
   5   7  10         72.65        110.86        97.62 o                         
   6   7  10        167.74        146.37       110.82 o                         
   7   7  10       2081.91       2002.71       158.47 o                         
   8   7  10         55.45         90.59       147.65 o                         
   9   7  10       3161.62       3264.48       231.25 o                         
  10   7  10         24.12        117.23       333.67 o                         
 -10   8  10        985.73        794.83       542.93 o                         
  -9   8  10        168.83        208.37       174.64 o                         
  -8   8  10       3366.29       3417.19       188.68 o                         
  -7   8  10         85.47        116.81        58.71 o                         
  -6   8  10       1955.07       1771.09        96.38 o                         
  -5   8  10        826.66        926.09        90.91 o                         
  -4   8  10        368.55        392.27        81.44 o                         
  -3   8  10        289.57        288.66        68.99 o                         
  -2   8  10       3048.29       2995.64        95.57 o                         
  -1   8  10        240.14        218.19        69.65 o                         
   0   8  10        559.44        470.91        73.64 o                         
   1   8  10        245.61        289.20        66.13 o                         
   2   8  10       2775.02       2695.34        84.39 o                         
   3   8  10        268.03        269.84        66.94 o                         
   4   8  10        416.48        372.89        47.27 o                         
   5   8  10        765.50        716.52       100.43 o                         
   6   8  10       1855.15       1699.11       145.79 o                         
   7   8  10         87.95        151.40       140.77 o                         
   8   8  10       3330.90       3199.70       195.91 o                         
   9   8  10        149.15        153.45       180.86 o                         
  10   8  10       1001.07        961.56       284.02 o                         
 -10   9  10       1654.03       2189.26       601.20 o                         
  -9   9  10       2146.08       2345.78       257.67 o                         
  -8   9  10        418.40        352.16       167.24 o                         
  -7   9  10       4857.75       4974.44       197.61 o                         
  -6   9  10       1280.35       1290.44        93.29 o                         
  -5   9  10       3010.20       3080.25       111.41 o                         
  -4   9  10       3711.20       3942.55       119.04 o                         
  -3   9  10       2767.37       2760.60        96.65 o                         
  -2   9  10        414.12        397.86        79.83 o                         
  -1   9  10       1340.42       1203.57        88.53 o                         
   0   9  10          0.52         45.30        80.65 o                         
   1   9  10       1273.17       1197.06        89.72 o                         
   2   9  10        353.39        371.55        71.63 o                         
   3   9  10       2731.15       2610.76        98.85 o                         
   4   9  10       3593.98       3232.91       225.60 o                         
   5   9  10       2997.27       3041.18       127.25 o                         
   6   9  10       1282.01       1143.05       135.82 o                         
   7   9  10       4739.50       4423.22       277.32 o                         
   8   9  10        395.93        366.98       183.56 o                         
   9   9  10       2088.47       2548.62       281.29 o                         
  10   9  10       1561.97       1681.10       323.35 o                         
  -9  10  10        260.42        332.15       266.66 o                         
  -8  10  10       2857.69       3060.96       264.78 o                         
  -7  10  10        253.99        288.85       168.09 o                         
  -6  10  10       2927.28       3152.12       183.17 o                         
  -5  10  10        530.97        596.04       107.45 o                         
  -4  10  10       2508.38       2525.09       117.48 o                         
  -3  10  10        159.10        181.22       102.85 o                         
  -2  10  10       5417.34       5415.81       129.54 o                         
  -1  10  10        520.11        464.41        91.42 o                         
   0  10  10       5574.51       5528.92       131.45 o                         
   1  10  10        514.98        535.26        87.38 o                         
   2  10  10       5392.62       5356.52       130.71 o                         
   3  10  10        146.04        193.85       102.57 o                         
   4  10  10       2508.45       2357.61       100.08 o                         
   5  10  10        488.50        563.85       130.27 o                         
   6  10  10       2972.20       2876.17       176.92 o                         
   7  10  10        253.98        297.70       184.78 o                         
   8  10  10       2808.54       2999.09       234.03 o                         
   9  10  10        253.44        423.33       289.98 o                         
  -9  11  10       1642.03       2140.66       635.86 o                         
  -8  11  10         89.21         92.45       258.37 o                         
  -7  11  10       5926.63       6135.65       229.88 o                         
  -6  11  10       1000.56        917.64       177.47 o                         
  -5  11  10       3606.95       3632.56       136.22 o                         
  -4  11  10        920.43        806.97       136.97 o                         
  -3  11  10        215.67        219.78       114.24 o                         
  -2  11  10        285.50        301.09       115.81 o                         
  -1  11  10      10133.76      10366.77       178.23 o                         
   0  11  10          1.91         44.04        93.22 o                         
   1  11  10      10316.78       8920.68      1066.61 o                         
   2  11  10        332.99        369.28       123.53 o                         
   3  11  10        250.91        239.98       121.08 o                         
   4  11  10        962.66        913.07       105.98 o                         
   5  11  10       3676.54       3836.33       190.08 o                         
   6  11  10        986.60       1031.40       195.46 o                         
   7  11  10       6031.42       6233.25       275.05 o                         
   8  11  10         87.56         89.87       229.77 o                         
   9  11  10       1620.52       1818.73       338.96 o                         
  -8  12  10       1885.02       2279.14       367.16 o                         
  -7  12  10        363.60        307.39       303.30 o                         
  -6  12  10       3370.66       3555.65       239.32 o                         
  -5  12  10        487.47        335.47       110.85 o                         
  -4  12  10        168.30        167.86       139.97 o                         
  -3  12  10        549.12        357.70       124.12 o                         
  -2  12  10       2357.28       2302.37       146.51 o                         
  -1  12  10        628.03        577.83       117.98 o                         
   0  12  10       6089.55       5946.62       198.18 o                         
   1  12  10        611.32        494.11       130.49 o                         
   2  12  10       2507.56       2356.28       144.38 o                         
   3  12  10        595.76        486.60       142.08 o                         
   4  12  10        144.24        176.80       123.65 o                         
   5  12  10        506.45        484.01       165.18 o                         
   6  12  10       3428.57       3140.46       236.85 o                         
   7  12  10        355.86        374.98       228.16 o                         
   8  12  10       2017.73       2362.66       328.78 o                         
  -7  13  10       2075.95       2032.65       371.60 o                         
  -6  13  10        195.62        183.14       219.58 o                         
  -5  13  10        809.11        786.26       226.84 o                         
  -4  13  10        165.01        116.24       164.56 o                         
  -3  13  10       1066.17        851.52       180.07 o                         
  -2  13  10         32.61         58.48       145.91 o                         
  -1  13  10       4131.55       4419.28       243.38 o                         
   0  13  10         18.67         31.24       144.89 o                         
   1  13  10       4343.61       4051.10       207.53 o                         
   2  13  10         26.50         56.22       153.57 o                         
   3  13  10       1098.54        926.20       143.47 o                         
   4  13  10        204.82        226.48       134.30 o                         
   5  13  10        714.80        495.38       192.37 o                         
   6  13  10        214.39        145.32       191.50 o                         
   7  13  10       2163.76       2347.50       316.58 o                         
  -6  14  10       1298.78       1428.86       390.68 o                         
  -5  14  10       1619.37       1561.93       261.85 o                         
  -4  14  10        551.52        541.66       185.70 o                         
  -3  14  10         98.43        105.44       189.84 o                         
  -2  14  10        594.09        605.85       208.07 o                         
  -1  14  10         52.76         88.62       203.87 o                         
   0  14  10        495.20        662.48       211.62 o                         
   1  14  10         53.82         50.92       189.38 o                         
   2  14  10        625.65        635.92       193.58 o                         
   3  14  10         80.54        185.34       166.23 o                         
   4  14  10        527.18        589.38       168.38 o                         
   5  14  10       1621.97       1884.90       281.21 o                         
   6  14  10       1266.42       1449.61       305.35 o                         
  -5  15  10        436.02        361.78       395.83 o                         
  -4  15  10        270.72        251.04       376.17 o                         
  -3  15  10        245.02        349.80       222.04 o                         
  -2  15  10        460.17        400.61       229.31 o                         
  -1  15  10       2196.63       2132.04       222.15 o                         
   0  15  10          3.07         96.73       198.56 o                         
   1  15  10       2258.80       2253.28       235.02 o                         
   2  15  10        522.24        553.32       219.21 o                         
   3  15  10        230.19        427.82       192.22 o                         
   4  15  10        300.05        375.09       234.93 o                         
   5  15  10        496.74        630.08       297.10 o                         
  -4  16  10        982.52       1031.58       625.40 o                         
  -3  16  10       2653.37       2520.80       385.77 o                         
  -2  16  10       2007.59       2083.23       241.08 o                         
  -1  16  10        196.49        279.57       224.12 o                         
   0  16  10       5961.41       6960.62       297.30 o                         
   1  16  10        197.73        268.49       229.46 o                         
   2  16  10       1989.14       1727.83       211.93 o                         
   3  16  10       2654.19       2635.55       271.57 o                         
   4  16  10        982.52       1162.51       331.57 o                         
   0  17  10          3.43        160.39       287.81 o                         
   1   0  11       9188.37       9665.85       106.06 o                         
   2   0  11        787.48        725.68        53.98 o                         
   3   0  11      10366.12      10337.95       144.54 o                         
   4   0  11        530.26        547.65        56.25 o                         
   5   0  11       2986.46       2852.02        73.87 o                         
   6   0  11        320.88        322.78        56.85 o                         
   7   0  11          0.38         29.30        58.73 o                         
   8   0  11        842.88        874.54        68.44 o                         
   9   0  11       1715.45       1774.52        81.24 o                         
  10   0  11         47.07         85.02       125.00 o                         
  11   0  11        181.18        156.38       535.46 o                         
 -11   1  11         10.80         95.95       357.79 o                         
 -10   1  11       2041.17       2040.38       107.76 o                         
  -9   1  11        271.77        332.90        89.69 o                         
  -8   1  11       2498.20       2382.40        79.12 o                         
  -7   1  11         40.27         37.92        58.40 o                         
  -6   1  11       1542.50       1548.82        62.20 o                         
  -5   1  11       2724.83       2708.81        70.75 o                         
  -4   1  11      16755.03      16515.56       183.14 o                         
  -3   1  11       2531.53       2560.80        69.38 o                         
  -2   1  11      12276.45      12265.83       139.11 o                         
  -1   1  11         48.53         99.51        46.70 o                         
   0   1  11       3158.32       3116.08        68.52 o                         
   1   1  11         40.72         90.00        49.40 o                         
   2   1  11      12439.01      12320.87       177.95 o                         
   3   1  11       2490.78       2570.63        66.72 o                         
   4   1  11      16364.42      16340.30       141.93 o                         
   5   1  11       2754.09       2686.63        75.69 o                         
   6   1  11       1463.06       1462.68        64.35 o                         
   7   1  11         33.62         78.86        61.01 o                         
   8   1  11       2480.49       2397.35        88.89 o                         
   9   1  11        258.82        318.38        84.38 o                         
  10   1  11       1926.88       1828.53       150.12 o                         
  11   1  11          9.74        241.74       489.94 o                         
 -11   2  11       1975.84       2124.73       372.73 o                         
 -10   2  11        485.39        510.53       133.42 o                         
  -9   2  11       5967.39       6048.98       185.04 o                         
  -8   2  11       1153.51       1082.18        87.41 o                         
  -7   2  11        145.27        204.67        75.84 o                         
  -6   2  11       1352.49       1380.85        73.48 o                         
  -5   2  11       2895.16       2826.49        66.62 o                         
  -4   2  11        844.87        891.43        56.88 o                         
  -3   2  11      17540.39      17286.92       134.13 o                         
  -2   2  11         49.22        100.36        45.92 o                         
  -1   2  11       4419.17       4321.20        72.78 o                         
   0   2  11        729.81        747.96        55.96 o                         
   1   2  11       4631.93       4471.97        81.59 o                         
   2   2  11         56.48        127.65        49.99 o                         
   3   2  11      17356.72      17438.51       215.86 o                         
   4   2  11        852.20        891.33        65.07 o                         
   5   2  11       2671.27       2523.31        76.76 o                         
   6   2  11       1364.37       1358.36        68.06 o                         
   7   2  11        143.08        189.73        74.52 o                         
   8   2  11       1164.14       1078.74        82.65 o                         
   9   2  11       5548.56       5497.83       136.15 o                         
  10   2  11        467.64        491.53       125.58 o                         
  11   2  11       1807.85       1464.95       544.93 o                         
 -11   3  11        136.55        232.24       352.89 o                         
 -10   3  11       5356.18       5405.90       190.91 o                         
  -9   3  11        473.67        374.28       184.53 o                         
  -8   3  11       2419.75       2414.65       167.52 o                         
  -7   3  11        458.28        378.40        83.20 o                         
  -6   3  11       1850.54       1807.49        76.10 o                         
  -5   3  11        635.81        584.98        73.47 o                         
  -4   3  11      19984.34      19358.27       139.11 o                         
  -3   3  11        997.84       1031.18        55.85 o                         
  -2   3  11      19410.92      18865.17       260.19 o                         
  -1   3  11       2084.43       2072.67        64.10 o                         
   0   3  11       1157.57       1097.13        56.98 o                         
   1   3  11       2035.65       1954.98        67.26 o                         
   2   3  11      19859.54      19352.72       223.93 o                         
   3   3  11       1012.15       1045.73        58.17 o                         
   4   3  11      19919.82      19620.53       300.31 o                         
   5   3  11        675.19        611.37        69.87 o                         
   6   3  11       1803.36       1768.44        82.04 o                         
   7   3  11        485.02        429.14        86.06 o                         
   8   3  11       2474.00       2332.30       104.25 o                         
   9   3  11        486.09        459.73       119.04 o                         
  10   3  11       5494.43       5654.47       216.55 o                         
  11   3  11        134.27        113.74       258.06 o                         
 -11   4  11       3002.97       3444.80       384.39 o                         
 -10   4  11        512.60        517.04       219.06 o                         
  -9   4  11       4369.01       4551.19       238.72 o                         
  -8   4  11         36.58        154.36       175.49 o                         
  -7   4  11       1037.53       1249.37       131.58 o                         
  -6   4  11       1665.80       1555.99        70.14 o                         
  -5   4  11      13572.14      13568.75       137.25 o                         
  -4   4  11       2641.74       2559.54        80.35 o                         
  -3   4  11      33889.47      34324.03       245.52 o                         
  -2   4  11        559.32        518.34        51.61 o                         
  -1   4  11       6140.89       6081.19        89.58 o                         
   0   4  11       1374.43       1402.81        61.14 o                         
   1   4  11       6058.33       6126.57       109.93 o                         
   2   4  11        544.00        478.79        57.18 o                         
   3   4  11      34294.58      35858.30       406.91 o                         
   4   4  11       2689.96       2654.61        87.53 o                         
   5   4  11      13893.78      13747.27       187.21 o                         
   6   4  11       1633.35       1547.19        90.98 o                         
   7   4  11       1001.30       1068.22       107.52 o                         
   8   4  11         36.06         83.43       128.55 o                         
   9   4  11       4419.27       4323.56       214.86 o                         
  10   4  11        515.90        488.84       246.94 o                         
  11   4  11       3026.03       3210.55       322.62 o                         
 -11   5  11        407.81        328.82       347.68 o                         
 -10   5  11       4498.39       4826.75       420.42 o                         
  -9   5  11        625.69        497.24       219.64 o                         
  -8   5  11       1277.37       1472.05       119.16 o                         
  -7   5  11        431.10        460.00       101.89 o                         
  -6   5  11       1919.86       1966.86       107.78 o                         
  -5   5  11       3737.54       3469.66       100.23 o                         
  -4   5  11       6072.58       5916.14       104.26 o                         
  -3   5  11       2175.66       2009.14        76.74 o                         
  -2   5  11       4154.00       3970.36        95.78 o                         
  -1   5  11         53.83        113.06        58.50 o                         
   0   5  11        668.22        689.57        63.17 o                         
   1   5  11         43.19         85.88        52.16 o                         
   2   5  11       4481.16       4432.59        88.71 o                         
   3   5  11       2147.44       2092.38        67.54 o                         
   4   5  11       6356.51       6305.72       145.72 o                         
   5   5  11       3701.53       3590.57       121.15 o                         
   6   5  11       2051.36       2026.49       107.16 o                         
   7   5  11        431.81        379.73       119.94 o                         
   8   5  11       1345.19       1153.12       157.47 o                         
   9   5  11        633.68        628.07       176.04 o                         
  10   5  11       4757.51       4381.62       376.50 o                         
  11   5  11        407.12        424.55       309.41 o                         
 -10   6  11        846.45        724.25       327.19 o                         
  -9   6  11       2485.70       2308.86       149.41 o                         
  -8   6  11        585.54        668.26       106.75 o                         
  -7   6  11        287.67        275.34       100.76 o                         
  -6   6  11       2435.12       2248.37       116.77 o                         
  -5   6  11       3418.24       3317.61       131.86 o                         
  -4   6  11       2254.14       2146.79        99.78 o                         
  -3   6  11       2689.62       2620.90        84.77 o                         
  -2   6  11         64.11         82.98        66.58 o                         
  -1   6  11       3031.77       3155.04        85.52 o                         
   0   6  11        980.95        997.08        67.75 o                         
   1   6  11       2871.65       2848.54        82.81 o                         
   2   6  11         67.11         60.33        61.70 o                         
   3   6  11       2880.31       2803.19        80.66 o                         
   4   6  11       2270.57       2057.79       113.01 o                         
   5   6  11       3669.93       3512.71       129.73 o                         
   6   6  11       2435.58       2315.44       124.67 o                         
   7   6  11        294.25        315.01       115.69 o                         
   8   6  11        599.43        562.69       185.10 o                         
   9   6  11       2531.57       2258.33       216.86 o                         
  10   6  11        856.87        997.52       362.45 o                         
 -10   7  11       2304.59       2030.29       321.17 o                         
  -9   7  11        131.63        222.38       177.59 o                         
  -8   7  11        690.88        563.14       164.09 o                         
  -7   7  11        530.41        527.41        91.98 o                         
  -6   7  11       1168.78       1275.96       108.93 o                         
  -5   7  11        780.99        762.48       100.07 o                         
  -4   7  11        179.74        252.08        67.27 o                         
  -3   7  11        911.55        933.60        80.09 o                         
  -2   7  11        850.34        757.53        81.68 o                         
  -1   7  11        136.58        141.63        70.47 o                         
   0   7  11        712.39        635.58        69.89 o                         
   1   7  11        117.47        108.87        63.12 o                         
   2   7  11       1013.90       1076.19        77.48 o                         
   3   7  11        942.55        938.18        74.34 o                         
   4   7  11        121.17        157.89       110.26 o                         
   5   7  11        787.27        753.04       108.27 o                         
   6   7  11       1226.46       1290.74       132.04 o                         
   7   7  11        536.57        426.27       150.47 o                         
   8   7  11        632.62        516.77       178.33 o                         
   9   7  11        125.24        137.10       210.71 o                         
  10   7  11       2193.82       2180.50       335.87 o                         
 -10   8  11         97.16        105.08       584.57 o                         
  -9   8  11        987.74        935.21       195.58 o                         
  -8   8  11       2002.09       1987.66       187.32 o                         
  -7   8  11        968.59        946.27       108.19 o                         
  -6   8  11        907.35        770.55       108.58 o                         
  -5   8  11       2860.47       2822.26       119.95 o                         
  -4   8  11        463.65        454.11        65.58 o                         
  -3   8  11        701.01        682.91        74.47 o                         
  -2   8  11       1127.92       1015.95        78.27 o                         
  -1   8  11       2968.67       2809.91        94.62 o                         
   0   8  11        182.62        211.26        72.63 o                         
   1   8  11       3204.28       3087.38        93.07 o                         
   2   8  11       1203.52       1134.85        74.83 o                         
   3   8  11        700.02        670.53        74.75 o                         
   4   8  11        454.86        500.21        48.74 o                         
   5   8  11       2581.86       2554.09       121.74 o                         
   6   8  11        989.32        984.16       163.51 o                         
   7   8  11        988.43        974.60       186.10 o                         
   8   8  11       2039.75       1815.70       219.87 o                         
   9   8  11        869.34        945.03       366.44 o                         
  10   8  11        100.34        162.43       338.46 o                         
  -9   9  11       2429.72       2218.52       274.29 o                         
  -8   9  11        750.07        793.76       189.11 o                         
  -7   9  11       1980.99       1414.54       215.49 o                         
  -6   9  11        757.15        901.84       103.54 o                         
  -5   9  11         28.54         53.22        97.54 o                         
  -4   9  11       8331.72       8547.00       154.41 o                         
  -3   9  11       1873.71       1842.33        93.59 o                         
  -2   9  11       1277.06       1250.99        92.37 o                         
  -1   9  11       1084.03       1139.89        90.50 o                         
   0   9  11       1585.14       1263.75        91.54 o                         
   1   9  11       1140.91       1083.10        84.04 o                         
   2   9  11       1325.40       1327.18        84.67 o                         
   3   9  11       1929.56       1631.51       110.75 o                         
   4   9  11       8300.29       8212.46       130.32 o                         
   5   9  11         35.55         62.32       110.64 o                         
   6   9  11        775.21        866.37       150.68 o                         
   7   9  11       1963.38       2270.43       240.60 o                         
   8   9  11        736.74        916.02       199.98 o                         
   9   9  11       2357.42       2720.60       303.44 o                         
  -9  10  11       3156.75       2281.18       936.67 o                         
  -8  10  11       1243.95       1353.33       206.06 o                         
  -7  10  11        356.10        411.96       186.42 o                         
  -6  10  11         81.31        130.65       102.73 o                         
  -5  10  11       3869.96       4049.33       147.14 o                         
  -4  10  11       1213.03       1287.64       112.82 o                         
  -3  10  11       6833.58       7275.52       166.44 o                         
  -2  10  11        587.75        635.88       111.62 o                         
  -1  10  11       3314.60       3334.53       118.41 o                         
   0  10  11         57.08         60.94        92.86 o                         
   1  10  11       3461.89       3502.56       116.20 o                         
   2  10  11        586.72        444.13        93.31 o                         
   3  10  11       6976.15       7133.57       167.39 o                         
   4  10  11       1202.65       1232.84        95.74 o                         
   5  10  11       3808.39       3643.47       250.36 o                         
   6  10  11         98.48        155.53       175.25 o                         
   7  10  11        353.65        422.65       195.13 o                         
   8  10  11       1262.40       1412.17       228.19 o                         
   9  10  11       3094.52       3062.67       336.43 o                         
  -8  11  11       1638.11       1933.91       336.69 o                         
  -7  11  11        225.87        328.83       216.87 o                         
  -6  11  11       1686.61       1436.64        90.27 o                         
  -5  11  11         11.20         39.20       121.10 o                         
  -4  11  11       5091.05       5269.41       171.74 o                         
  -3  11  11        399.35        421.41       123.80 o                         
  -2  11  11       6435.97       6849.07       176.67 o                         
  -1  11  11        721.96        686.88       123.52 o                         
   0  11  11       2040.01       1788.04       207.73 o                         
   1  11  11        694.20        595.18       124.84 o                         
   2  11  11       6501.71       6903.13       187.16 o                         
   3  11  11        384.39        325.37       117.78 o                         
   4  11  11       5149.50       5350.13       151.02 o                         
   5  11  11         16.61         65.26       155.53 o                         
   6  11  11       1705.78       1764.07       209.16 o                         
   7  11  11        185.33        386.05       216.92 o                         
   8  11  11       1645.92       1406.94       247.46 o                         
  -8  12  11        395.07        513.64       346.83 o                         
  -7  12  11        370.50        389.31       333.49 o                         
  -6  12  11        271.80        360.49       217.72 o                         
  -5  12  11       2134.53       2285.01       151.75 o                         
  -4  12  11        188.73         92.62       164.81 o                         
  -3  12  11       3550.79       3537.31       203.02 o                         
  -2  12  11          9.66          3.96       131.46 o                         
  -1  12  11       1254.91        967.83       218.38 o                         
   0  12  11         62.07         87.72       147.37 o                         
   1  12  11       1217.42       1229.13       163.20 o                         
   2  12  11          5.45         36.81       148.77 o                         
   3  12  11       3667.70       3641.45       177.37 o                         
   4  12  11        196.92        190.85       128.58 o                         
   5  12  11       2310.33       2098.02       285.97 o                         
   6  12  11        239.44        390.01       208.58 o                         
   7  12  11        367.48        351.02       236.70 o                         
   8  12  11        355.32        449.12       312.04 o                         
  -7  13  11        137.82         75.18       354.05 o                         
  -6  13  11        490.54        567.79       242.06 o                         
  -5  13  11        108.28        181.28       235.47 o                         
  -4  13  11       2032.46       1907.67       198.77 o                         
  -3  13  11        231.92        111.69       184.14 o                         
  -2  13  11       1330.96       1160.68       204.93 o                         
  -1  13  11         86.44         87.88       196.12 o                         
   0  13  11          7.65         27.01       197.16 o                         
   1  13  11         87.99        157.38       205.07 o                         
   2  13  11       1246.99       1059.32       195.66 o                         
   3  13  11        218.27        186.29       183.93 o                         
   4  13  11       1997.36       2055.50       168.38 o                         
   5  13  11        104.18        138.40       247.42 o                         
   6  13  11        461.01        516.77       279.11 o                         
   7  13  11        113.65        190.35       307.89 o                         
  -6  14  11        192.44        243.66       390.03 o                         
  -5  14  11        742.72        811.56       264.37 o                         
  -4  14  11        308.82        346.36       197.08 o                         
  -3  14  11        977.93        845.24       210.72 o                         
  -2  14  11        712.94        695.38       217.27 o                         
  -1  14  11        236.79        229.04       216.98 o                         
   0  14  11        198.45        199.61       225.67 o                         
   1  14  11        291.93        289.61       191.83 o                         
   2  14  11        691.89        703.98       200.64 o                         
   3  14  11        942.42       1041.88       181.21 o                         
   4  14  11        303.82        461.35       221.30 o                         
   5  14  11        773.65        781.66       285.81 o                         
   6  14  11        188.00        266.58       293.71 o                         
  -5  15  11        141.10         53.96       414.89 o                         
  -4  15  11       1590.31       1328.97       400.98 o                         
  -3  15  11         99.80        123.96       229.99 o                         
  -2  15  11       3337.18       3612.11       281.17 o                         
  -1  15  11        589.10        548.97       242.11 o                         
   0  15  11        184.33        285.82       207.39 o                         
   1  15  11        540.52        540.04       211.29 o                         
   2  15  11       3421.85       3671.19       254.29 o                         
   3  15  11         96.06         83.83       190.64 o                         
   4  15  11       1564.22       1223.69       256.43 o                         
   5  15  11        134.48        297.20       316.44 o                         
  -3  16  11       3760.49       4269.36       711.76 o                         
  -2  16  11       1475.14       1615.83       325.56 o                         
  -1  16  11       1761.37       2016.06       286.41 o                         
   0  16  11       1349.20       1318.26       284.08 o                         
   1  16  11       1753.65       1853.06       297.98 o                         
   2  16  11       1512.61       1727.81       313.32 o                         
   3  16  11       3686.25       4306.67       365.48 o                         
   0   0  12      15463.51      14759.62       235.91 o                         
   1   0  12        624.56        627.22        54.49 o                         
   2   0  12       6532.12       6455.51        92.93 o                         
   3   0  12       1319.59       1262.14        57.65 o                         
   4   0  12        669.17        685.89        60.16 o                         
   5   0  12         93.98        182.09        62.25 o                         
   6   0  12        510.22        496.30        62.86 o                         
   7   0  12        255.16        299.52        71.08 o                         
   8   0  12       1522.75       1541.21        87.28 o                         
   9   0  12        835.96        850.47        91.68 o                         
  10   0  12        107.24        141.87       110.99 o                         
  11   0  12         26.97         87.26       402.75 o                         
 -11   1  12        273.57        146.43       391.00 o                         
 -10   1  12        255.87        276.49       155.95 o                         
  -9   1  12        460.49        449.41        69.89 o                         
  -8   1  12        150.75        145.09        70.56 o                         
  -7   1  12       5512.89       5438.69        94.73 o                         
  -6   1  12        335.70        296.31        57.39 o                         
  -5   1  12       4841.21       4806.76        88.07 o                         
  -4   1  12        131.00         85.73        55.66 o                         
  -3   1  12        448.18        397.45        50.82 o                         
  -2   1  12       1017.06        936.26        57.04 o                         
  -1   1  12      13408.79      13197.25       142.83 o                         
   0   1  12         79.83        111.65        50.49 o                         
   1   1  12      13309.24      13540.40       151.42 o                         
   2   1  12       1021.31       1017.79        59.92 o                         
   3   1  12        460.02        448.37        53.22 o                         
   4   1  12        146.82        131.56        57.72 o                         
   5   1  12       5026.73       5010.60        94.18 o                         
   6   1  12        314.61        309.65        63.51 o                         
   7   1  12       5525.01       5467.00       107.13 o                         
   8   1  12        155.13        166.29        82.09 o                         
   9   1  12        415.46        464.98        87.74 o                         
  10   1  12        275.15        212.71       132.54 o                         
  11   1  12        290.21        320.82       573.31 o                         
 -11   2  12        178.39        382.77       379.62 o                         
 -10   2  12         79.42        192.09       156.96 o                         
  -9   2  12        413.35        450.54       149.81 o                         
  -8   2  12       2040.33       2097.91       108.47 o                         
  -7   2  12       2309.84       2227.10        96.94 o                         
  -6   2  12       7477.20       6712.21       198.81 o                         
  -5   2  12        703.01        651.64        58.19 o                         
  -4   2  12       1508.14       1524.05        65.45 o                         
  -3   2  12       1259.45       1185.08        59.34 o                         
  -2   2  12       7558.17       7531.92        91.82 o                         
  -1   2  12       2471.31       2548.05        69.33 o                         
   0   2  12      26581.67      25988.77       230.96 o                         
   1   2  12       2433.39       2562.17        73.89 o                         
   2   2  12       7886.08       7747.44       101.95 o                         
   3   2  12       1321.76       1250.23        61.86 o                         
   4   2  12       1516.56       1534.30        75.52 o                         
   5   2  12        656.14        683.74        72.43 o                         
   6   2  12       7771.29       7434.66       109.00 o                         
   7   2  12       2327.24       2315.64        90.54 o                         
   8   2  12       1999.04       2004.88        99.74 o                         
   9   2  12        408.85        497.45        94.82 o                         
  10   2  12         73.42        132.56       166.56 o                         
  11   2  12        164.41         74.70       592.64 o                         
 -11   3  12        950.66       1301.57       369.80 o                         
 -10   3  12        529.23        562.36       157.75 o                         
  -9   3  12       1812.99       1760.57       167.69 o                         
  -8   3  12       1028.21       1094.38       102.64 o                         
  -7   3  12      12541.48      12304.36       150.42 o                         
  -6   3  12         77.43        103.64        68.89 o                         
  -5   3  12       9479.90       9372.70       135.13 o                         
  -4   3  12        470.89        421.64        53.35 o                         
  -3   3  12       1527.35       1499.05        63.98 o                         
  -2   3  12        397.33        371.41        52.63 o                         
  -1   3  12      22494.27      22073.32       234.55 o                         
   0   3  12        942.91        993.04        64.04 o                         
   1   3  12      22108.62      21212.95       187.58 o                         
   2   3  12        386.43        369.30        57.36 o                         
   3   3  12       1444.46       1472.16        65.48 o                         
   4   3  12        461.15        416.15        71.29 o                         
   5   3  12       9731.82       9373.17       159.03 o                         
   6   3  12         72.35        151.33        70.10 o                         
   7   3  12      12928.62      12933.49       245.80 o                         
   8   3  12       1020.34       1081.01       109.79 o                         
   9   3  12       1754.11       1616.13       149.41 o                         
  10   3  12        505.56        544.35       238.66 o                         
  11   3  12       1000.04        968.93       591.04 o                         
 -11   4  12        265.61        691.14       467.83 o                         
 -10   4  12        651.83        864.31       323.13 o                         
  -9   4  12        430.08        266.45       221.66 o                         
  -8   4  12       7579.06       7475.07       269.62 o                         
  -7   4  12       1010.83        999.21        93.50 o                         
  -6   4  12       6755.97       6664.41       101.41 o                         
  -5   4  12        642.95        685.58        74.35 o                         
  -4   4  12       2146.37       2191.21        93.91 o                         
  -3   4  12        541.68        506.42        55.83 o                         
  -2   4  12      10726.53      10666.19       110.15 o                         
  -1   4  12        222.60        161.14        54.74 o                         
   0   4  12      31159.59      31203.85       385.27 o                         
   1   4  12        236.20        171.48        58.38 o                         
   2   4  12      10826.29      10925.93       148.49 o                         
   3   4  12        504.43        522.34        57.53 o                         
   4   4  12       2048.44       2005.69        87.38 o                         
   5   4  12        648.89        682.95        78.89 o                         
   6   4  12       6672.78       6673.48       116.56 o                         
   7   4  12       1058.68       1113.93       116.60 o                         
   8   4  12       7346.83       7135.50       185.01 o                         
   9   4  12        441.85        459.95       161.97 o                         
  10   4  12        625.30        577.24       257.79 o                         
  11   4  12        266.98        477.63       272.99 o                         
 -10   5  12        127.65        107.28       332.68 o                         
  -9   5  12       1587.83       1602.49       247.66 o                         
  -8   5  12       1093.55       1144.01       129.59 o                         
  -7   5  12       7976.55       7617.52       189.45 o                         
  -6   5  12       1852.99       1743.87        75.99 o                         
  -5   5  12       3464.44       3269.86       109.44 o                         
  -4   5  12        250.32        231.25        76.45 o                         
  -3   5  12        313.98        297.19        69.01 o                         
  -2   5  12       1955.99       1869.86        82.83 o                         
  -1   5  12      10789.45      10793.64       130.24 o                         
   0   5  12         22.10         43.46        55.78 o                         
   1   5  12      11096.56      11034.96       190.24 o                         
   2   5  12       1969.97       1870.67        72.89 o                         
   3   5  12        320.73        322.62        58.92 o                         
   4   5  12        271.21        283.42        77.21 o                         
   5   5  12       3520.44       3415.36       115.88 o                         
   6   5  12       1869.88       1837.03       111.95 o                         
   7   5  12       8029.91       7687.58       173.21 o                         
   8   5  12       1106.38        943.95       168.44 o                         
   9   5  12       1605.74       1544.84       203.13 o                         
  10   5  12        130.98        187.85       310.66 o                         
 -10   6  12        244.34        241.88       339.54 o                         
  -9   6  12       1398.41       1407.03       154.71 o                         
  -8   6  12       2821.88       2802.48       135.66 o                         
  -7   6  12        315.89        336.48       113.01 o                         
  -6   6  12        973.06        900.76       113.49 o                         
  -5   6  12       1039.13        949.31       108.28 o                         
  -4   6  12        107.06         78.40        85.26 o                         
  -3   6  12       1093.63        945.09        87.01 o                         
  -2   6  12        950.63       1013.14        81.37 o                         
  -1   6  12         64.15         95.39        64.66 o                         
   0   6  12       2105.52       2271.26        81.78 o                         
   1   6  12         74.65        113.12        62.65 o                         
   2   6  12        906.48        993.09        75.75 o                         
   3   6  12       1102.50       1053.54        71.83 o                         
   4   6  12         91.66        241.07        97.02 o                         
   5   6  12       1035.78        946.58       113.66 o                         
   6   6  12        953.08       1003.97       119.50 o                         
   7   6  12        333.20        419.28       128.18 o                         
   8   6  12       2856.80       2816.35       201.99 o                         
   9   6  12       1421.81       1381.48       202.46 o                         
  10   6  12        242.67        349.01       295.78 o                         
 -10   7  12        107.18        142.43       294.37 o                         
  -9   7  12       1588.83       1726.21       206.77 o                         
  -8   7  12        397.38        392.45       107.25 o                         
  -7   7  12       3345.81       3377.43       143.40 o                         
  -6   7  12        173.88        144.89       107.01 o                         
  -5   7  12        462.47        403.99       106.56 o                         
  -4   7  12         16.17         70.40        99.38 o                         
  -3   7  12        369.15        412.41        80.91 o                         
  -2   7  12        483.66        498.88        79.94 o                         
  -1   7  12        457.11        545.99        75.65 o                         
   0   7  12       5787.80       5891.07       109.93 o                         
   1   7  12        393.23        403.84        69.93 o                         
   2   7  12        461.19        519.23        75.29 o                         
   3   7  12        359.91        340.88        74.47 o                         
   4   7  12         30.43         34.35        43.13 o                         
   5   7  12        589.42        517.23       119.75 o                         
   6   7  12        167.25        213.24       127.87 o                         
   7   7  12       3363.23       3176.40       210.49 o                         
   8   7  12        392.17        445.90       184.31 o                         
   9   7  12       1692.85       1720.81       289.43 o                         
  10   7  12        125.27         52.89       373.61 o                         
  -9   8  12        849.04        703.38       207.64 o                         
  -8   8  12       3783.29       3325.32       184.99 o                         
  -7   8  12        137.11        140.31       113.72 o                         
  -6   8  12        672.49        644.67       116.45 o                         
  -5   8  12       1116.12       1012.33       118.49 o                         
  -4   8  12        540.86        461.53       110.96 o                         
  -3   8  12        348.03        336.77        80.60 o                         
  -2   8  12       1287.97       1232.64        85.66 o                         
  -1   8  12         35.03         80.87        82.00 o                         
   0   8  12       1258.68       1317.20        86.85 o                         
   1   8  12         24.65         31.37        75.18 o                         
   2   8  12       1085.37       1055.66        90.71 o                         
   3   8  12        354.48        409.81        85.55 o                         
   4   8  12        503.51        401.38        65.50 o                         
   5   8  12       1187.32       1107.54       124.96 o                         
   6   8  12        827.29        733.83       155.81 o                         
   7   8  12        133.11        342.52       183.60 o                         
   8   8  12       3683.85       3437.79       217.63 o                         
   9   8  12        852.28       1048.47       258.28 o                         
  -9   9  12       1018.41       1299.28       278.66 o                         
  -8   9  12        541.11        564.19       201.25 o                         
  -7   9  12       6137.50       5834.19       254.34 o                         
  -6   9  12       1479.21       1457.79       129.66 o                         
  -5   9  12       2590.61       2421.23       139.60 o                         
  -4   9  12        761.40        812.48       107.77 o                         
  -3   9  12         73.33        139.91       104.43 o                         
  -2   9  12        762.95        569.34        90.23 o                         
  -1   9  12       3597.50       3820.69       111.33 o                         
   0   9  12        161.17        128.94        79.39 o                         
   1   9  12       3741.14       3969.13       107.47 o                         
   2   9  12        794.48        650.70        81.52 o                         
   3   9  12         91.98        149.19        99.16 o                         
   4   9  12        751.62        724.12        81.83 o                         
   5   9  12       2370.44       2131.83       142.36 o                         
   6   9  12       1410.28       1308.40       214.89 o                         
   7   9  12       6057.64       5943.85       242.46 o                         
   8   9  12        550.36        633.75       205.48 o                         
   9   9  12       1080.87       1267.15       300.56 o                         
  -9  10  12        193.02        373.88       336.20 o                         
  -8  10  12       4054.32       4144.07       243.80 o                         
  -7  10  12        986.82        915.10       200.92 o                         
  -6  10  12       7175.18       7579.17       197.01 o                         
  -5  10  12        604.68        705.19       130.98 o                         
  -4  10  12       1871.00       1833.11       129.88 o                         
  -3  10  12        556.17        655.65       118.75 o                         
  -2  10  12       3627.64       3857.45       144.54 o                         
  -1  10  12        132.83        138.01       105.47 o                         
   0  10  12       7060.65       7217.31       147.28 o                         
   1  10  12        150.94         87.67        93.35 o                         
   2  10  12       3651.77       3814.12       143.48 o                         
   3  10  12        583.81        639.93       121.21 o                         
   4  10  12       1908.46       1764.75       105.33 o                         
   5  10  12        636.90        854.83       156.56 o                         
   6  10  12       7030.56       7170.09       255.74 o                         
   7  10  12        976.20       1020.89       214.47 o                         
   8  10  12       4040.94       4201.88       265.79 o                         
   9  10  12        184.64        450.75       314.90 o                         
  -8  11  12        174.90        279.16       335.07 o                         
  -7  11  12       6294.84       6380.06       289.69 o                         
  -6  11  12         72.13        131.38       124.58 o                         
  -5  11  12       3136.36       3225.23       157.34 o                         
  -4  11  12        816.65        768.85       143.30 o                         
  -3  11  12        315.78        248.14       112.28 o                         
  -2  11  12        683.39        545.21       130.73 o                         
  -1  11  12       7156.21       7585.71       485.14 o                         
   0  11  12       1337.06       1086.19       200.94 o                         
   1  11  12       7161.57       7316.18       611.66 o                         
   2  11  12        677.56        695.24       134.25 o                         
   3  11  12        330.23        315.65       151.65 o                         
   4  11  12        777.57        759.05       118.09 o                         
   5  11  12       3042.18       2796.74       281.90 o                         
   6  11  12         63.66        158.12       208.69 o                         
   7  11  12       6252.39       6667.60       286.32 o                         
   8  11  12        187.58        224.93       302.75 o                         
  -7  12  12        147.19        309.17       332.51 o                         
  -6  12  12       3127.69       3315.83       271.39 o                         
  -5  12  12        105.55         46.68       147.26 o                         
  -4  12  12        384.94        383.05       158.19 o                         
  -3  12  12        356.71        351.96       184.79 o                         
  -2  12  12        675.45        572.65       151.70 o                         
  -1  12  12        611.32        529.30       154.98 o                         
   0  12  12       4336.73       4376.27       196.53 o                         
   1  12  12        580.47        533.98       153.14 o                         
   2  12  12        690.44        709.43       184.26 o                         
   3  12  12        370.00        423.42       168.39 o                         
   4  12  12        364.88        400.79       132.77 o                         
   5  12  12        131.54        172.57       208.02 o                         
   6  12  12       3267.83       3154.63       254.85 o                         
   7  12  12        151.11        203.03       246.26 o                         
  -6  13  12        157.64        151.15       256.15 o                         
  -5  13  12        501.83        537.45       258.18 o                         
  -4  13  12        171.26        225.09       191.82 o                         
  -3  13  12         54.24         85.68       197.52 o                         
  -2  13  12        310.44        327.64       200.66 o                         
  -1  13  12       2245.02       2374.84       232.03 o                         
   0  13  12         67.54        143.61       206.96 o                         
   1  13  12       2175.13       2041.78       239.41 o                         
   2  13  12        317.02        339.39       193.64 o                         
   3  13  12         53.29        103.11       194.63 o                         
   4  13  12        185.06        194.65       199.84 o                         
   5  13  12        487.92        671.10       259.75 o                         
   6  13  12        172.40        389.12       284.04 o                         
  -5  14  12        781.71        709.83       286.40 o                         
  -4  14  12        142.29        230.51       362.47 o                         
  -3  14  12        134.53        219.12       218.35 o                         
  -2  14  12        317.04        439.98       226.66 o                         
  -1  14  12         76.81         66.20       225.25 o                         
   0  14  12        585.41        656.59       237.74 o                         
   1  14  12         63.86        178.82       219.22 o                         
   2  14  12        288.62        360.39       207.31 o                         
   3  14  12        108.77        188.30       177.71 o                         
   4  14  12        145.25        226.68       224.68 o                         
   5  14  12        809.83        868.42       289.60 o                         
  -4  15  12        420.23        582.24       418.72 o                         
  -3  15  12        363.12        432.21       240.97 o                         
  -2  15  12        124.33        158.25       254.10 o                         
  -1  15  12       1600.60       1787.54       268.70 o                         
   0  15  12         35.79        111.20       245.03 o                         
   1  15  12       1599.20       1933.45       242.23 o                         
   2  15  12        159.90        257.06       232.16 o                         
   3  15  12        354.06        487.62       203.80 o                         
   4  15  12        434.29        484.57       298.13 o                         
  -2  16  12        873.27        904.33       314.08 o                         
  -1  16  12        330.55        427.67       273.45 o                         
   0  16  12       3764.56       3731.52       317.19 o                         
   1  16  12        374.54        552.18       280.61 o                         
   2  16  12        823.51        895.95       304.66 o                         
   1   0  13         93.72         83.61        52.35 o                         
   2   0  13         63.23         70.80        54.13 o                         
   3   0  13       5038.92       4755.12        88.92 o                         
   4   0  13       1133.14       1250.25        69.43 o                         
   5   0  13        778.31        832.97        70.40 o                         
   6   0  13       1833.33       1826.24        80.97 o                         
   7   0  13        149.20        171.54        78.02 o                         
   8   0  13          6.85         49.79        83.57 o                         
   9   0  13       2714.55       2704.70       103.78 o                         
  10   0  13        280.79        243.72       168.73 o                         
  11   0  13       1947.43       2147.95       460.23 o                         
 -11   1  13        586.93        646.81       405.39 o                         
 -10   1  13       1852.16       1823.64       205.61 o                         
  -9   1  13        534.81        460.41        62.10 o                         
  -8   1  13        733.56        653.54        69.43 o                         
  -7   1  13        603.02        544.02        73.97 o                         
  -6   1  13       2539.07       2499.81        81.63 o                         
  -5   1  13       1173.02       1137.92        70.27 o                         
  -4   1  13       5295.84       5144.50       107.85 o                         
  -3   1  13       1129.54       1073.30        62.05 o                         
  -2   1  13       1477.33       1435.54        63.14 o                         
  -1   1  13        344.10        384.03        54.88 o                         
   0   1  13       5800.08       5905.19        94.82 o                         
   1   1  13        342.46        345.96        58.37 o                         
   2   1  13       1360.14       1327.84        64.96 o                         
   3   1  13       1101.67       1080.11        63.80 o                         
   4   1  13       5403.12       5302.16       104.81 o                         
   5   1  13       1137.53       1067.00        73.23 o                         
   6   1  13       2521.11       2482.93        87.48 o                         
   7   1  13        604.20        578.56        80.54 o                         
   8   1  13        731.42        744.89        92.40 o                         
   9   1  13        517.46        546.60        95.22 o                         
  10   1  13       1823.92       1676.33       146.33 o                         
  11   1  13        579.82        544.13       627.79 o                         
 -11   2  13       4403.80       4075.55       434.05 o                         
 -10   2  13        816.99        880.04       216.18 o                         
  -9   2  13       3624.48       3715.08       142.29 o                         
  -8   2  13       1447.89       1381.49       109.08 o                         
  -7   2  13         39.11         94.06        87.66 o                         
  -6   2  13        185.85        237.75        57.70 o                         
  -5   2  13       6367.68       6408.89        98.50 o                         
  -4   2  13        879.87        888.82        66.13 o                         
  -3   2  13      16936.83      16801.38       139.96 o                         
  -2   2  13        608.67        591.02        55.94 o                         
  -1   2  13       3524.19       3406.24        77.98 o                         
   0   2  13        157.66        154.95        57.06 o                         
   1   2  13       3244.83       3167.58        81.27 o                         
   2   2  13        620.34        627.41        61.94 o                         
   3   2  13      16972.13      16514.60       199.88 o                         
   4   2  13        868.55        822.65        75.74 o                         
   5   2  13       6677.43       6701.69       118.42 o                         
   6   2  13        164.71        237.72        78.30 o                         
   7   2  13         35.60        103.71        81.92 o                         
   8   2  13       1362.93       1266.90       100.97 o                         
   9   2  13       3571.62       3612.86       121.10 o                         
  10   2  13        830.56        934.12       197.73 o                         
  11   2  13       4397.20       4638.99       698.71 o                         
 -10   3  13       5652.33       5806.95       269.33 o                         
  -9   3  13        193.35        225.30       168.97 o                         
  -8   3  13       5173.29       4983.23       139.66 o                         
  -7   3  13          0.62         64.90        91.52 o                         
  -6   3  13       2485.19       2453.20       102.33 o                         
  -5   3  13        368.51        305.04        49.07 o                         
  -4   3  13      18959.31      18522.47       247.10 o                         
  -3   3  13         14.95         31.67        56.64 o                         
  -2   3  13      17279.61      16792.13       180.90 o                         
  -1   3  13        248.35        261.33        54.31 o                         
   0   3  13         28.46         67.68        57.44 o                         
   1   3  13        241.46        284.64        60.14 o                         
   2   3  13      17127.92      17029.76       211.65 o                         
   3   3  13         14.24         27.44        57.53 o                         
   4   3  13      19322.08      19338.89       388.97 o                         
   5   3  13        373.67        423.02        78.53 o                         
   6   3  13       2631.55       2579.53        93.78 o                         
   7   3  13          0.78         66.37        95.22 o                         
   8   3  13       5333.58       5085.12       147.66 o                         
   9   3  13        185.44        163.64       144.51 o                         
  10   3  13       5951.02       5579.07       262.89 o                         
 -10   4  13        282.50        324.37       339.24 o                         
  -9   4  13       3822.45       4112.59       266.60 o                         
  -8   4  13        822.45        915.90       138.88 o                         
  -7   4  13        813.66        822.26        89.08 o                         
  -6   4  13        354.85        348.84        71.32 o                         
  -5   4  13       3550.23       3617.09       100.64 o                         
  -4   4  13       1063.54       1039.14        78.74 o                         
  -3   4  13      16771.13      16535.12       229.16 o                         
  -2   4  13       1516.31       1478.67        67.51 o                         
  -1   4  13       3517.34       3404.91        83.31 o                         
   0   4  13        616.87        627.99        66.87 o                         
   1   4  13       3447.29       3371.56        87.60 o                         
   2   4  13       1485.81       1424.45        73.49 o                         
   3   4  13      16585.13      16573.08       162.55 o                         
   4   4  13       1085.95        992.01        60.20 o                         
   5   4  13       3898.26       3706.39       110.24 o                         
   6   4  13        337.02        361.71        81.76 o                         
   7   4  13        799.67        729.73       109.95 o                         
   8   4  13        820.18        638.90       133.59 o                         
   9   4  13       3949.93       3791.56       202.76 o                         
  10   4  13        290.91        487.67       262.82 o                         
 -10   5  13       2960.50       3056.09       387.93 o                         
  -9   5  13       2954.18       2671.98       184.42 o                         
  -8   5  13       2691.39       2688.05       150.96 o                         
  -7   5  13        530.05        461.66       135.22 o                         
  -6   5  13        622.72        568.46        77.88 o                         
  -5   5  13       1230.01       1156.98       103.99 o                         
  -4   5  13      12588.30      12343.18       289.67 o                         
  -3   5  13       1497.61       1421.04        81.09 o                         
  -2   5  13      13525.42      13966.60       233.35 o                         
  -1   5  13       1319.90       1387.74        69.86 o                         
   0   5  13        190.05        184.16        61.94 o                         
   1   5  13       1302.42       1346.24        74.62 o                         
   2   5  13      13757.15      14261.03       160.57 o                         
   3   5  13       1520.02       1540.14        73.58 o                         
   4   5  13      12853.50      12754.22       235.60 o                         
   5   5  13       1189.54       1263.94       120.25 o                         
   6   5  13        648.04        691.93       105.50 o                         
   7   5  13        549.09        408.36       138.20 o                         
   8   5  13       2638.33       2408.80       198.92 o                         
   9   5  13       2973.81       2815.53       193.15 o                         
  10   5  13       2945.59       3011.80       357.47 o                         
 -10   6  13        828.78        662.46       374.29 o                         
  -9   6  13        501.82        690.76       162.60 o                         
  -8   6  13        899.39        956.85       143.17 o                         
  -7   6  13         57.21         66.04       137.19 o                         
  -6   6  13        197.96        178.43       116.69 o                         
  -5   6  13       2481.13       2420.02       119.18 o                         
  -4   6  13        547.48        534.39       100.38 o                         
  -3   6  13       5585.11       5444.15       128.40 o                         
  -2   6  13       2730.55       2860.97        98.13 o                         
  -1   6  13       2759.60       2722.87        90.93 o                         
   0   6  13        131.27        154.83        69.42 o                         
   1   6  13       2542.54       2505.60        94.28 o                         
   2   6  13       2776.30       2845.78        93.69 o                         
   3   6  13       5584.78       5397.88       121.98 o                         
   4   6  13        589.59        499.05        56.40 o                         
   5   6  13       2681.83       2459.71       134.31 o                         
   6   6  13        204.52        175.55       119.35 o                         
   7   6  13         61.04         62.63       150.84 o                         
   8   6  13        937.26        794.58       187.49 o                         
   9   6  13        584.50        827.90       335.66 o                         
  10   6  13        837.83        773.10       304.47 o                         
 -10   7  13       2195.68       2015.66       665.54 o                         
  -9   7  13        498.87        364.21       270.59 o                         
  -8   7  13         77.99         78.06       133.30 o                         
  -7   7  13         70.39         78.09       123.90 o                         
  -6   7  13        983.70        877.97       125.55 o                         
  -5   7  13        118.63        117.21       111.90 o                         
  -4   7  13       2334.44       2189.81       132.36 o                         
  -3   7  13       2069.78       2125.38       117.42 o                         
  -2   7  13        347.52        387.87       103.99 o                         
  -1   7  13       3072.95       2911.01       101.74 o                         
   0   7  13         89.04        136.07        72.35 o                         
   1   7  13       3136.74       3053.53        93.72 o                         
   2   7  13        418.24        461.92        84.90 o                         
   3   7  13       2025.28       2063.79       101.35 o                         
   4   7  13       2409.33       2344.69        78.03 o                         
   5   7  13        114.97        151.87       132.96 o                         
   6   7  13       1080.62        984.34       157.99 o                         
   7   7  13         93.82        141.90       160.30 o                         
   8   7  13        101.12         95.17       201.10 o                         
   9   7  13        539.48        471.63       294.85 o                         
  10   7  13       2175.00       1985.92       422.36 o                         
  -9   8  13       1438.77       1385.87       232.22 o                         
  -8   8  13       3074.68       3229.01       225.50 o                         
  -7   8  13        192.85        235.81       129.59 o                         
  -6   8  13       1082.61       1060.73       134.59 o                         
  -5   8  13       1496.41       1580.63       135.33 o                         
  -4   8  13       1694.07       1658.67       134.23 o                         
  -3   8  13       3093.36       2934.33       143.03 o                         
  -2   8  13       2311.06       2311.09       119.50 o                         
  -1   8  13        599.63        656.86        91.95 o                         
   0   8  13         96.60        123.27        79.86 o                         
   1   8  13        615.19        651.87        83.49 o                         
   2   8  13       2282.29       2279.58       112.72 o                         
   3   8  13       2794.84       2883.08       171.52 o                         
   4   8  13       1647.69       1712.20       154.62 o                         
   5   8  13       1505.73       1488.20       149.90 o                         
   6   8  13       1175.88       1209.92       179.54 o                         
   7   8  13        196.30        169.12       205.13 o                         
   8   8  13       3130.17       2952.56       242.52 o                         
   9   8  13       1546.20       1647.88       286.70 o                         
  -9   9  13       1407.49        503.98       586.09 o                         
  -8   9  13       1373.35       1459.39       224.43 o                         
  -7   9  13       1006.61       1006.08       136.32 o                         
  -6   9  13       1374.93       1286.72       141.22 o                         
  -5   9  13       1844.89       1712.89       142.03 o                         
  -4   9  13       3888.70       3835.67       160.13 o                         
  -3   9  13       1630.07       1600.21       136.95 o                         
  -2   9  13       1573.70       1695.09       122.38 o                         
  -1   9  13        170.47        191.58        86.18 o                         
   0   9  13       1322.47       1211.82        94.42 o                         
   1   9  13        205.44        283.30        82.04 o                         
   2   9  13       1525.61       1612.33       121.50 o                         
   3   9  13       1630.36       1607.42       131.63 o                         
   4   9  13       3995.28       3653.62       451.47 o                         
   5   9  13       1845.78       1604.68       175.63 o                         
   6   9  13       1386.83       1373.25       194.35 o                         
   7   9  13       1056.18        979.07       205.11 o                         
   8   9  13       1287.34       1423.86       223.94 o                         
   9   9  13       1428.73       1740.48       316.54 o                         
  -8  10  13        856.58        934.51       254.73 o                         
  -7  10  13         58.14         39.17       231.93 o                         
  -6  10  13        797.78        813.76       139.99 o                         
  -5  10  13       5929.09       6268.86       188.70 o                         
  -4  10  13          0.60         35.01       134.34 o                         
  -3  10  13       6199.94       6641.53       174.21 o                         
  -2  10  13        488.82        602.33       119.42 o                         
  -1  10  13       2669.58       2819.39       133.62 o                         
   0  10  13        199.05        167.09        96.16 o                         
   1  10  13       2820.81       2696.96       320.42 o                         
   2  10  13        476.10        525.26       130.73 o                         
   3  10  13       6360.67       6856.96       202.29 o                         
   4  10  13          0.20         81.12        97.70 o                         
   5  10  13       5670.69       5205.73       346.44 o                         
   6  10  13        780.84        721.90       208.08 o                         
   7  10  13         65.30        153.28       212.70 o                         
   8  10  13        867.86       1025.24       245.32 o                         
  -8  11  13       1821.90       2138.60       396.81 o                         
  -7  11  13        602.49        771.76       256.37 o                         
  -6  11  13         43.32        132.46       127.69 o                         
  -5  11  13        658.75        614.70       157.74 o                         
  -4  11  13      11474.36      11688.14       301.14 o                         
  -3  11  13         22.82         68.85       132.16 o                         
  -2  11  13       5443.75       5280.32       314.54 o                         
  -1  11  13       1806.52       1938.81       153.01 o                         
   0  11  13        226.92        354.96       158.15 o                         
   1  11  13       1862.95       1961.26       164.71 o                         
   2  11  13       5556.09       5439.24       601.67 o                         
   3  11  13         23.30         26.19       148.00 o                         
   4  11  13      11153.06      11127.26       256.10 o                         
   5  11  13        673.66        669.89       203.44 o                         
   6  11  13         39.43        124.25       213.33 o                         
   7  11  13        543.05        738.05       241.48 o                         
   8  11  13       1756.18       1660.00       326.85 o                         
  -7  12  13          6.85         70.49       365.03 o                         
  -6  12  13        261.33        194.98       249.98 o                         
  -5  12  13       2651.77       2700.13       187.48 o                         
  -4  12  13        159.31        176.84       165.73 o                         
  -3  12  13       4951.37       4907.63       290.60 o                         
  -2  12  13        856.03        731.05       197.72 o                         
  -1  12  13       2409.12       2666.41       230.33 o                         
   0  12  13        642.17        465.92       174.04 o                         
   1  12  13       2466.44       2670.90       238.72 o                         
   2  12  13        842.96        665.34       209.08 o                         
   3  12  13       4923.12       4985.41       246.50 o                         
   4  12  13        174.94        199.88       203.00 o                         
   5  12  13       2613.80       2679.77       273.14 o                         
   6  12  13        294.05        359.77       270.40 o                         
   7  12  13          5.62        247.83       358.70 o                         
  -6  13  13       1287.13       1165.07       293.78 o                         
  -5  13  13        166.28        207.22       269.37 o                         
  -4  13  13       1235.10       1224.19       195.20 o                         
  -3  13  13         52.43         96.05       207.62 o                         
  -2  13  13        719.92        685.12       219.25 o                         
  -1  13  13       1288.35       1218.14       230.35 o                         
   0  13  13       1867.20       1962.46       242.39 o                         
   1  13  13       1273.75       1162.13       236.03 o                         
   2  13  13        693.00        752.04       236.62 o                         
   3  13  13         54.12        111.88       201.03 o                         
   4  13  13       1136.40       1126.76       224.82 o                         
   5  13  13        172.22        155.93       270.78 o                         
   6  13  13       1230.83       1265.65       309.25 o                         
  -5  14  13        554.82        561.09       298.80 o                         
  -4  14  13         52.73        125.84       289.63 o                         
  -3  14  13        200.75        335.51       233.25 o                         
  -2  14  13         73.80         44.43       239.43 o                         
  -1  14  13        372.47        405.44       249.34 o                         
   0  14  13          6.92        107.80       241.58 o                         
   1  14  13        371.96        436.98       236.97 o                         
   2  14  13         79.21        304.29       214.13 o                         
   3  14  13        238.88        397.69       227.26 o                         
   4  14  13         49.70        125.00       235.40 o                         
   5  14  13        553.23        758.52       309.12 o                         
  -3  15  13        292.59        206.62       310.54 o                         
  -2  15  13        730.78        529.25       251.91 o                         
  -1  15  13        660.31        727.32       249.70 o                         
   0  15  13         23.36        243.48       251.72 o                         
   1  15  13        602.44        683.48       221.98 o                         
   2  15  13        730.33        747.67       207.79 o                         
   3  15  13        297.36        419.62       292.77 o                         
   0  16  13        393.79        496.95       292.87 o                         
   0   0  14       1244.43       1448.77        96.11 o                         
   1   0  14        370.44        306.36        57.95 o                         
   2   0  14       1045.32        982.16        66.12 o                         
   3   0  14       1053.41       1128.40        68.19 o                         
   4   0  14        367.51        379.87        67.95 o                         
   5   0  14        487.94        368.89        70.46 o                         
   6   0  14       3667.96       3417.08        98.46 o                         
   7   0  14        141.69        167.53        86.35 o                         
   8   0  14       4251.36       4207.46       115.65 o                         
   9   0  14        921.70        957.20       108.91 o                         
  10   0  14       2070.16       2130.02       191.15 o                         
 -10   1  14        324.30        369.88       206.34 o                         
  -9   1  14       1567.93       1473.35       135.74 o                         
  -8   1  14        721.70        595.73        72.64 o                         
  -7   1  14       3658.07       3509.01       101.99 o                         
  -6   1  14        258.16        260.54        72.92 o                         
  -5   1  14        177.03        199.13        67.84 o                         
  -4   1  14       1281.77       1206.27        73.84 o                         
  -3   1  14       1619.48       1533.43        69.44 o                         
  -2   1  14         28.02         55.85        57.02 o                         
  -1   1  14       3415.27       3399.50        81.66 o                         
   0   1  14        403.66        388.20        59.25 o                         
   1   1  14       3405.02       3268.66        83.75 o                         
   2   1  14         31.10         40.54        57.96 o                         
   3   1  14       1663.34       1625.62        73.08 o                         
   4   1  14       1258.86       1149.32        80.78 o                         
   5   1  14        285.67        312.17        76.67 o                         
   6   1  14        283.68        300.97        77.26 o                         
   7   1  14       3791.05       3784.69       111.76 o                         
   8   1  14        740.25        748.94        99.87 o                         
   9   1  14       1675.12       1446.81       108.67 o                         
  10   1  14        309.01        351.80       213.13 o                         
 -10   2  14        142.76        201.09       230.62 o                         
  -9   2  14        599.68        543.46       122.44 o                         
  -8   2  14       3855.08       3812.71       133.28 o                         
  -7   2  14        623.39        600.87       108.10 o                         
  -6   2  14       7450.50       6856.26       228.81 o                         
  -5   2  14        758.15        756.47        71.48 o                         
  -4   2  14       1759.77       1729.11        77.71 o                         
  -3   2  14        427.69        469.65        59.22 o                         
  -2   2  14       4479.52       4282.51        84.19 o                         
  -1   2  14       1101.92       1080.82        66.46 o                         
   0   2  14      20388.16      19613.00       264.49 o                         
   1   2  14       1100.20       1095.20        68.38 o                         
   2   2  14       4658.81       4604.44        93.14 o                         
   3   2  14        407.83        480.34        64.79 o                         
   4   2  14       1750.49       1726.98        87.88 o                         
   5   2  14        709.16        771.97        83.84 o                         
   6   2  14       7292.42       6893.49       189.47 o                         
   7   2  14        589.95        536.03       101.82 o                         
   8   2  14       3800.52       3780.43       133.99 o                         
   9   2  14        577.29        551.10       123.70 o                         
  10   2  14        150.38        228.92       341.41 o                         
 -10   3  14        231.69        266.38       224.41 o                         
  -9   3  14       1056.06       1102.26       192.14 o                         
  -8   3  14        200.24        248.61       106.95 o                         
  -7   3  14       8462.73       8533.68       163.37 o                         
  -6   3  14         93.06        170.83        93.16 o                         
  -5   3  14       5822.24       5547.42       100.19 o                         
  -4   3  14         34.48         64.98        61.91 o                         
  -3   3  14       1956.78       1900.40        75.14 o                         
  -2   3  14        102.39        116.87        56.55 o                         
  -1   3  14      16401.57      16534.68       155.46 o                         
   0   3  14        438.39        407.54        63.73 o                         
   1   3  14      16152.00      16400.56       169.49 o                         
   2   3  14        103.68        120.04        61.24 o                         
   3   3  14       2020.18       2081.50        79.74 o                         
   4   3  14         25.59         92.21        61.42 o                         
   5   3  14       5468.79       5460.98       123.30 o                         
   6   3  14         93.79        142.79        88.22 o                         
   7   3  14       8395.06       8348.16       158.01 o                         
   8   3  14        197.86        269.33       124.80 o                         
   9   3  14       1089.32       1062.02       139.12 o                         
  10   3  14        225.09        286.55       219.21 o                         
 -10   4  14        162.54        144.36       383.78 o                         
  -9   4  14        147.22        141.65       156.47 o                         
  -8   4  14       2715.56       2826.02       135.36 o                         
  -7   4  14        302.76        339.43        93.03 o                         
  -6   4  14      10021.37       9922.95       165.31 o                         
  -5   4  14        125.70        180.73        81.67 o                         
  -4   4  14       1941.22       1931.52        91.95 o                         
  -3   4  14        248.41        303.51        63.35 o                         
  -2   4  14       8518.95       8547.05       139.24 o                         
  -1   4  14        105.76        109.61        63.70 o                         
   0   4  14      21569.30      21453.35       257.70 o                         
   1   4  14        106.66        121.13        65.95 o                         
   2   4  14       8752.88       8869.36       125.46 o                         
   3   4  14        244.24        255.62        66.10 o                         
   4   4  14       1889.19       1761.33        75.20 o                         
   5   4  14        132.32        140.93        85.94 o                         
   6   4  14       9818.90       9839.74       162.29 o                         
   7   4  14        306.68        359.61       108.04 o                         
   8   4  14       2823.50       2752.02       161.58 o                         
   9   4  14        155.52        257.10       167.05 o                         
  10   4  14        145.83        299.84       235.23 o                         
 -10   5  14         85.68        158.31       380.69 o                         
  -9   5  14        919.27        971.99       184.25 o                         
  -8   5  14        391.52        393.84       147.61 o                         
  -7   5  14       9356.83       9393.04       213.31 o                         
  -6   5  14        776.54        724.68       127.87 o                         
  -5   5  14       6668.05       6858.66       158.71 o                         
  -4   5  14         16.55         63.48        88.00 o                         
  -3   5  14        873.91        830.35        84.64 o                         
  -2   5  14         11.82         70.91        62.63 o                         
  -1   5  14       9425.98       9671.46       123.15 o                         
   0   5  14         10.91         52.10        65.35 o                         
   1   5  14       9510.07       9808.57       170.75 o                         
   2   5  14         10.25         13.83        67.88 o                         
   3   5  14        877.64        869.83        74.63 o                         
   4   5  14         21.71         59.96        58.58 o                         
   5   5  14       6830.31       6941.06       146.59 o                         
   6   5  14        770.20        674.30       104.95 o                         
   7   5  14       9383.79       9188.33       254.73 o                         
   8   5  14        394.09        327.34       184.13 o                         
   9   5  14        984.13        904.29       236.57 o                         
  10   5  14         83.53        132.91       255.04 o                         
 -10   6  14        794.89        781.17       403.77 o                         
  -9   6  14         22.97         69.29       278.90 o                         
  -8   6  14       1916.52       1922.74       163.38 o                         
  -7   6  14        228.15        263.43       132.40 o                         
  -6   6  14       1276.15       1079.41        85.33 o                         
  -5   6  14        994.96        881.45       116.36 o                         
  -4   6  14        261.98        255.86       101.47 o                         
  -3   6  14        277.62        366.81        94.06 o                         
  -2   6  14       1925.35       1998.87        99.32 o                         
  -1   6  14       1161.79       1142.89        81.84 o                         
   0   6  14       6443.12       6738.12       118.31 o                         
   1   6  14       1095.73       1070.16        86.08 o                         
   2   6  14       2105.32       2136.00        94.55 o                         
   3   6  14        302.98        401.78        80.06 o                         
   4   6  14        261.62        272.84        66.94 o                         
   5   6  14       1031.58       1000.91       129.28 o                         
   6   6  14       1308.73       1263.59       144.85 o                         
   7   6  14        248.23        237.33       157.06 o                         
   8   6  14       1965.94       1977.45       215.15 o                         
   9   6  14         28.53        142.34       234.66 o                         
  10   6  14        777.76        873.28       287.46 o                         
  -9   7  14       1359.11       1292.77       307.14 o                         
  -8   7  14         35.89        156.74       147.85 o                         
  -7   7  14       1088.51       1177.90       146.15 o                         
  -6   7  14       1186.64       1112.46       137.11 o                         
  -5   7  14       1576.96       1553.75       137.11 o                         
  -4   7  14       2048.18       1879.84       125.97 o                         
  -3   7  14       1436.94       1497.56       116.16 o                         
  -2   7  14         58.00         41.08       120.18 o                         
  -1   7  14       1225.94       1304.10        89.20 o                         
   0   7  14       3480.66       3424.20       101.77 o                         
   1   7  14       1236.09       1321.71        97.22 o                         
   2   7  14         42.31         79.27        90.55 o                         
   3   7  14       1520.40       1048.10       204.49 o                         
   4   7  14       2147.94       2068.79       152.55 o                         
   5   7  14       1683.39       1277.26       302.36 o                         
   6   7  14       1229.80       1119.16       170.20 o                         
   7   7  14       1104.79       1077.95       179.40 o                         
   8   7  14         42.23         42.21       192.86 o                         
   9   7  14       1354.12       1448.05       263.28 o                         
  -9   8  14        549.71        297.64       209.09 o                         
  -8   8  14       1276.63       1373.94       224.35 o                         
  -7   8  14        413.77        507.46       146.24 o                         
  -6   8  14       2767.86       2915.57       163.48 o                         
  -5   8  14       2322.76       2383.82       150.53 o                         
  -4   8  14        781.90        779.70       129.02 o                         
  -3   8  14       1743.71       1752.89       137.38 o                         
  -2   8  14       3560.34       3449.15       166.91 o                         
  -1   8  14       1104.84       1201.77       105.62 o                         
   0   8  14       2405.21       2398.57       100.03 o                         
   1   8  14       1062.44       1008.71        86.44 o                         
   2   8  14       3663.16       3841.09       149.37 o                         
   3   8  14       1802.46       1746.52       171.51 o                         
   4   8  14        739.94        527.03       148.49 o                         
   5   8  14       2405.84       2284.30       216.75 o                         
   6   8  14       2843.30       2934.41       207.59 o                         
   7   8  14        409.00        431.93       181.08 o                         
   8   8  14       1318.45       1174.48       218.17 o                         
   9   8  14        593.08        582.38       294.81 o                         
  -8   9  14        148.63        112.95       259.20 o                         
  -7   9  14       3179.22       3278.11       172.80 o                         
  -6   9  14       1210.79       1213.59       154.56 o                         
  -5   9  14       3063.41       2928.78       167.22 o                         
  -4   9  14        672.88        681.79       137.03 o                         
  -3   9  14        353.53        373.42       144.78 o                         
  -2   9  14       1065.08       1033.00       135.71 o                         
  -1   9  14       7728.86       8143.05       174.97 o                         
   0   9  14        626.28        565.88        99.86 o                         
   1   9  14       7673.24       8004.92       198.30 o                         
   2   9  14        994.37       1065.20       129.56 o                         
   3   9  14        343.07        354.57       164.22 o                         
   4   9  14        705.80        738.85       199.61 o                         
   5   9  14       3058.64       3062.97       216.07 o                         
   6   9  14       1251.05       1161.16       235.40 o                         
   7   9  14       3031.42       3057.51       237.65 o                         
   8   9  14        155.99        143.94       228.31 o                         
  -8  10  14       2515.29       2722.49       292.46 o                         
  -7  10  14         93.50        149.41       245.54 o                         
  -6  10  14       9198.98       9378.27       234.21 o                         
  -5  10  14       1934.53       1647.41       266.61 o                         
  -4  10  14       1946.94       1967.57       162.95 o                         
  -3  10  14       1208.49       1187.63       152.16 o                         
  -2  10  14       4122.18       4358.07       160.49 o                         
  -1  10  14        343.46        380.47       118.23 o                         
   0  10  14      18699.28      18793.27       862.15 o                         
   1  10  14        381.46        299.51       124.01 o                         
   2  10  14       4103.75       4338.94       168.20 o                         
   3  10  14       1229.69       1284.41       146.85 o                         
   4  10  14       2020.02       2149.09       195.19 o                         
   5  10  14       1973.00       1714.59       231.42 o                         
   6  10  14       9134.34       9140.65       290.80 o                         
   7  10  14         91.45        260.78       227.56 o                         
   8  10  14       2445.07       2556.83       331.41 o                         
  -7  11  14       4810.05       5325.60       454.05 o                         
  -6  11  14         46.58         71.65       250.31 o                         
  -5  11  14       3291.47       3177.36       196.36 o                         
  -4  11  14        473.92        581.59       169.41 o                         
  -3  11  14        840.73        836.64       180.06 o                         
  -2  11  14       1340.04       1161.12       183.93 o                         
  -1  11  14       7444.71       6345.70      1456.69 o                         
   0  11  14        609.20        459.14       162.39 o                         
   1  11  14       7144.35       7493.60       278.51 o                         
   2  11  14       1397.47       1276.12       182.97 o                         
   3  11  14        817.25        803.64       185.06 o                         
   4  11  14        462.61        578.26       171.32 o                         
   5  11  14       3343.11       3486.60       243.74 o                         
   6  11  14         40.25         84.36       217.59 o                         
   7  11  14       4702.84       4727.24       285.05 o                         
  -6  12  14       1654.06       2047.12       302.77 o                         
  -5  12  14        411.70        370.00       180.40 o                         
  -4  12  14       1363.66       1498.30       185.29 o                         
  -3  12  14       1314.05       1367.94       209.12 o                         
  -2  12  14       2791.89       3107.34       235.36 o                         
  -1  12  14        767.72        773.35       206.51 o                         
   0  12  14       2389.73       3017.51       241.43 o                         
   1  12  14        798.11        814.41       218.19 o                         
   2  12  14       2692.83       2624.61       242.90 o                         
   3  12  14       1358.98       1489.41       240.93 o                         
   4  12  14       1423.78       1382.24       219.00 o                         
   5  12  14        368.27        401.69       265.36 o                         
   6  12  14       1612.74       2193.70       308.67 o                         
  -6  13  14        109.96        172.67       295.99 o                         
  -5  13  14        482.45        465.30       293.54 o                         
  -4  13  14        624.93        620.72       203.27 o                         
  -3  13  14        907.62        862.57       230.62 o                         
  -2  13  14       1174.81       1212.28       235.18 o                         
  -1  13  14        602.64        618.25       238.46 o                         
   0  13  14          0.67        103.99       228.65 o                         
   1  13  14        440.10        472.78       241.26 o                         
   2  13  14       1128.32       1155.65       259.34 o                         
   3  13  14        898.14        889.63       222.12 o                         
   4  13  14        589.27        605.11       231.37 o                         
   5  13  14        448.84        569.92       290.57 o                         
   6  13  14        118.77        292.08       318.88 o                         
  -4  14  14        266.82        287.33       304.07 o                         
  -3  14  14        358.92        407.74       250.86 o                         
  -2  14  14        361.59        424.35       257.81 o                         
  -1  14  14         65.52        119.68       254.83 o                         
   0  14  14        965.96        981.66       268.15 o                         
   1  14  14         62.67        188.35       253.84 o                         
   2  14  14        306.60        503.73       228.90 o                         
   3  14  14        338.01        511.30       241.11 o                         
   4  14  14        295.78        398.06       293.11 o                         
  -3  15  14        204.42        243.13       627.60 o                         
  -2  15  14        230.18        450.72       324.36 o                         
  -1  15  14        715.30        848.04       311.78 o                         
   0  15  14         38.93        147.12       331.11 o                         
   1  15  14        680.04        772.92       289.71 o                         
   2  15  14        233.02        394.62       294.68 o                         
   3  15  14        186.97        381.55       309.62 o                         
   1   0  15        179.50        195.13        59.87 o                         
   2   0  15         22.01         49.10        66.45 o                         
   3   0  15       4894.56       5006.16       100.91 o                         
   4   0  15        690.24        646.84        79.53 o                         
   5   0  15       3735.33       3850.79       102.41 o                         
   6   0  15       2154.81       2046.04       103.20 o                         
   7   0  15        230.12        246.68        93.68 o                         
   8   0  15        335.29        319.98       107.32 o                         
   9   0  15       2468.97       2119.37       118.11 o                         
  10   0  15        276.16        228.50       219.63 o                         
 -10   1  15       3724.89       3832.20       297.50 o                         
  -9   1  15       1187.23       1211.95       144.65 o                         
  -8   1  15          4.57         44.88        72.58 o                         
  -7   1  15       1622.54       1471.29        92.53 o                         
  -6   1  15       2829.84       2776.22       103.78 o                         
  -5   1  15       3075.42       3042.25        96.28 o                         
  -4   1  15       3583.19       3478.31        96.18 o                         
  -3   1  15        171.13        152.28        67.18 o                         
  -2   1  15        880.48        824.27        66.76 o                         
  -1   1  15        316.29        312.37        62.85 o                         
   0   1  15       1185.47       1276.33        81.04 o                         
   1   1  15        323.21        344.69        62.11 o                         
   2   1  15        850.92        810.48        70.75 o                         
   3   1  15        155.66        137.17        66.04 o                         
   4   1  15       3720.45       3744.87       105.81 o                         
   5   1  15       3060.79       3175.85       106.57 o                         
   6   1  15       2971.54       2848.32       158.21 o                         
   7   1  15       1617.39       1510.16       108.42 o                         
   8   1  15         18.84         90.08       107.91 o                         
   9   1  15       1163.70       1075.79       131.34 o                         
  10   1  15       3840.04       3979.63       264.29 o                         
 -10   2  15        431.37        469.30       245.46 o                         
  -9   2  15       3790.36       3548.79       175.76 o                         
  -8   2  15        640.65        655.53       123.88 o                         
  -7   2  15        131.51        153.78       119.62 o                         
  -6   2  15        149.79        104.67        75.20 o                         
  -5   2  15       4523.07       4599.47       104.51 o                         
  -4   2  15       1436.17       1471.79        76.14 o                         
  -3   2  15       8198.75       8115.36       110.26 o                         
  -2   2  15       1500.59       1458.99        74.35 o                         
  -1   2  15       6159.22       5994.86       102.78 o                         
   0   2  15        785.38        854.78        66.90 o                         
   1   2  15       5885.95       5702.42       103.76 o                         
   2   2  15       1480.57       1482.52        75.62 o                         
   3   2  15       8182.01       8259.29       119.14 o                         
   4   2  15       1444.13       1395.08        78.59 o                         
   5   2  15       4793.33       4864.25       118.89 o                         
   6   2  15        156.71         94.12        90.93 o                         
   7   2  15        135.03        178.83       104.15 o                         
   8   2  15        606.91        649.93       124.42 o                         
   9   2  15       3932.09       3528.87       156.17 o                         
  10   2  15        413.25        362.51       237.39 o                         
 -10   3  15       3455.88       3724.98       423.11 o                         
  -9   3  15       1520.51       1572.46       161.28 o                         
  -8   3  15       2720.68       2567.78       133.39 o                         
  -7   3  15        342.57        403.20       118.43 o                         
  -6   3  15       1147.26       1281.88       112.82 o                         
  -5   3  15         95.15        149.58        69.75 o                         
  -4   3  15      13079.59      13115.44       230.76 o                         
  -3   3  15        652.83        589.32        70.63 o                         
  -2   3  15      17429.69      17962.81       196.18 o                         
  -1   3  15         89.78        145.53        64.16 o                         
   0   3  15       1317.00       1250.46        75.61 o                         
   1   3  15         96.61        122.89        66.77 o                         
   2   3  15      17240.82      17584.75       240.00 o                         
   3   3  15        627.91        605.89        71.57 o                         
   4   3  15      13130.68      12865.84       224.14 o                         
   5   3  15         97.96        133.22        91.58 o                         
   6   3  15       1109.84       1038.96       107.09 o                         
   7   3  15        360.54        343.56       110.36 o                         
   8   3  15       2707.86       2687.92       142.93 o                         
   9   3  15       1500.86       1330.25       149.94 o                         
  10   3  15       3534.02       3812.76       415.79 o                         
 -10   4  15          4.33         23.98       389.68 o                         
  -9   4  15       4668.44       4816.19       201.38 o                         
  -8   4  15         65.24        183.87       126.66 o                         
  -7   4  15        151.98        187.37       100.73 o                         
  -6   4  15        321.61        355.81       116.20 o                         
  -5   4  15       8767.08       8843.63       145.09 o                         
  -4   4  15        589.98        615.96        72.04 o                         
  -3   4  15      14667.14      14697.33       159.03 o                         
  -2   4  15        671.60        673.97        69.72 o                         
  -1   4  15       6203.64       6236.23       105.79 o                         
   0   4  15         78.94         89.06        71.71 o                         
   1   4  15       6039.30       5900.61       114.81 o                         
   2   4  15        689.90        715.75        76.61 o                         
   3   4  15      14571.83      14861.56       212.01 o                         
   4   4  15        593.62        506.32        70.76 o                         
   5   4  15       8303.74       8357.38       151.40 o                         
   6   4  15        339.42        365.89       117.52 o                         
   7   4  15        152.21        276.80       120.16 o                         
   8   4  15         64.86        117.57       151.37 o                         
   9   4  15       4808.03       4587.09       273.89 o                         
  10   4  15          4.96        127.48       236.42 o                         
  -9   5  15        245.52        280.87       191.57 o                         
  -8   5  15       1885.03       1936.81       175.59 o                         
  -7   5  15        841.19        821.81       133.68 o                         
  -6   5  15       1282.99       1223.04       128.93 o                         
  -5   5  15         38.78         84.27        97.04 o                         
  -4   5  15       6705.34       6672.23       132.62 o                         
  -3   5  15         35.03         58.68        82.38 o                         
  -2   5  15       3371.20       3548.30        90.74 o                         
  -1   5  15        109.36        139.69        69.31 o                         
   0   5  15          0.90         45.22        75.04 o                         
   1   5  15         99.01        136.56        72.39 o                         
   2   5  15       3287.39       3472.44        99.45 o                         
   3   5  15         39.83         87.87        75.25 o                         
   4   5  15       6339.31       5773.78       407.78 o                         
   5   5  15         36.87         81.56        97.67 o                         
   6   5  15       1217.56       1155.75       144.33 o                         
   7   5  15        822.74        644.64       140.98 o                         
   8   5  15       1960.90       1911.99       193.96 o                         
   9   5  15        241.51        328.02       242.98 o                         
  -9   6  15       1257.95       1116.01       311.50 o                         
  -8   6  15        359.48        362.33       182.53 o                         
  -7   6  15        609.02        466.12       149.55 o                         
  -6   6  15        402.05        369.84       136.62 o                         
  -5   6  15       2106.92       1997.98       135.09 o                         
  -4   6  15        889.94        943.67       116.39 o                         
  -3   6  15       2578.47       2491.30       129.50 o                         
  -2   6  15        428.51        494.88        90.11 o                         
  -1   6  15        131.89        166.66        81.33 o                         
   0   6  15       1429.65       1359.41        93.26 o                         
   1   6  15         99.47        114.30        82.28 o                         
   2   6  15        450.14        462.16        84.56 o                         
   3   6  15       2508.91       2082.49       322.51 o                         
   4   6  15        852.69        692.09       134.98 o                         
   5   6  15       1880.56       1737.88       160.60 o                         
   6   6  15        431.88        442.19       147.79 o                         
   7   6  15        632.18        476.80       175.88 o                         
   8   6  15        354.23        308.00       173.83 o                         
   9   6  15       1287.86       1165.80       276.65 o                         
  -9   7  15        226.00        245.67       287.11 o                         
  -8   7  15         92.03         70.36       159.57 o                         
  -7   7  15        528.50        485.34       152.45 o                         
  -6   7  15        715.61        618.29       143.60 o                         
  -5   7  15        312.78        291.61       134.14 o                         
  -4   7  15       1112.92        962.02       123.84 o                         
  -3   7  15        627.07        721.01       115.81 o                         
  -2   7  15       1524.03       1676.21       135.36 o                         
  -1   7  15        192.18        126.54       104.95 o                         
   0   7  15        627.52        527.39        88.94 o                         
   1   7  15        201.79        231.27        92.77 o                         
   2   7  15       1342.66       1506.75       142.52 o                         
   3   7  15        612.13        570.31       137.50 o                         
   4   7  15       1226.07       1061.86       163.80 o                         
   5   7  15        309.32        335.70       161.54 o                         
   6   7  15        694.37        573.40       177.45 o                         
   7   7  15        576.21        484.69       176.15 o                         
   8   7  15        144.00        161.78       200.78 o                         
   9   7  15        225.85        334.37       290.34 o                         
  -8   8  15        300.61        367.60       220.37 o                         
  -7   8  15        232.61        218.13       156.77 o                         
  -6   8  15         41.19         61.65       148.59 o                         
  -5   8  15       3033.55       3044.59       172.68 o                         
  -4   8  15         85.97         58.01       131.81 o                         
  -3   8  15       4578.26       4563.48       174.56 o                         
  -2   8  15        133.15        175.07       121.96 o                         
  -1   8  15       4738.73       5147.10       208.94 o                         
   0   8  15        131.07        164.87        98.60 o                         
   1   8  15       4579.02       4667.79       183.43 o                         
   2   8  15        161.15        149.00       137.58 o                         
   3   8  15       4844.87       5246.26       211.56 o                         
   4   8  15         98.75         73.87       182.32 o                         
   5   8  15       3036.38       3025.37       233.24 o
[truncated: 130,006 more chars]
