# Supplementary material for: [1,2-Bis(di­phenyl­phosphan­yl)ethane-κ2 P,P]chlorido­(isonicotinamide-κN)palladium(II) nitrate aceto­nitrile monosolvate
Source: IUCrdata. 2021 Nov 19;6(Pt 11):x211171. doi: 10.1107/S2414314621011718 (PMC9462291; doi:10.1107/S2414314621011718)
Supplement: Supplementary file 3 [file x-06-x211171-Isup3.mol]

@<TRIPOS>MOLECULE
cd1956b_twin1_hklf4
    79    82     3     0     0
SMALL
NO_CHARGES
****
Generated from the CSD

@<TRIPOS>ATOM
     1 Pd1      6.9998   7.5096  16.3297   Pd        1 RES1   0.0000
     2 Cl1      7.0568   5.3413  17.2503   Cl        1 RES1   0.0000
     3 P1       6.6416   8.3665  18.3642   P.3       1 RES1   0.0000
     4 P2       6.7126   9.6113  15.5569   P.3       1 RES1   0.0000
     5 O1       9.4838   3.9542  10.8223   O.2       1 RES1   0.0000
     6 N1       7.3777   6.6092  14.4696   N.2       1 RES1   0.0000
     7 N2       7.3384   3.3120  10.6127   N.am      1 RES1   0.0000
     8 H2A      7.5282   2.7629   9.9514   H         1 RES1   0.0000
     9 H2B      6.5087   3.3880  10.8965   H         1 RES1   0.0000
    10 C21      5.5195   9.8454  14.2024   C.3       1 RES1   0.0000
    11 C1       6.6470  10.1918  18.2577   C.3       1 RES1   0.0000
    12 H1A      6.1215  10.5723  19.0048   H         1 RES1   0.0000
    13 H1B      7.5756  10.5281  18.3286   H         1 RES1   0.0000
    14 C28      8.9371   5.5894  12.9950   C.2       1 RES1   0.0000
    15 H28      9.8380   5.4766  12.7165   H         1 RES1   0.0000
    16 C32      8.3077   4.0271  11.1848   C.2       1 RES1   0.0000
    17 C27      8.6498   6.3981  14.0664   C.2       1 RES1   0.0000
    18 H27      9.3611   6.8198  14.5342   H         1 RES1   0.0000
    19 C30      6.6119   5.1479  12.7426   C.2       1 RES1   0.0000
    20 H30      5.8877   4.7199  12.3019   H         1 RES1   0.0000
    21 C15      8.2726  10.3494  14.9656   C.3       1 RES1   0.0000
    22 C26      4.3435   9.0843  14.2055   C.2       1 RES1   0.0000
    23 H26      4.2142   8.4094  14.8617   H         1 RES1   0.0000
    24 C16      8.9009  11.3840  15.6504   C.2       1 RES1   0.0000
    25 H16      8.5117  11.7516  16.4352   H         1 RES1   0.0000
    26 C29      7.9254   4.9383  12.3207   C.2       1 RES1   0.0000
    27 C3       5.0163   7.8549  19.0050   C.3       1 RES1   0.0000
    28 C31      6.3876   5.9863  13.8088   C.2       1 RES1   0.0000
    29 H31      5.4924   6.1318  14.0916   H         1 RES1   0.0000
    30 C9       7.8365   7.9025  19.6475   C.3       1 RES1   0.0000
    31 C4       4.1348   7.1994  18.1350   C.2       1 RES1   0.0000
    32 H4       4.3741   7.0608  17.2269   H         1 RES1   0.0000
    33 C20      8.8317   9.8068  13.8138   C.2       1 RES1   0.0000
    34 H20      8.3972   9.0953  13.3579   H         1 RES1   0.0000
    35 C2       6.0394  10.6244  16.9219   C.3       1 RES1   0.0000
    36 H2C      6.2445  11.5798  16.7585   H         1 RES1   0.0000
    37 H2D      5.0553  10.5232  16.9566   H         1 RES1   0.0000
    38 C22      5.7014  10.8265  13.2334   C.2       1 RES1   0.0000
    39 H22      6.4928  11.3522  13.2337   H         1 RES1   0.0000
    40 C25      3.3710   9.3177  13.2509   C.2       1 RES1   0.0000
    41 H25      2.5685   8.8094  13.2625   H         1 RES1   0.0000
    42 C5       2.9091   6.7519  18.6122   C.2       1 RES1   0.0000
    43 H5       2.2934   6.3363  18.0199   H         1 RES1   0.0000
    44 C8       4.6680   8.0422  20.3253   C.2       1 RES1   0.0000
    45 H8       5.2630   8.4953  20.9117   H         1 RES1   0.0000
    46 C10      7.6453   6.7266  20.3580   C.2       1 RES1   0.0000
    47 H10      6.8983   6.1737  20.1638   H         1 RES1   0.0000
    48 C14      8.9702   8.6696  19.9003   C.2       1 RES1   0.0000
    49 H14      9.1321   9.4575  19.3934   H         1 RES1   0.0000
    50 C17     10.1121  11.8746  15.1644   C.2       1 RES1   0.0000
    51 H17     10.5553  12.5752  15.6277   H         1 RES1   0.0000
    52 C7       3.4382   7.5695  20.8069   C.2       1 RES1   0.0000
    53 H7       3.1942   7.6985  21.7154   H         1 RES1   0.0000
    54 C12      9.6491   7.1280  21.6133   C.2       1 RES1   0.0000
    55 H12     10.2661   6.8689  22.2867   H         1 RES1   0.0000
    56 C6       2.5836   6.9080  19.9352   C.2       1 RES1   0.0000
    57 H6       1.7617   6.5602  20.2602   H         1 RES1   0.0000
    58 C11      8.5403   6.3520  21.3561   C.2       1 RES1   0.0000
    59 H11      8.3872   5.5607  21.8595   H         1 RES1   0.0000
    60 C24      3.5550  10.2795  12.2832   C.2       1 RES1   0.0000
    61 H24      2.8827  10.4266  11.6291   H         1 RES1   0.0000
    62 C19     10.0449  10.3196  13.3337   C.2       1 RES1   0.0000
    63 H19     10.4335   9.9639  12.5425   H         1 RES1   0.0000
    64 C13      9.8631   8.2875  20.8876   C.2       1 RES1   0.0000
    65 H13     10.6268   8.8237  21.0666   H         1 RES1   0.0000
    66 C18     10.6764  11.3543  14.0159   C.2       1 RES1   0.0000
    67 H18     11.4994  11.7024  13.6936   H         1 RES1   0.0000
    68 C23      4.7259  11.0376  12.2592   C.2       1 RES1   0.0000
    69 H23      4.8574  11.6945  11.5862   H         1 RES1   0.0000
    70 O4       8.3077   1.1699   6.6263   O.2       2 RES2   0.0000
    71 O2       8.4359   1.3513   8.7927   O.2       2 RES2   0.0000
    72 N3       7.8024   1.5059   7.7154   N.3       2 RES2   0.0000
    73 O3       6.6625   2.0410   7.7539   O.2       2 RES2   0.0000
    74 N4      10.3136   8.1047  16.5549   N.1       3 RES3   0.0000
    75 C33     11.0339   8.9029  16.9341   C.1       3 RES3   0.0000
    76 C34     11.9320   9.9420  17.4354   C.3       3 RES3   0.0000
    77 H       12.5081  10.2556  16.7080   H         3 RES3   0.0000
    78 HA      12.4852   9.5755  18.1564   H         3 RES3   0.0000
    79 HB      11.4030  10.6926  17.7798   H         3 RES3   0.0000
@<TRIPOS>BOND
     1     1     2    1
     2     1     3   un
     3     1     4   un
     4     1     6   un
     5     3    11    1
     6     3    27    1
     7     3    30    1
     8     4    10    1
     9     4    21    1
    10     4    35    1
    11     5    16    2
    12     6    17   un
    13     6    28   un
    14     7     8    1
    15     7     9    1
    16     7    16   un
    17    10    22    1
    18    10    38    1
    19    11    12    1
    20    11    13    1
    21    11    35    1
    22    14    15    1
    23    14    17   un
    24    14    26   un
    25    16    26   un
    26    17    18    1
    27    19    20    1
    28    19    26   un
    29    19    28   un
    30    21    24    1
    31    21    33    1
    32    22    23    1
    33    22    40   un
    34    24    25    1
    35    24    50   un
    36    27    31    1
    37    27    44    1
    38    28    29    1
    39    30    46    1
    40    30    48    1
    41    31    32    1
    42    31    42   un
    43    33    34    1
    44    33    62   un
    45    35    36    1
    46    35    37    1
    47    38    39    1
    48    38    68   un
    49    40    41    1
    50    40    60   un
    51    42    43    1
    52    42    56   un
    53    44    45    1
    54    44    52   un
    55    46    47    1
    56    46    58   un
    57    48    49    1
    58    48    64   un
    59    50    51    1
    60    50    66   un
    61    52    53    1
    62    52    56   un
    63    54    55    1
    64    54    58   un
    65    54    64   un
    66    56    57    1
    67    58    59    1
    68    60    61    1
    69    60    68   un
    70    62    63    1
    71    62    66   un
    72    64    65    1
    73    66    67    1
    74    68    69    1
    75    70    72    1
    76    71    72    1
    77    72    73    1
    78    74    75   un
    79    75    76    1
    80    76    77    1
    81    76    78    1
    82    76    79    1
@<TRIPOS>SUBSTRUCTURE
     1 RES1        1 GROUP             0 ****  ****    0  
     2 RES2       70 GROUP             0 ****  ****    0  
     3 RES3       74 GROUP             0 ****  ****    0  
@<TRIPOS>CRYSIN
   10.3343   14.8655   21.7942   90.0000   90.0000   90.0000    19     1
